# Supplementary material for: Crystal structure of 5-chloro-3-(4-fluoro­phenyl­sulfin­yl)-2,4,6-trimethyl-1-benzo­furan
Source: Acta Crystallogr Sect E Struct Rep Online. 2014 Sep 3;70(Pt 10):o1078–9. doi: 10.1107/S1600536814019229 (PMC4257165; doi:10.1107/S1600536814019229)
Supplement: Supplementary file 1 [file e-70-o1078-sup1.cif]

##############################################################################
#                                                                            #
# This CIF contains the data in a paper accepted for publication in          #
# Acta Crystallographica Section E. It conforms to the requirements of       #
# Notes for Authors for Acta Crystallographica Section E, and has been       #
# peer reviewed under the auspices of the IUCr Commission on Journals.       #
#                                                                            #
# Full details of the Crystallographic Information File format               #
# are given in the paper "The Crystallographic Information File (CIF):       #
# a New Standard Archive File for Crystallography" by S. R. Hall, F. H.      #
# Allen and I. D. Brown [Acta Cryst. (1991), A47, 655-685].                  #
#                                                                            #
# The current version of the core CIF dictionary is obtainable from          #
# ftp://ftp.iucr.org/pub/cif_core.dic.                                       #
#                                                                            #
# Software is freely available for graphical display of the structure(s)     #
# in this CIF. For information consult the CIF software page                 #
# http://www.iucr.org/resources/cif/software.                                #
#                                                                            #
# This file may be used for bona fide research purposes within the           #
# scientific community so long as proper attribution is given to the journal # 
# article from which it was obtained.                                        #
#                                                                            #
##############################################################################
data_global
_audit_creation_method     'form.cif (version 2.0)'
_journal_data_validation_number     ?
_journal_date_recd_electronic     2014-08-25
_journal_date_accepted     2014-08-26
_journal_name_full     'Acta Crystallographica, Section E'
_journal_year     2014
_journal_volume     70
_journal_issue     10
_journal_page_first     o1078
_journal_page_last     o1079
_journal_paper_category     HO
_journal_paper_doi     10.1107/S1600536814019229
_journal_coeditor_code     XU5819
_publ_contact_author_name     'Prof. Uk Lee'
_publ_contact_author_address
;
Department of Chemistry, Pukyong National University, 599-1 Daeyeon 3-dong
Nam-gu, Busan 608-737, Republic of Korea
;
_publ_contact_author_email     'uklee@pknu.ac.kr'
_publ_contact_author_fax     '+82-51-629-5583'
_publ_contact_author_phone     '+82-51-629-5596'
_publ_section_title
;
Crystal structure of
5-chloro-3-(4-fluorophenylsulfinyl)-2,4,6-trimethyl-1-benzofuran
;
loop_
    _publ_author_name
    _publ_author_address
    'Choi, Hong Dae'
;
Department of Chemistry, Dongeui University, San 24 Kaya-dong
Busanjin-gu, Busan 614-714, Republic of Korea
;
    'Lee, Uk'
;
Department of Chemistry, Pukyong National University,
599-1 Daeyeon 3-dong
Nam-gu, Busan 608-737, Republic of Korea
;
_publ_section_synopsis     .
data_I
_database_code_depnum_ccdc_archive 'CCDC 1021158'
_chemical_name_systematic
;
5-Chloro-3-(4-fluorophenylsulfinyl)-2,4,6-trimethyl-1-benzofuran
;
_chemical_name_common     ?
_chemical_formula_moiety     'C17 H14 Cl F O2 S'
_chemical_formula_sum     'C17 H14 Cl F O2 S'
_chemical_formula_iupac     'C17 H14 Cl F O2 S'
_chemical_formula_weight     336.79
_chemical_melting_point_gt     433
_chemical_melting_point_lt     432
_symmetry_cell_setting     monoclinic
_symmetry_space_group_name_H-M     'C 2/c'
_symmetry_space_group_name_Hall     '-C 2yc'
loop_
    _symmetry_equiv_pos_as_xyz
    'x, y, z'
    '-x, y, -z+1/2'
    'x+1/2, y+1/2, z'
    '-x+1/2, y+1/2, -z+1/2'
    '-x, -y, -z'
    'x, -y, z-1/2'
    '-x+1/2, -y+1/2, -z'
    'x+1/2, -y+1/2, z-1/2'
_cell_length_a     21.7503(3)
_cell_length_b     10.6444(2)
_cell_length_c     16.4061(3)
_cell_angle_alpha     90.00
_cell_angle_beta     126.6220(10)
_cell_angle_gamma     90.00
_cell_volume     3048.49(9)
_cell_formula_units_Z     8
_cell_measurement_reflns_used     6565
_cell_measurement_theta_min     2.61
_cell_measurement_theta_max     28.26
_cell_measurement_temperature     173(2)
_exptl_crystal_description     'block'
_exptl_crystal_colour     'colourless'
_exptl_crystal_size_max     0.43
_exptl_crystal_size_mid     0.26
_exptl_crystal_size_min     0.25
_exptl_crystal_density_diffrn     1.468
_exptl_crystal_density_meas     ?
_exptl_crystal_density_method     'not measured'
_exptl_crystal_F_000     1392
_exptl_absorpt_coefficient_mu     0.402
_exptl_absorpt_correction_type     multi-scan
_exptl_absorpt_process_details     '(<i>SADABS</i>; Bruker, 2009)'
_exptl_absorpt_correction_T_min     0.8456
_exptl_absorpt_correction_T_max     0.9080
_exptl_special_details
;
^1^H NMR (\d p.p.m., CDCl~3~, 400 Hz): 7.42-7.49 (m, 2H), 7.21 (s, 1H),
7.11-7.17 (m, 2H), 2.72 (s, 3H), 2.44 (s, 3H), 2.31 (s, 3H).
;
_diffrn_ambient_temperature     173(2)
_diffrn_radiation_type     MoK\a
_diffrn_radiation_wavelength     0.71073
_diffrn_radiation_source     'rotating anode'
_diffrn_radiation_monochromator     'graphite multilayer'
_diffrn_measurement_device_type     'Bruker SMART APEXII CCD'
_diffrn_measurement_method     '\f and \w scans'
_diffrn_detector_area_resol_mean     10.0
_diffrn_reflns_number     14427
_diffrn_reflns_av_R_equivalents     0.0303
_diffrn_reflns_av_sigmaI/netI     0.0316
_diffrn_reflns_theta_min     2.24
_diffrn_reflns_theta_max     28.31
_diffrn_reflns_theta_full     28.31
_diffrn_measured_fraction_theta_max     0.998
_diffrn_measured_fraction_theta_full     0.998
_diffrn_reflns_limit_h_min     -28
_diffrn_reflns_limit_h_max     28
_diffrn_reflns_limit_k_min     -14
_diffrn_reflns_limit_k_max     13
_diffrn_reflns_limit_l_min     -17
_diffrn_reflns_limit_l_max     21
_diffrn_standards_number     0
_diffrn_standards_interval_count     ?
_diffrn_standards_interval_time     ?
_diffrn_standards_decay_%     ?
_refine_special_details
;
 Refinement of F^2^ against ALL reflections.  The weighted R-factor wR and
 goodness of fit S are based on F^2^, conventional R-factors R are based
 on F, with F set to zero for negative F^2^. The threshold expression of
 F^2^ > 2sigma(F^2^) is used only for calculating R-factors(gt) etc. and is
 not relevant to the choice of reflections for refinement.  R-factors based
 on F^2^ are statistically about twice as large as those based on F, and R-
 factors based on ALL data will be even larger.
;
_reflns_number_total     3777
_reflns_number_gt     3158
_reflns_threshold_expression     I>2\s(I)
_refine_ls_structure_factor_coef     Fsqd
_refine_ls_matrix_type     full
_refine_ls_R_factor_all     0.0471
_refine_ls_R_factor_gt     0.0373
_refine_ls_wR_factor_gt     0.0908
_refine_ls_wR_factor_ref     0.0963
_refine_ls_goodness_of_fit_ref     1.056
_refine_ls_restrained_S_all     1.056
_refine_ls_number_reflns     3777
_refine_ls_number_parameters     202
_refine_ls_number_restraints     0
_refine_ls_hydrogen_treatment     constr
_refine_ls_weighting_scheme     calc
_refine_ls_weighting_details
         'calc w=1/[\s^2^(Fo^2^)+(0.0482P)^2^+1.6356P] where P=(Fo^2^+2Fc^2^)/3'
_atom_sites_solution_hydrogens     difmap
_atom_sites_solution_primary     direct
_atom_sites_solution_secondary     difmap
_refine_ls_shift/su_max     0.001
_refine_ls_shift/su_mean     0.000
_refine_diff_density_max     0.266
_refine_diff_density_min     -0.381
_refine_ls_extinction_method     none
_refine_ls_extinction_coef     ?
loop_
    _atom_type_symbol
    _atom_type_description
    _atom_type_scat_dispersion_real
    _atom_type_scat_dispersion_imag
    _atom_type_scat_source
    'C' 'C' 0.0033 0.0016
                         'International Tables Vol C Tables 4.2.6.8 and 6.1.1.4'
    'H' 'H' 0.0000 0.0000
                         'International Tables Vol C Tables 4.2.6.8 and 6.1.1.4'
    'O' 'O' 0.0106 0.0060
                         'International Tables Vol C Tables 4.2.6.8 and 6.1.1.4'
    'F' 'F' 0.0171 0.0103
                         'International Tables Vol C Tables 4.2.6.8 and 6.1.1.4'
    'S' 'S' 0.1246 0.1234
                         'International Tables Vol C Tables 4.2.6.8 and 6.1.1.4'
    'Cl' 'Cl' 0.1484 0.1585
                         'International Tables Vol C Tables 4.2.6.8 and 6.1.1.4'
_computing_data_collection     '<i>APEX2</i> (Bruker, 2009)'
_computing_cell_refinement     '<i>SAINT</i> (Bruker, 2009)'
_computing_data_reduction     '<i>SAINT</i> (Bruker, 2009)'
_computing_structure_solution     '<i>SHELXS97</i> (Sheldrick, 2008)'
_computing_structure_refinement     '<i>SHELXL97</i> (Sheldrick, 2008)'
_computing_molecular_graphics
;
<i>ORTEP-3 for Windows</i> (Farrugia, 2012) and
<i>DIAMOND</i> (Brandenburg, 1998)
;
_computing_publication_material     '<i>SHELXL97</i> (Sheldrick, 2008)'
loop_
    _atom_site_type_symbol
    _atom_site_label
    _atom_site_fract_x
    _atom_site_fract_y
    _atom_site_fract_z
    _atom_site_U_iso_or_equiv
    _atom_site_adp_type
    _atom_site_calc_flag
    _atom_site_refinement_flags
    _atom_site_occupancy
    _atom_site_symmetry_multiplicity
    _atom_site_disorder_assembly
    _atom_site_disorder_group
    Cl Cl1 0.53070(2) 0.33359(4) 0.37985(3) 0.03606(13) Uani d . 1 2 . .
    S S1 0.74572(2) 0.73246(4) 0.72173(3) 0.02365(11) Uani d . 1 2 . .
    F F1 0.93275(7) 0.44638(11) 0.63815(9) 0.0507(3) Uani d . 1 2 . .
    O O1 0.64319(6) 0.49502(10) 0.78458(8) 0.0269(2) Uani d . 1 2 . .
    O O2 0.70024(6) 0.82105(10) 0.63429(8) 0.0292(3) Uani d . 1 2 . .
    C C1 0.68686(8) 0.61394(14) 0.71580(11) 0.0226(3) Uani d . 1 2 . .
    C C2 0.63706(8) 0.51802(14) 0.64153(11) 0.0213(3) Uani d . 1 2 . .
    C C3 0.61055(8) 0.48595(14) 0.54264(11) 0.0221(3) Uani d . 1 2 . .
    C C4 0.56460(8) 0.37943(14) 0.50245(11) 0.0241(3) Uani d . 1 2 . .
    C C5 0.54266(8) 0.30586(15) 0.55238(12) 0.0265(3) Uani d . 1 2 . .
    C C6 0.56660(8) 0.34393(15) 0.64791(12) 0.0266(3) Uani d . 1 2 . .
    H H6 0.5515 0.2996 0.6836 0.032 Uiso calc R 1 2 . .
    C C7 0.61300(8) 0.44806(14) 0.68942(11) 0.0232(3) Uani d . 1 2 . .
    C C8 0.68791(9) 0.59471(15) 0.79844(11) 0.0262(3) Uani d . 1 2 . .
    C C9 0.63008(9) 0.56232(16) 0.48421(11) 0.0283(3) Uani d . 1 2 . .
    H H9A 0.6735 0.5237 0.4901 0.042 Uiso calc R 1 2 . .
    H H9B 0.6438 0.6478 0.5118 0.042 Uiso calc R 1 2 . .
    H H9C 0.5857 0.5654 0.4126 0.042 Uiso calc R 1 2 . .
    C C10 0.49526(10) 0.18871(17) 0.50524(15) 0.0374(4) Uani d . 1 2 . .
    H H10A 0.4903 0.1467 0.5542 0.056 Uiso calc R 1 2 . .
    H H10B 0.5203 0.1320 0.4862 0.056 Uiso calc R 1 2 . .
    H H10C 0.4443 0.2111 0.4445 0.056 Uiso calc R 1 2 . .
    C C11 0.72805(11) 0.65747(18) 0.89850(13) 0.0383(4) Uani d . 1 2 . .
    H H11A 0.6906 0.6839 0.9099 0.057 Uiso calc R 1 2 . .
    H H11B 0.7556 0.7312 0.8998 0.057 Uiso calc R 1 2 . .
    H H11C 0.7646 0.5988 0.9521 0.057 Uiso calc R 1 2 . .
    C C12 0.80080(8) 0.63903(14) 0.69532(11) 0.0225(3) Uani d . 1 2 . .
    C C13 0.83516(9) 0.52796(15) 0.74711(12) 0.0284(3) Uani d . 1 2 . .
    H H13 0.8277 0.4970 0.7949 0.034 Uiso calc R 1 2 . .
    C C14 0.88046(10) 0.46287(16) 0.72827(13) 0.0331(4) Uani d . 1 2 . .
    H H14 0.9048 0.3866 0.7629 0.040 Uiso calc R 1 2 . .
    C C15 0.88957(10) 0.51084(16) 0.65836(13) 0.0327(4) Uani d . 1 2 . .
    C C16 0.85635(9) 0.62098(16) 0.60663(12) 0.0299(4) Uani d . 1 2 . .
    H H16 0.8635 0.6511 0.5583 0.036 Uiso calc R 1 2 . .
    C C17 0.81203(9) 0.68691(14) 0.62708(11) 0.0255(3) Uani d . 1 2 . .
    H H17 0.7895 0.7648 0.5942 0.031 Uiso calc R 1 2 . .
loop_
    _atom_site_aniso_label
    _atom_site_aniso_U_11
    _atom_site_aniso_U_22
    _atom_site_aniso_U_33
    _atom_site_aniso_U_12
    _atom_site_aniso_U_13
    _atom_site_aniso_U_23
    Cl1 0.0410(2) 0.0357(3) 0.0314(2) -0.00531(17) 0.0216(2) -0.01340(17)
    S1 0.0279(2) 0.0221(2) 0.0255(2) -0.00352(14) 0.01845(17) -0.00428(14)
    F1 0.0588(7) 0.0477(7) 0.0658(8) 0.0197(6) 0.0481(7) 0.0053(6)
    O1 0.0290(6) 0.0332(6) 0.0228(5) -0.0028(5) 0.0177(5) 0.0011(4)
    O2 0.0361(6) 0.0221(6) 0.0356(6) 0.0038(5) 0.0247(5) 0.0023(5)
    C1 0.0241(7) 0.0236(8) 0.0232(7) -0.0011(6) 0.0158(6) -0.0016(6)
    C2 0.0220(7) 0.0216(7) 0.0220(7) 0.0020(6) 0.0140(6) 0.0010(6)
    C3 0.0233(7) 0.0228(7) 0.0234(7) 0.0034(6) 0.0156(6) -0.0003(6)
    C4 0.0235(7) 0.0235(8) 0.0238(7) 0.0035(6) 0.0133(6) -0.0032(6)
    C5 0.0205(7) 0.0224(8) 0.0329(8) 0.0016(6) 0.0139(7) 0.0004(6)
    C6 0.0229(7) 0.0268(8) 0.0309(8) 0.0027(6) 0.0165(7) 0.0072(6)
    C7 0.0221(7) 0.0253(8) 0.0229(7) 0.0030(6) 0.0138(6) 0.0019(6)
    C8 0.0268(8) 0.0301(8) 0.0242(7) -0.0009(6) 0.0166(7) -0.0006(6)
    C9 0.0332(8) 0.0314(9) 0.0252(8) -0.0028(7) 0.0202(7) -0.0030(6)
    C10 0.0341(9) 0.0292(9) 0.0456(10) -0.0074(7) 0.0220(8) -0.0049(8)
    C11 0.0463(10) 0.0478(11) 0.0248(8) -0.0100(8) 0.0234(8) -0.0070(7)
    C12 0.0221(7) 0.0221(7) 0.0233(7) -0.0024(6) 0.0136(6) -0.0026(6)
    C13 0.0301(8) 0.0269(8) 0.0295(8) -0.0008(6) 0.0185(7) 0.0035(6)
    C14 0.0339(9) 0.0256(8) 0.0384(9) 0.0065(7) 0.0209(8) 0.0071(7)
    C15 0.0331(9) 0.0316(9) 0.0404(9) 0.0038(7) 0.0256(8) -0.0032(7)
    C16 0.0355(9) 0.0308(9) 0.0324(8) -0.0001(7) 0.0251(8) 0.0014(7)
    C17 0.0294(8) 0.0223(8) 0.0270(8) 0.0000(6) 0.0181(7) 0.0012(6)
_geom_special_details
;
 All esds (except the esd in the dihedral angle between two l.s. planes)
 are estimated using the full covariance matrix.  The cell esds are taken
 into account individually in the estimation of esds in distances, angles
 and torsion angles; correlations between esds in cell parameters are only
 used when they are defined by crystal symmetry.  An approximate (isotropic)
 treatment of cell esds is used for estimating esds involving l.s. planes.
;
loop_
    _geom_bond_atom_site_label_1
    _geom_bond_atom_site_label_2
    _geom_bond_site_symmetry_2
    _geom_bond_distance
    _geom_bond_publ_flag
    Cl1 C4 . 1.7487(15) ?
    S1 O2 . 1.4943(11) ?
    S1 C1 . 1.7581(16) ?
    S1 C12 . 1.7977(15) ?
    F1 C15 . 1.3543(19) ?
    O1 C8 . 1.3637(19) ?
    O1 C7 . 1.3767(18) ?
    C1 C8 . 1.358(2) ?
    C1 C2 . 1.458(2) ?
    C2 C7 . 1.391(2) ?
    C2 C3 . 1.402(2) ?
    C3 C4 . 1.390(2) ?
    C3 C9 . 1.499(2) ?
    C4 C5 . 1.406(2) ?
    C5 C6 . 1.385(2) ?
    C5 C10 . 1.505(2) ?
    C6 C7 . 1.375(2) ?
    C6 H6 . 0.9500 ?
    C8 C11 . 1.481(2) ?
    C9 H9A . 0.9800 ?
    C9 H9B . 0.9800 ?
    C9 H9C . 0.9800 ?
    C10 H10A . 0.9800 ?
    C10 H10B . 0.9800 ?
    C10 H10C . 0.9800 ?
    C11 H11A . 0.9800 ?
    C11 H11B . 0.9800 ?
    C11 H11C . 0.9800 ?
    C12 C17 . 1.378(2) ?
    C12 C13 . 1.386(2) ?
    C13 C14 . 1.382(2) ?
    C13 H13 . 0.9500 ?
    C14 C15 . 1.374(2) ?
    C14 H14 . 0.9500 ?
    C15 C16 . 1.373(2) ?
    C16 C17 . 1.386(2) ?
    C16 H16 . 0.9500 ?
    C17 H17 . 0.9500 ?
loop_
    _geom_angle_atom_site_label_1
    _geom_angle_atom_site_label_2
    _geom_angle_atom_site_label_3
    _geom_angle_site_symmetry_1
    _geom_angle_site_symmetry_3
    _geom_angle
    _geom_angle_publ_flag
    O2 S1 C1 . . 110.89(7) ?
    O2 S1 C12 . . 105.80(7) ?
    C1 S1 C12 . . 99.07(7) ?
    C8 O1 C7 . . 106.37(11) ?
    C8 C1 C2 . . 106.89(13) ?
    C8 C1 S1 . . 118.35(12) ?
    C2 C1 S1 . . 134.60(11) ?
    C7 C2 C3 . . 119.32(14) ?
    C7 C2 C1 . . 104.18(12) ?
    C3 C2 C1 . . 136.49(14) ?
    C4 C3 C2 . . 115.50(13) ?
    C4 C3 C9 . . 122.47(13) ?
    C2 C3 C9 . . 122.03(13) ?
    C3 C4 C5 . . 125.13(14) ?
    C3 C4 Cl1 . . 117.63(12) ?
    C5 C4 Cl1 . . 117.24(12) ?
    C6 C5 C4 . . 117.84(14) ?
    C6 C5 C10 . . 120.25(15) ?
    C4 C5 C10 . . 121.90(15) ?
    C7 C6 C5 . . 117.75(14) ?
    C7 C6 H6 . . 121.1 ?
    C5 C6 H6 . . 121.1 ?
    C6 C7 O1 . . 124.54(14) ?
    C6 C7 C2 . . 124.32(14) ?
    O1 C7 C2 . . 111.12(13) ?
    C1 C8 O1 . . 111.43(13) ?
    C1 C8 C11 . . 133.34(15) ?
    O1 C8 C11 . . 115.22(13) ?
    C3 C9 H9A . . 109.5 ?
    C3 C9 H9B . . 109.5 ?
    H9A C9 H9B . . 109.5 ?
    C3 C9 H9C . . 109.5 ?
    H9A C9 H9C . . 109.5 ?
    H9B C9 H9C . . 109.5 ?
    C5 C10 H10A . . 109.5 ?
    C5 C10 H10B . . 109.5 ?
    H10A C10 H10B . . 109.5 ?
    C5 C10 H10C . . 109.5 ?
    H10A C10 H10C . . 109.5 ?
    H10B C10 H10C . . 109.5 ?
    C8 C11 H11A . . 109.5 ?
    C8 C11 H11B . . 109.5 ?
    H11A C11 H11B . . 109.5 ?
    C8 C11 H11C . . 109.5 ?
    H11A C11 H11C . . 109.5 ?
    H11B C11 H11C . . 109.5 ?
    C17 C12 C13 . . 121.44(15) ?
    C17 C12 S1 . . 117.25(12) ?
    C13 C12 S1 . . 121.15(12) ?
    C14 C13 C12 . . 119.09(15) ?
    C14 C13 H13 . . 120.5 ?
    C12 C13 H13 . . 120.5 ?
    C15 C14 C13 . . 118.54(15) ?
    C15 C14 H14 . . 120.7 ?
    C13 C14 H14 . . 120.7 ?
    F1 C15 C16 . . 117.87(16) ?
    F1 C15 C14 . . 118.86(15) ?
    C16 C15 C14 . . 123.27(15) ?
    C15 C16 C17 . . 117.94(15) ?
    C15 C16 H16 . . 121.0 ?
    C17 C16 H16 . . 121.0 ?
    C12 C17 C16 . . 119.69(15) ?
    C12 C17 H17 . . 120.2 ?
    C16 C17 H17 . . 120.2 ?
loop_
    _geom_torsion_atom_site_label_1
    _geom_torsion_atom_site_label_2
    _geom_torsion_atom_site_label_3
    _geom_torsion_atom_site_label_4
    _geom_torsion_site_symmetry_1
    _geom_torsion_site_symmetry_2
    _geom_torsion_site_symmetry_3
    _geom_torsion_site_symmetry_4
    _geom_torsion
    _geom_torsion_publ_flag
    O2 S1 C1 C8 . . . . -126.73(13) ?
    C12 S1 C1 C8 . . . . 122.41(13) ?
    O2 S1 C1 C2 . . . . 58.56(17) ?
    C12 S1 C1 C2 . . . . -52.31(16) ?
    C8 C1 C2 C7 . . . . -0.45(17) ?
    S1 C1 C2 C7 . . . . 174.69(13) ?
    C8 C1 C2 C3 . . . . 178.67(17) ?
    S1 C1 C2 C3 . . . . -6.2(3) ?
    C7 C2 C3 C4 . . . . -3.6(2) ?
    C1 C2 C3 C4 . . . . 177.39(16) ?
    C7 C2 C3 C9 . . . . 175.93(14) ?
    C1 C2 C3 C9 . . . . -3.1(3) ?
    C2 C3 C4 C5 . . . . 1.2(2) ?
    C9 C3 C4 C5 . . . . -178.27(14) ?
    C2 C3 C4 Cl1 . . . . -179.26(11) ?
    C9 C3 C4 Cl1 . . . . 1.2(2) ?
    C3 C4 C5 C6 . . . . 2.0(2) ?
    Cl1 C4 C5 C6 . . . . -177.49(11) ?
    C3 C4 C5 C10 . . . . -177.52(15) ?
    Cl1 C4 C5 C10 . . . . 3.0(2) ?
    C4 C5 C6 C7 . . . . -2.8(2) ?
    C10 C5 C6 C7 . . . . 176.77(15) ?
    C5 C6 C7 O1 . . . . -177.99(14) ?
    C5 C6 C7 C2 . . . . 0.4(2) ?
    C8 O1 C7 C6 . . . . 177.66(14) ?
    C8 O1 C7 C2 . . . . -0.91(16) ?
    C3 C2 C7 C6 . . . . 3.0(2) ?
    C1 C2 C7 C6 . . . . -177.73(14) ?
    C3 C2 C7 O1 . . . . -178.47(13) ?
    C1 C2 C7 O1 . . . . 0.84(16) ?
    C2 C1 C8 O1 . . . . -0.09(18) ?
    S1 C1 C8 O1 . . . . -176.16(10) ?
    C2 C1 C8 C11 . . . . 178.60(18) ?
    S1 C1 C8 C11 . . . . 2.5(3) ?
    C7 O1 C8 C1 . . . . 0.60(17) ?
    C7 O1 C8 C11 . . . . -178.34(14) ?
    O2 S1 C12 C17 . . . . 20.45(14) ?
    C1 S1 C12 C17 . . . . 135.32(13) ?
    O2 S1 C12 C13 . . . . -164.15(12) ?
    C1 S1 C12 C13 . . . . -49.28(14) ?
    C17 C12 C13 C14 . . . . -1.2(2) ?
    S1 C12 C13 C14 . . . . -176.44(12) ?
    C12 C13 C14 C15 . . . . -0.2(2) ?
    C13 C14 C15 F1 . . . . -178.81(16) ?
    C13 C14 C15 C16 . . . . 0.5(3) ?
    F1 C15 C16 C17 . . . . 179.87(15) ?
    C14 C15 C16 C17 . . . . 0.5(3) ?
    C13 C12 C17 C16 . . . . 2.3(2) ?
    S1 C12 C17 C16 . . . . 177.70(12) ?
    C15 C16 C17 C12 . . . . -1.9(2) ?
loop_
    _geom_hbond_atom_site_label_D
    _geom_hbond_atom_site_label_H
    _geom_hbond_atom_site_label_A
    _geom_hbond_site_symmetry_A
    _geom_hbond_distance_DH
    _geom_hbond_distance_HA
    _geom_hbond_distance_DA
    _geom_hbond_angle_DHA
    C9 H9B O2 . 0.98 2.45 3.3901(19) 161
    C13 H13 O2 4_646 0.95 2.46 3.3191(19) 150
_shelx_res_checksum
;
   2   0   0   36.70    0.87
   2   0   0   37.88    0.94
   2   0   0   36.95    0.90
  -2   0   0   28.92    0.91
   4   0   0    5.24    0.24
   4   0   0    5.27    0.24
   4   0   0    6.16    0.25
  -4   0   0    5.35    0.23
   6   0   0    0.32    0.08
   6   0   0    0.18    0.07
   6   0   0    0.33    0.08
  -6   0   0    0.29    0.07
  -6   0   0    0.10    0.04
  -6   0   0    0.28    0.06
   8   0   0    6.38    0.37
   8   0   0    6.47    0.37
   8   0   0    7.22    0.37
  -8   0   0    7.22    0.32
  -8   0   0    6.77    0.36
  -8   0   0    6.72    0.34
  10   0   0   27.91    1.00
  10   0   0   28.09    0.97
  10   0   0   26.33    0.97
 -10   0   0   28.48    0.92
 -10   0   0   26.07    0.94
 -10   0   0   27.34    0.86
  12   0   0   16.65    0.76
 -12   0   0   17.01    0.74
 -12   0   0   17.51    0.60
  12   0   0   17.75    0.80
  12   0   0   17.08    0.78
 -12   0   0   18.04    0.70
  14   0   0   21.52    0.96
 -14   0   0   21.47    0.89
  16   0   0   43.46    1.62
 -16   0   0   43.95    1.49
 -18   0   0   20.45    0.90
  18   0   0   20.09    1.06
  20   0   0    3.22    0.49
 -20   0   0    2.92    0.33
  22   0   0    6.67    0.73
   1  -1   0   84.30    2.19
  -1  -1   0   86.69    2.02
  -1  -1   0   83.76    2.19
  -1  -1   0   87.43    2.22
   1  -1   0   84.43    2.03
   1  -1   0   90.29    2.13
  -1   1   0   87.59    2.13
   1   1   0   85.36    2.19
   1   1   0   86.26    2.23
   1   1   0   86.52    2.11
  -1   1   0   87.18    2.20
   3  -1   0    3.52    0.18
   3  -1   0    3.54    0.18
   3  -1   0    3.69    0.19
  -3  -1   0    3.54    0.16
  -3  -1   0    3.10    0.16
  -3  -1   0    3.51    0.18
   3  -1   0    3.47    0.18
   3   1   0    3.54    0.16
   3   1   0    3.62    0.17
   3   1   0    3.63    0.17
  -3   1   0    3.65    0.18
  -3   1   0    4.14    0.20
   5  -1   0    7.13    0.31
  -5  -1   0    6.96    0.33
   5  -1   0    7.15    0.32
  -5  -1   0    6.44    0.29
   5  -1   0    6.58    0.31
  -5  -1   0    6.50    0.26
   5   1   0    6.92    0.31
   5   1   0    6.39    0.29
   5   1   0    6.45    0.28
  -5   1   0    7.41    0.33
   5   1   0    6.35    0.29
  -5   1   0    6.42    0.28
  -7  -1   0   20.23    0.66
  -7  -1   0   19.68    0.67
  -7  -1   0   19.87    0.63
   7  -1   0   20.24    0.71
   7  -1   0   19.73    0.72
   7  -1   0   21.03    0.74
  -7  -1   0   19.66    0.74
   7   1   0   20.90    0.71
  -7   1   0   19.55    0.71
  -7   1   0   21.32    0.69
   7   1   0   20.54    0.71
   7   1   0   19.08    0.70
   9  -1   0    0.02    0.06
  -9  -1   0    0.02    0.05
   9  -1   0    0.16    0.10
   9  -1   0    0.08    0.08
  -9  -1   0    0.06    0.05
  -9   1   0    0.17    0.08
  -9   1   0    0.04    0.07
  -9   1   0    0.02    0.05
   9   1   0    0.23    0.10
   9   1   0   -0.01    0.06
   9   1   0    0.17    0.09
  11  -1   0   31.39    1.16
 -11  -1   0   32.82    0.96
  11  -1   0   31.73    1.13
  11  -1   0   30.93    1.13
 -11  -1   0   31.41    1.04
  11   1   0   30.68    1.11
 -11   1   0   32.57    1.00
 -11   1   0   31.70    1.11
  11   1   0   31.44    1.12
  11   1   0   33.43    1.15
 -11   1   0   32.95    1.06
 -13  -1   0    5.18    0.35
 -13  -1   0    5.31    0.38
  13  -1   0    5.01    0.44
 -13  -1   0    5.70    0.25
  13   1   0    5.30    0.44
 -13   1   0    5.19    0.40
 -13   1   0    5.67    0.37
  15  -1   0    0.21    0.16
 -15  -1   0    0.27    0.14
 -15   1   0    0.41    0.16
  15   1   0    0.11    0.14
  17  -1   0    0.11    0.17
 -17  -1   0    0.19    0.14
 -17   1   0    0.31    0.15
  17   1   0    0.47    0.22
 -19  -1   0    8.22    0.52
  19  -1   0    7.96    0.70
  19   1   0    8.07    0.69
 -19   1   0    8.60    0.56
  21  -1   0    0.58    0.31
 -21  -1   0    0.76    0.19
  21   1   0    0.92    0.33
  23  -1   0    0.32    0.28
  23   1   0    0.04    0.26
   0  -2   0   13.16    0.43
   0  -2   0   12.43    0.39
   0  -2   0   13.03    0.45
   0   2   0   12.22    0.44
   0   2   0   13.10    0.44
   2  -2   0   24.26    0.72
   2  -2   0   26.76    0.78
  -2  -2   0   24.85    0.75
  -2  -2   0   25.01    0.64
  -2  -2   0   25.05    0.71
   2  -2   0   24.52    0.77
  -2  -2   0   25.64    0.75
   2   2   0   26.23    0.76
   2   2   0   25.57    0.75
  -2   2   0   25.06    0.76
  -2   2   0   24.65    0.77
   2   2   0   25.74    0.65
  -4  -2   0  946.64   24.48
   4  -2   0  952.20   24.01
   4  -2   0  821.96   22.83
  -4  -2   0  930.47   24.08
   4  -2   0 1000.00   25.38
  -4  -2   0  905.25   23.12
  -4   2   0  768.46   23.35
  -4   2   0  974.31   24.50
  -4   2   0  979.99   24.83
   4   2   0  921.02   24.27
   4   2   0  886.45   24.21
   4   2   0  966.41   23.82
   6  -2   0   18.41    0.68
   6  -2   0   18.69    0.67
  -6  -2   0   19.66    0.69
  -6  -2   0   18.77    0.61
   6  -2   0   17.72    0.69
  -6  -2   0   19.45    0.66
   6   2   0   19.07    0.64
   6   2   0   19.27    0.67
  -6   2   0   19.85    0.67
   6   2   0   18.68    0.66
  -6   2   0   19.02    0.70
   6   2   0   19.92    0.66
  -8  -2   0   10.37    0.52
   8  -2   0   10.07    0.51
   8  -2   0   10.74    0.50
  -8  -2   0   10.78    0.47
  -8  -2   0   10.60    0.43
   8  -2   0   11.03    0.53
   8   2   0   11.16    0.50
   8   2   0   10.25    0.48
  -8   2   0   10.84    0.52
   8   2   0   10.43    0.46
  10  -2   0    9.18    0.49
  10  -2   0    8.87    0.52
 -10  -2   0    8.99    0.44
 -10  -2   0    8.21    0.37
  10  -2   0    7.50    0.48
 -10  -2   0    8.27    0.52
  10   2   0    9.17    0.49
 -10   2   0    8.71    0.49
  10   2   0    8.33    0.48
 -10   2   0    9.96    0.48
 -10   2   0    9.35    0.42
  10   2   0    9.03    0.46
 -12  -2   0   14.46    0.64
  12  -2   0   13.28    0.72
  12  -2   0   16.79    0.78
  12  -2   0   14.75    0.72
 -12  -2   0   15.26    0.52
  12   2   0   14.75    0.68
 -12   2   0   16.01    0.68
 -12   2   0   15.79    0.59
  12   2   0   14.23    0.70
 -12   2   0   16.64    0.74
  12   2   0   14.42    0.70
  14  -2   0   20.57    0.96
 -14  -2   0   18.55    0.80
  14   2   0   18.45    0.88
 -14   2   0   19.23    0.87
 -16  -2   0    0.34    0.16
  16  -2   0    0.32    0.20
 -16   2   0    0.34    0.17
  16   2   0    0.58    0.22
 -18  -2   0   16.89    0.78
  18  -2   0   16.35    0.98
  18   2   0   16.95    0.96
 -18   2   0   18.38    0.87
 -20  -2   0    4.95    0.40
  20  -2   0    5.14    0.62
 -20   2   0    4.90    0.45
  20   2   0    4.46    0.56
  22  -2   0    0.09    0.24
  22   2   0    0.37    0.26
  -1  -3   0   62.36    1.70
   1  -3   0   60.85    1.57
  -1  -3   0   63.46    1.58
  -1  -3   0   63.05    1.72
   1  -3   0   62.62    1.72
   1  -3   0   61.00    1.73
   1   3   0   62.44    1.72
  -1   3   0   63.70    1.73
  -1   3   0   62.45    1.71
   1   3   0   62.78    1.57
   1   3   0   62.57    1.70
  -3  -3   0  290.13    7.19
  -3  -3   0  283.31    6.94
   3  -3   0  283.18    6.68
  -3  -3   0  289.19    6.65
   3  -3   0  287.97    7.24
   3   3   0  287.90    6.84
  -3   3   0  292.09    6.99
  -3   3   0  290.01    7.22
   3   3   0  287.21    6.94
   3   3   0  290.30    7.21
  -5  -3   0    1.13    0.13
   5  -3   0    1.17    0.17
   5  -3   0    1.11    0.16
  -5  -3   0    1.39    0.16
  -5  -3   0    1.36    0.13
   5   3   0    0.87    0.14
  -5   3   0    1.15    0.17
  -5   3   0    1.37    0.16
   5   3   0    1.09    0.09
  -5   3   0    1.05    0.14
   5   3   0    1.37    0.15
  -7  -3   0   77.39    2.13
   7  -3   0   78.83    2.26
  -7  -3   0   76.86    2.11
   7  -3   0   79.84    2.15
  -7  -3   0   77.99    2.13
  -7   3   0   79.08    2.22
   7   3   0   76.31    2.18
   7   3   0   78.55    2.14
  -7   3   0   80.28    2.19
  -7   3   0   80.37    2.15
   7   3   0   76.98    2.14
  -9  -3   0   54.94    1.57
  -9  -3   0   57.10    1.68
   9  -3   0   54.89    1.75
   9  -3   0   53.62    1.66
  -9  -3   0   54.94    1.60
   9  -3   0   53.42    1.67
   9   3   0   55.08    1.65
   9   3   0   54.19    1.61
  -9   3   0   55.53    1.71
  -9   3   0   54.36    1.62
   9   3   0   53.80    1.65
   9   3   0   55.91    1.62
 -11  -3   0   11.78    0.47
  11  -3   0   10.44    0.61
  11  -3   0   11.89    0.65
 -11  -3   0   10.81    0.53
 -11  -3   0   12.72    0.68
  11  -3   0   10.94    0.60
 -11   3   0   10.55    0.50
  11   3   0   11.40    0.59
 -11   3   0   10.58    0.60
  11   3   0   11.69    0.56
  11   3   0   11.69    0.60
 -11   3   0   11.20    0.56
 -13  -3   0    0.94    0.25
  13  -3   0    1.18    0.27
 -13   3   0    1.00    0.23
  13   3   0    1.57    0.27
  15  -3   0   49.16    1.77
 -15   3   0   50.94    1.71
  15   3   0   46.88    1.68
  17  -3   0    3.21    0.46
 -17  -3   0    2.75    0.32
 -17   3   0    3.27    0.39
  17   3   0    3.56    0.44
 -19  -3   0    2.32    0.29
  19  -3   0    2.85    0.49
 -19   3   0    2.89    0.37
  19   3   0    1.64    0.37
  21  -3   0    9.06    0.84
  21   3   0    8.40    0.77
   0  -4   0    9.73    0.43
   0  -4   0    8.60    0.37
   0  -4   0    8.80    0.44
   0   4   0    8.71    0.44
   0   4   0    8.10    0.40
   2  -4   0   41.49    1.30
  -2  -4   0   41.37    1.16
  -2  -4   0   41.59    1.27
   2  -4   0   40.12    1.16
  -2  -4   0   41.78    1.25
   2  -4   0   42.20    1.29
   2   4   0   41.10    1.26
   2   4   0   39.37    1.25
  -2   4   0   39.75    1.26
   2   4   0   42.05    1.08
  -2   4   0   42.65    1.30
   4  -4   0   50.46    1.47
  -4  -4   0   51.29    1.52
   4  -4   0   53.82    1.59
  -4  -4   0   50.98    1.44
  -4   4   0   51.69    1.57
   4   4   0   52.96    1.29
   4   4   0   50.86    1.52
  -4   4   0   51.94    1.55
   4   4   0   50.26    1.52
  -6  -4   0   38.70    1.21
   6  -4   0   39.38    1.26
   6  -4   0   37.91    1.30
  -6  -4   0   39.07    1.17
  -6   4   0   39.87    1.24
  -6   4   0   39.01    1.25
   6   4   0   40.07    1.26
  -6   4   0   39.11    1.31
   6   4   0   39.51    1.02
   6   4   0   38.94    1.25
  -8  -4   0  185.60    4.80
   8  -4   0  183.92    4.74
   8  -4   0  198.25    5.10
  -8  -4   0  199.35    4.90
  -8  -4   0  190.76    4.71
   8   4   0  184.77    4.98
   8   4   0  191.97    4.59
  -8   4   0  188.64    4.81
  -8   4   0  186.78    4.91
   8   4   0  185.55    4.83
  -8   4   0  197.22    4.98
 -10  -4   0   31.55    1.00
  10  -4   0   31.11    1.20
  10  -4   0   28.84    1.15
 -10  -4   0   29.87    1.07
 -10  -4   0   30.35    1.15
 -10   4   0   28.76    1.15
  10   4   0   31.78    1.12
  10   4   0   29.67    1.09
 -10   4   0   30.95    1.07
  10   4   0   31.27    1.13
  12  -4   0   10.44    0.66
 -12  -4   0    9.82    0.63
  12   4   0    9.78    0.59
 -12   4   0    9.86    0.61
 -14  -4   0   11.98    0.76
  14  -4   0   10.29    0.72
  14   4   0   11.59    0.69
 -14   4   0   11.66    0.70
  16  -4   0    2.79    0.44
 -16   4   0    2.92    0.38
  16   4   0    3.11    0.41
  18  -4   0    0.83    0.32
 -18  -4   0    0.99    0.22
 -18   4   0    0.30    0.19
  18   4   0    0.77    0.27
  20  -4   0    5.65    0.68
 -20  -4   0    4.76    0.38
  20   4   0    5.12    0.60
  22  -4   0    1.20    0.43
  22   4   0    1.17    0.39
   1  -5   0    5.97    0.40
   1  -5   0    6.62    0.39
  -1  -5   0    5.50    0.32
  -1  -5   0    6.42    0.41
   1  -5   0    6.37    0.34
  -1   5   0    6.38    0.41
  -1   5   0    5.96    0.37
   1   5   0    5.73    0.36
   1   5   0    6.05    0.39
  -3  -5   0   18.13    0.76
   3  -5   0   18.58    0.70
  -3  -5   0   19.47    0.70
   3  -5   0   19.10    0.77
  -3   5   0   18.37    0.75
   3   5   0   19.00    0.77
   3   5   0   18.30    0.56
   3   5   0   19.71    0.76
  -3   5   0   20.11    0.82
  -5  -5   0   31.29    1.10
   5  -5   0   31.29    1.07
  -5  -5   0   30.85    0.99
  -5  -5   0   31.39    1.04
   5  -5   0   32.79    1.15
  -5   5   0   31.34    1.09
   5   5   0   29.49    1.07
   5   5   0   31.35    1.11
  -5   5   0   33.00    1.17
   5   5   0   30.58    0.82
   7  -5   0   18.41    0.82
   7  -5   0   19.73    0.85
  -7  -5   0   18.33    0.77
  -7   5   0   17.94    0.76
   7   5   0   18.45    0.54
   7   5   0   18.06    0.77
  -7   5   0   18.70    0.78
  -7   5   0   18.89    0.85
   7   5   0   19.09    0.81
   9  -5   0    0.13    0.16
  -9  -5   0    0.31    0.11
  -9  -5   0    0.23    0.12
   9  -5   0    0.44    0.17
  -9  -5   0    0.23    0.12
   9   5   0    0.22    0.13
  -9   5   0    0.22    0.13
   9   5   0    0.15    0.11
  -9   5   0    0.16    0.12
   9   5   0    0.31    0.08
  -9   5   0    0.34    0.12
  11  -5   0   74.32    2.29
 -11  -5   0   71.88    2.23
  11   5   0   72.88    1.93
  11   5   0   73.93    2.26
 -11   5   0   71.73    2.29
  11   5   0   74.58    2.18
 -13  -5   0    3.69    0.44
  13  -5   0    2.86    0.42
 -13   5   0    2.42    0.36
  13   5   0    3.36    0.38
  15  -5   0    5.90    0.60
 -15  -5   0    6.97    0.63
 -15   5   0    7.51    0.58
  15   5   0    6.98    0.57
 -17  -5   0   11.27    0.86
  17  -5   0   11.38    0.84
 -17   5   0   11.79    0.75
  17   5   0   12.17    0.78
  19  -5   0    0.45    0.30
 -19  -5   0    0.43    0.18
  19   5   0    0.60    0.27
  21  -5   0   -0.08    0.25
  21   5   0    0.06    0.21
   0  -6   0  152.96    4.16
   0  -6   0  156.99    3.86
   0   6   0  161.59    4.18
   0   6   0  157.40    4.23
   2  -6   0   60.98    1.70
  -2  -6   0   57.14    1.85
  -2  -6   0   61.22    1.71
  -2   6   0   60.13    1.86
   2   6   0   62.80    1.88
  -2   6   0   58.62    1.88
   2   6   0   61.51    1.87
  -4  -6   0    3.87    0.37
  -4  -6   0    3.92    0.32
   4  -6   0    3.97    0.32
   4   6   0    4.11    0.36
  -4   6   0    3.92    0.38
   4   6   0    4.34    0.34
  -4   6   0    4.48    0.34
  -6  -6   0   65.00    1.85
   6  -6   0   61.94    1.87
  -6  -6   0   62.30    1.80
  -6  -6   0   62.09    1.92
   6   6   0   58.57    1.91
   6   6   0   63.93    1.95
  -6   6   0   58.40    1.96
   6   6   0   62.14    1.54
  -6   6   0   63.22    1.93
   8  -6   0    3.60    0.38
  -8  -6   0    3.25    0.34
  -8   6   0    3.04    0.31
  -8   6   0    3.35    0.38
   8   6   0    3.02    0.35
   8   6   0    3.17    0.32
  10  -6   0    4.27    0.45
 -10  -6   0    4.50    0.42
  10   6   0    3.65    0.36
 -10   6   0    3.88    0.42
 -12  -6   0   43.09    1.59
  12  -6   0   42.88    1.63
  12   6   0   42.84    1.56
 -12   6   0   42.30    1.62
  12   6   0   43.78    1.54
 -14  -6   0    1.54    0.34
  14  -6   0    1.09    0.34
  14   6   0    1.28    0.29
 -14   6   0    1.11    0.29
  16  -6   0   15.38    0.98
 -16  -6   0   14.40    0.94
 -16   6   0   16.92    0.93
  16   6   0   15.86    0.90
 -18  -6   0   -0.01    0.20
  18  -6   0    0.13    0.25
  18   6   0    0.48    0.24
  20  -6   0    0.88    0.37
  20   6   0    0.55    0.29
   1  -7   0   17.30    0.71
  -1  -7   0   16.94    0.83
  -1  -7   0   17.44    0.71
   1   7   0   17.36    0.79
  -1   7   0   15.88    0.81
  -1   7   0   15.63    0.76
   1   7   0   18.20    0.84
  -3  -7   0    9.49    0.60
  -3  -7   0    9.66    0.52
   3  -7   0    9.14    0.50
  -3   7   0    9.07    0.59
   3   7   0   10.53    0.61
   3   7   0    8.57    0.53
  -3   7   0   10.61    0.58
  -5  -7   0    0.37    0.13
   5  -7   0    0.30    0.14
  -5   7   0    0.31    0.13
   5   7   0    0.18    0.11
   5   7   0    0.17    0.13
  -5   7   0    0.43    0.17
  -7  -7   0    0.25    0.14
   7  -7   0   -0.14    0.11
   7   7   0    0.05    0.10
   7   7   0    0.00    0.09
  -7   7   0    0.06    0.12
  -7   7   0    0.12    0.10
  -9  -7   0    4.59    0.43
   9  -7   0    4.59    0.46
   9   7   0    4.00    0.40
  -9   7   0    4.39    0.47
 -11  -7   0    0.96    0.26
  11  -7   0    0.66    0.25
  11   7   0    0.71    0.22
 -11   7   0    1.09    0.28
  13  -7   0    4.35    0.52
 -13  -7   0    3.43    0.45
  13   7   0    3.88    0.42
  13   7   0    3.99    0.45
 -13   7   0    3.32    0.44
  15  -7   0    1.10    0.36
 -15  -7   0    1.16    0.32
 -15   7   0    0.87    0.28
  15   7   0    0.88    0.27
  17  -7   0    0.72    0.32
 -17  -7   0    0.66    0.30
  17   7   0    0.46    0.23
  19  -7   0    0.66    0.36
 -19  -7   0    0.81    0.34
  19   7   0    1.20    0.35
   0  -8   0    0.25    0.13
   0   8   0    0.46    0.17
   0   8   0    0.28    0.17
  -2  -8   0   42.92    1.39
   2  -8   0   42.87    1.39
  -2   8   0   39.85    1.49
   2   8   0   41.92    1.56
  -2   8   0   43.12    1.59
   2   8   0   40.85    1.50
   4  -8   0    5.93    0.43
  -4  -8   0    5.92    0.43
  -4   8   0    4.96    0.49
   4   8   0    4.55    0.42
   4   8   0    5.10    0.48
  -4   8   0    6.46    0.47
   6  -8   0    5.60    0.46
  -6  -8   0    5.18    0.44
  -6   8   0    4.96    0.50
   6   8   0    4.84    0.47
   6   8   0    5.34    0.45
  -8  -8   0   15.72    0.80
   8  -8   0   15.43    0.81
  -8   8   0   15.85    0.90
   8   8   0   14.27    0.80
  10  -8   0   10.62    0.72
 -10  -8   0    9.46    0.65
 -10   8   0   10.50    0.73
  10   8   0   10.10    0.67
  12  -8   0    8.87    0.72
 -12  -8   0    9.05    0.67
  12   8   0    9.67    0.67
 -12   8   0    9.60    0.72
 -14  -8   0   -0.12    0.16
  14  -8   0   -0.16    0.15
 -14   8   0    0.08    0.16
  14   8   0    0.18    0.17
  14   8   0   -0.02    0.13
  16  -8   0    2.56    0.50
 -16  -8   0    1.88    0.42
  16   8   0    2.34    0.42
 -18  -8   0    0.66    0.33
  18  -8   0    1.03    0.40
  18   8   0    0.61    0.29
   1  -9   0    1.35    0.25
  -1  -9   0    1.55    0.25
   1   9   0    1.91    0.34
   1   9   0    0.90    0.22
  -1   9   0    1.30    0.25
  -1   9   0    1.75    0.33
   3  -9   0   20.34    0.90
  -3  -9   0   21.65    0.93
   3   9   0   20.60    1.00
  -3   9   0   21.51    1.08
   3   9   0   22.77    1.09
  -3   9   0   20.49    0.99
  -5  -9   0    1.12    0.25
   5  -9   0    1.10    0.24
  -5   9   0    0.74    0.25
   5   9   0    1.32    0.27
  -7  -9   0    4.86    0.46
   7  -9   0    5.60    0.49
   7   9   0    5.18    0.49
  -7   9   0    4.91    0.53
  -9  -9   0    0.56    0.21
   9  -9   0    0.66    0.23
   9   9   0    0.94    0.25
  -9   9   0    0.71    0.26
  11  -9   0    4.01    0.49
 -11  -9   0    4.33    0.50
 -11   9   0    4.09    0.52
  11   9   0    3.24    0.43
 -13  -9   0    2.57    0.43
  13  -9   0    3.54    0.51
  13   9   0    1.90    0.36
 -13   9   0    1.48    0.36
  15  -9   0    8.75    0.80
 -15  -9   0   10.75    0.83
  15   9   0    8.22    0.70
  17  -9   0    2.88    0.56
 -17  -9   0    3.95    0.59
  17   9   0    2.42    0.46
   0 -10   0    2.48    0.33
   0  10   0    2.52    0.36
   0  10   0    3.57    0.48
   2 -10   0    0.26    0.15
  -2 -10   0   -0.03    0.10
  -2  10   0    0.00    0.15
   2  10   0   -0.07    0.15
   2  10   0    0.03    0.12
  -4 -10   0    6.28    0.52
   4 -10   0    6.44    0.51
   4  10   0    5.84    0.53
  -4  10   0    6.82    0.64
  -6 -10   0   13.97    0.79
   6 -10   0   14.35    0.78
   6  10   0   13.66    0.83
  -6  10   0   13.34    0.89
  -8 -10   0    2.87    0.40
   8 -10   0    2.79    0.39
  -8  10   0    2.72    0.45
   8  10   0    2.39    0.38
  10 -10   0    3.39    0.45
 -10 -10   0    3.55    0.46
 -10  10   0    4.67    0.57
  10  10   0    3.78    0.47
  12 -10   0    0.11    0.20
 -12 -10   0   -0.02    0.16
 -12  10   0    0.26    0.23
 -14 -10   0    0.22    0.22
  14 -10   0    0.39    0.26
  14  10   0    0.07    0.21
 -16 -10   0   -0.07    0.23
  16 -10   0    0.02    0.22
  16  10   0   -0.04    0.19
   1 -11   0    2.67    0.36
  -1 -11   0    2.23    0.34
  -1  11   0    3.65    0.51
   3 -11   0    0.08    0.14
  -3 -11   0    0.01    0.13
  -3  11   0    0.04    0.17
   5 -11   0    0.31    0.18
  -5 -11   0    0.14    0.17
   5  11   0    0.05    0.16
  -5  11   0    0.46    0.26
  -7 -11   0    1.49    0.34
   7 -11   0    1.13    0.29
  -7  11   0    0.88    0.31
   7  11   0    1.12    0.31
  -9 -11   0    4.65    0.53
   9 -11   0    4.38    0.51
   9  11   0    4.23    0.51
  -9  11   0    4.20    0.57
 -11 -11   0    2.64    0.45
  11 -11   0    2.84    0.45
 -13 -11   0    1.34    0.39
  13 -11   0    1.50    0.39
   0 -12   0    3.43    0.44
   2 -12   0    0.17    0.17
  -2 -12   0    0.08    0.15
  -2  12   0   -0.14    0.18
   4 -12   0    4.38    0.49
  -4 -12   0    6.04    0.58
  -4  12   0    5.55    0.66
   6 -12   0   -0.08    0.15
  -6 -12   0    0.20    0.20
  -6  12   0    0.03    0.21
  -8 -12   0    1.52    0.37
   8 -12   0    1.23    0.32
  -8  12   0    1.02    0.35
  10 -12   0   -0.05    0.16
 -10 -12   0    0.01    0.21
  12 -12   0    0.22    0.25
  -1 -13   0    4.51    0.51
   1 -13   0    3.35    0.46
   3 -13   0    0.69    0.25
  -3 -13   0    0.38    0.23
   5 -13   0    1.68    0.36
  -5 -13   0    1.07    0.32
  -5  13   0    1.49    0.43
   7 -13   0    1.83    0.37
   9 -13   0    1.57    0.37
  24   0  -1   -0.01    0.23
  22   0  -1   -0.15    0.18
  20   0  -1    0.05    0.17
 -20   0   1    0.04    0.10
 -18   0   1    0.05    0.11
  18   0  -1   -0.13    0.13
  16   0  -1   -0.02    0.12
 -16   0   1   -0.03    0.08
  14   0  -1    0.02    0.10
 -14   0   1    0.00    0.06
 -14   0   1    0.23    0.11
  12   0  -1   -0.10    0.05
 -12   0   1    0.00    0.06
  12   0  -1    0.03    0.07
 -12   0   1    0.04    0.06
  12   0  -1   -0.01    0.07
 -10   0   1    0.04    0.06
 -10   0   1    0.06    0.05
  10   0  -1    0.09    0.07
  10   0  -1   -0.03    0.04
  10   0  -1   -0.01    0.05
   8   0  -1   -0.04    0.04
   8   0  -1   -0.03    0.04
  -8   0   1    0.01    0.04
   8   0  -1   -0.05    0.04
  -8   0   1   -0.03    0.04
   6   0  -1    0.00    0.04
  -6   0   1   -0.07    0.02
  -6   0   1   -0.01    0.05
   6   0  -1   -0.06    0.03
  -6   0   1   -0.03    0.03
   6   0  -1    0.04    0.04
  -4   0   1   -0.10    0.02
  -4   0   1   -0.06    0.02
  -4   0   1   -0.08    0.03
   4   0  -1   -0.08    0.02
   4   0  -1   -0.09    0.02
   4   0  -1   -0.07    0.02
   4   0  -1    0.04    0.02
   4   0  -1   -0.08    0.01
   2   0  -1    0.02    0.02
  -2   0   1    0.01    0.01
  -2   0   1    0.00    0.01
   0   0   1   -0.32    0.01
   0   0   1   -0.31    0.01
   0   0   1   -0.30    0.01
   0   0  -1   -0.32    0.01
   0   0  -1   -0.33    0.01
   0   0  -1   -0.30    0.01
   2   0   1   -0.01    0.03
  -2   0  -1   -0.01    0.02
   2   0   1    0.07    0.03
   2   0   1    0.00    0.03
  -2   0  -1   -0.03    0.02
   4   0   1   -0.01    0.03
  -4   0  -1   -0.02    0.03
  -4   0  -1    0.02    0.04
   4   0   1   -0.03    0.03
   4   0   1   -0.06    0.03
  -6   0  -1    0.10    0.06
  -6   0  -1   -0.03    0.03
   6   0   1    0.03    0.05
   6   0   1    0.05    0.05
   6   0   1    0.13    0.07
  -8   0  -1    0.00    0.04
   8   0   1    0.03    0.07
   8   0   1    0.01    0.05
  -8   0  -1    0.05    0.06
   8   0   1    0.14    0.08
  10   0   1   -0.02    0.07
  10   0   1    0.00    0.07
 -10   0  -1   -0.03    0.05
  10   0   1    0.01    0.07
 -10   0  -1   -0.03    0.06
 -10   0  -1    0.06    0.07
  12   0   1    0.10    0.09
 -12   0  -1   -0.01    0.08
  12   0   1   -0.02    0.08
  12   0   1    0.07    0.09
 -14   0  -1   -0.08    0.08
  14   0   1    0.17    0.14
  16   0   1   -0.01    0.14
 -16   0  -1   -0.01    0.11
  18   0   1   -0.04    0.16
 -18   0  -1    0.14    0.15
  20   0   1    0.01    0.17
  22   0   1   -0.13    0.20
  23  -1  -1    3.61    0.58
  23   1  -1    3.01    0.53
  21  -1  -1    0.05    0.21
 -21   1   1    0.58    0.15
  21   1  -1    0.14    0.20
 -19  -1   1    3.95    0.31
  19  -1  -1    2.96    0.45
 -19   1   1    4.13    0.34
  19   1  -1    2.89    0.44
  17  -1  -1    6.64    0.58
 -17  -1   1    6.46    0.41
 -17   1   1    7.01    0.44
  17   1  -1    6.32    0.55
 -15  -1   1   10.36    0.52
 -15  -1   1   10.79    0.50
  15  -1  -1   11.10    0.67
 -15   1   1   11.21    0.56
  15   1  -1   10.78    0.65
  13  -1  -1    0.36    0.15
 -13  -1   1    0.52    0.11
 -13  -1   1    0.36    0.12
  13  -1  -1    0.48    0.15
  13  -1  -1    0.53    0.15
  13   1  -1    0.47    0.15
 -13   1   1    0.25    0.11
  13   1  -1    0.53    0.15
 -13   1   1    0.23    0.10
  13   1  -1    0.25    0.13
  11  -1  -1    4.83    0.35
  11  -1  -1    5.07    0.34
 -11  -1   1    5.26    0.29
 -11  -1   1    5.36    0.31
  11  -1  -1    4.58    0.37
  11   1  -1    4.96    0.36
 -11   1   1    5.22    0.30
 -11   1   1    4.35    0.31
  11   1  -1    4.91    0.33
  11   1  -1    5.19    0.34
  -9  -1   1   39.79    1.14
   9  -1  -1   37.90    1.20
   9  -1  -1   37.95    1.18
   9  -1  -1   40.65    1.24
  -9  -1   1   38.23    1.25
  -9  -1   1   39.70    1.12
   9   1  -1   39.17    1.17
   9   1  -1   36.79    1.19
  -9   1   1   40.10    1.05
  -9   1   1   40.08    1.06
   9   1  -1   39.37    1.20
  -9   1   1   38.20    1.16
  -9   1   1   39.48    1.13
   7  -1  -1    3.35    0.23
  -7  -1   1    3.38    0.18
   7  -1  -1    3.46    0.21
   7  -1  -1    3.04    0.20
  -7  -1   1    2.58    0.23
   7   1  -1    2.99    0.19
  -7   1   1    3.30    0.21
  -7   1   1    3.23    0.19
   7   1  -1    2.90    0.21
   7   1  -1    3.02    0.18
  -7   1   1    3.30    0.15
   7   1  -1    3.14    0.19
   5  -1  -1  439.29   10.61
   5  -1  -1  480.08   10.63
   5  -1  -1  452.16   10.26
   5  -1  -1  461.03   11.84
  -5  -1   1  455.92   10.27
  -5  -1   1  417.90   11.33
   5   1  -1  464.99   10.25
  -5   1   1  463.02   10.64
  -5   1   1  444.76   10.60
   5   1  -1  432.48   11.65
   5   1  -1  420.02   11.69
   5   1  -1  443.87   11.99
  -5   1   1  444.95   11.61
   3  -1  -1  158.96    3.87
   3  -1  -1  157.29    3.73
  -3  -1   1  158.73    3.75
   3  -1  -1  164.67    4.07
  -3  -1   1  164.72    3.92
   3  -1  -1  168.13    3.90
  -3   1   1  159.30    4.09
  -3   1   1  165.42    3.90
   3   1  -1  154.93    4.38
   3   1  -1  166.47    3.89
   3   1  -1  169.08    4.17
  -3   1   1  154.06    3.87
   3   1  -1  159.90    3.89
   1  -1  -1   -0.20    0.01
  -1  -1   1   -0.23    0.01
   1  -1  -1   -0.21    0.02
  -1  -1   1   -0.20    0.02
  -1  -1   1   -0.23    0.01
   1  -1  -1   -0.21    0.02
  -1   1   1   -0.21    0.01
  -1   1   1   -0.22    0.01
  -1   1   1   -0.23    0.01
  -1   1   1   -0.22    0.01
   1   1  -1   -0.13    0.03
   1   1  -1   -0.20    0.02
  -1  -1  -1   52.29    1.39
  -1  -1  -1   53.86    1.35
  -1  -1  -1   52.42    1.27
   1  -1   1   53.14    1.31
   1   1   1   55.00    1.32
  -1   1  -1   53.74    1.42
  -1   1  -1   52.23    1.35
   1   1   1   52.59    1.39
  -1   1  -1   52.05    1.37
   1   1   1   52.66    1.35
  -3  -1  -1   68.53    1.84
   3  -1   1   68.13    1.80
  -3  -1  -1   69.26    1.74
  -3  -1  -1   69.66    1.79
   3  -1   1   69.19    1.89
  -3  -1  -1   70.47    1.86
   3   1   1   69.98    1.80
   3   1   1   68.46    1.71
  -3   1  -1   70.29    1.80
  -3   1  -1   73.87    1.84
  -3   1  -1   71.37    1.89
   3   1   1   68.70    1.84
   5  -1   1   40.30    1.20
  -5  -1  -1   41.64    1.18
  -5  -1  -1   43.34    1.20
  -5  -1  -1   42.50    1.22
   5  -1   1   39.72    1.24
  -5  -1  -1   40.61    1.18
   5   1   1   40.76    1.20
  -5   1  -1   41.00    1.19
   5   1   1   40.79    1.15
   5   1   1   41.17    1.20
  -5   1  -1   42.39    1.24
  -5   1  -1   42.86    1.24
   7  -1   1   37.43    1.21
   7  -1   1   38.09    1.16
   7  -1   1   36.69    1.16
  -7  -1  -1   35.72    1.14
  -7   1  -1   38.03    1.19
   7   1   1   35.53    1.14
  -7   1  -1   36.64    1.16
   7   1   1   35.26    1.10
   7   1   1   35.08    1.15
  -7   1  -1   38.29    1.15
   9  -1   1    1.47    0.21
  -9  -1  -1    1.56    0.19
   9  -1   1    1.39    0.20
   9  -1   1    1.16    0.20
  -9   1  -1    1.38    0.21
   9   1   1    1.65    0.21
  -9   1  -1    1.16    0.17
   9   1   1    2.01    0.24
   9   1   1    1.72    0.21
  11  -1   1    2.32    0.29
  11  -1   1    2.49    0.30
 -11  -1  -1    2.29    0.22
 -11  -1  -1    2.37    0.25
  11  -1   1    2.60    0.30
 -11   1  -1    1.98    0.22
  11   1   1    2.13    0.26
 -11   1  -1    2.48    0.29
  11   1   1    1.77    0.25
 -11   1  -1    2.13    0.25
  11   1   1    1.74    0.25
 -13  -1  -1    0.70    0.19
  13  -1   1    0.62    0.21
  13   1   1    0.85    0.22
 -13   1  -1    0.89    0.22
 -15  -1  -1    9.72    0.60
  15  -1   1    9.38    0.66
  15   1   1   10.80    0.69
 -15   1  -1    9.84    0.63
  17  -1   1    5.40    0.57
 -17  -1  -1    4.83    0.45
 -17   1  -1    5.63    0.50
  17   1   1    5.99    0.57
 -19  -1  -1   13.78    0.75
  19  -1   1   10.61    0.84
 -19   1  -1   13.42    0.76
  19   1   1   10.48    0.79
  21  -1   1    3.58    0.57
  21   1   1    3.73    0.57
  22  -2  -1    1.67    0.43
 -22   2   1    2.09    0.21
  22   2  -1    1.99    0.43
  20  -2  -1    0.10    0.18
 -20  -2   1    0.04    0.09
  20   2  -1   -0.12    0.14
 -20   2   1   -0.02    0.11
  18  -2  -1   20.00    1.07
 -18  -2   1   20.15    0.78
 -18   2   1   20.26    0.86
  18   2  -1   20.75    1.04
 -16  -2   1    0.15    0.11
  16  -2  -1    0.05    0.15
  16   2  -1    0.43    0.18
 -16   2   1    0.41    0.15
  14  -2  -1   22.21    1.00
 -14  -2   1   22.76    0.81
 -14  -2   1   23.35    0.85
  14   2  -1   23.35    0.98
 -14   2   1   22.86    0.90
 -12  -2   1    2.50    0.22
 -12  -2   1    2.04    0.30
  12  -2  -1    2.75    0.32
  12  -2  -1    2.21    0.28
  12  -2  -1    2.50    0.27
  12   2  -1    2.89    0.27
 -12   2   1    2.39    0.15
 -12   2   1    2.68    0.24
  12   2  -1    2.57    0.27
 -12   2   1    2.56    0.26
  12   2  -1    2.21    0.28
 -10  -2   1    6.35    0.33
  10  -2  -1    6.77    0.41
 -10  -2   1    7.47    0.46
  10  -2  -1    7.02    0.40
 -10   2   1    6.95    0.40
  10   2  -1    6.49    0.41
  10   2  -1    6.66    0.38
  10   2  -1    7.16    0.37
 -10   2   1    6.93    0.36
 -10   2   1    7.05    0.30
  10   2  -1    6.77    0.37
   8  -2  -1    7.12    0.39
   8  -2  -1    6.98    0.37
  -8  -2   1    7.18    0.23
  -8  -2   1    6.52    0.39
   8  -2  -1    7.34    0.38
  -8  -2   1    7.37    0.33
   8   2  -1    6.79    0.33
  -8   2   1    7.45    0.31
   8   2  -1    6.69    0.37
  -8   2   1    7.64    0.38
   8   2  -1    7.24    0.34
   8   2  -1    6.84    0.35
  -8   2   1    6.97    0.34
   6  -2  -1  447.98   11.44
   6  -2  -1  466.71   11.10
   6  -2  -1  514.12   12.02
  -6  -2   1  519.92   12.02
  -6  -2   1  461.34   12.16
  -6  -2   1  475.28   11.08
  -6  -2   1  488.50   11.50
  -6   2   1  497.11   11.53
  -6   2   1  456.59   11.48
   6   2  -1  496.52   11.98
   6   2  -1  494.90   12.00
   6   2  -1  493.28   11.51
   4  -2  -1  121.55    3.08
   4  -2  -1  126.31    3.17
  -4  -2   1  123.57    3.10
   4  -2  -1  121.25    2.95
  -4  -2   1  121.87    3.03
  -4  -2   1  122.90    2.96
  -4  -2   1  124.76    3.10
   4   2  -1  119.31    3.10
   4   2  -1  123.28    3.13
  -4   2   1  127.36    3.07
  -4   2   1  125.63    3.14
   4   2  -1  121.69    3.03
  -2  -2   1    0.35    0.06
   2  -2  -1    0.38    0.06
  -2  -2   1    0.36    0.07
   2  -2  -1    0.38    0.07
   2  -2  -1    0.34    0.07
  -2   2   1    0.37    0.07
   2   2  -1    0.37    0.06
   2   2  -1    0.26    0.06
  -2   2   1    0.41    0.07
  -2   2   1    0.43    0.07
   0  -2  -1  147.08    3.70
   0  -2   1  145.84    3.70
   0  -2   1  147.38    3.58
   0  -2  -1  147.93    3.37
   0  -2   1  146.40    3.41
   0  -2  -1  149.43    3.57
   0   2   1  146.49    3.51
   0   2  -1  145.16    3.71
   0   2   1  144.88    3.69
   0   2  -1  139.95    3.58
   2  -2   1  350.49    8.23
   2  -2   1  332.79    7.90
  -2  -2  -1  336.48    8.53
  -2  -2  -1  335.59    8.19
  -2  -2  -1  345.93    7.90
   2  -2   1  353.83    8.61
  -2   2  -1  354.67    8.61
   2   2   1  340.24    8.54
  -2   2  -1  352.80    8.25
   2   2   1  336.58    8.20
   2   2   1  357.10    8.16
  -4  -2  -1   26.68    0.83
   4  -2   1   26.78    0.88
  -4  -2  -1   25.88    0.83
   4  -2   1   26.20    0.85
  -4  -2  -1   27.24    0.85
  -4  -2  -1   26.34    0.81
   4  -2   1   26.56    0.85
   4  -2   1   27.80    0.90
   4   2   1   26.03    0.79
   4   2   1   25.95    0.82
  -4   2  -1   27.94    0.90
  -4   2  -1   27.29    0.85
   4   2   1   27.39    0.85
  -4   2  -1   26.92    0.88
   4   2   1   27.66    0.85
  -6  -2  -1    4.80    0.27
  -6  -2  -1    4.95    0.29
   6  -2   1    4.26    0.29
  -6  -2  -1    4.32    0.28
  -6  -2  -1    4.92    0.31
   6  -2   1    5.06    0.33
  -6   2  -1    5.49    0.32
  -6   2  -1    4.94    0.33
   6   2   1    5.05    0.29
   6   2   1    4.76    0.28
   6   2   1    4.83    0.30
  -6   2  -1    4.91    0.30
   8  -2   1    9.71    0.52
   8  -2   1   10.49    0.53
   8  -2   1   10.19    0.51
  -8  -2  -1    9.80    0.52
   8   2   1    9.80    0.48
  -8   2  -1   10.42    0.49
  -8   2  -1    8.95    0.51
  -8   2  -1    9.69    0.47
   8   2   1    8.97    0.48
   8   2   1    9.64    0.46
 -10  -2  -1    6.06    0.36
 -10  -2  -1    6.10    0.39
  10  -2   1    6.90    0.44
  10  -2   1    6.54    0.46
  10  -2   1    6.46    0.45
  10   2   1    6.34    0.43
 -10   2  -1    6.63    0.45
  10   2   1    6.83    0.41
 -10   2  -1    6.03    0.37
  10   2   1    6.16    0.40
  12  -2   1    2.39    0.34
  12  -2   1    2.35    0.31
 -12   2  -1    2.86    0.33
  12   2   1    2.28    0.30
  12   2   1    2.77    0.33
  14  -2   1   10.23    0.68
 -14   2  -1    8.56    0.59
  14   2   1    9.76    0.62
  16  -2   1    0.53    0.24
 -16  -2  -1    0.38    0.18
 -16   2  -1    0.72    0.23
  16   2   1    0.16    0.18
  18  -2   1    7.84    0.70
 -18  -2  -1    8.33    0.57
  18   2   1    8.15    0.68
 -18   2  -1    8.09    0.61
  20  -2   1    0.06    0.22
  20   2   1   -0.05    0.20
  22  -2   1   -0.06    0.22
  22   2   1   -0.15    0.20
  23  -3  -1    0.88    0.38
  23   3  -1    0.62    0.30
  21  -3  -1    1.95    0.45
 -21   3   1    1.57    0.24
  21   3  -1    1.73    0.39
 -19  -3   1    0.46    0.14
  19  -3  -1    0.46    0.25
 -19   3   1    0.30    0.16
  19   3  -1    0.27    0.20
 -17  -3   1    0.15    0.11
  17  -3  -1    0.23    0.19
 -17   3   1    0.74    0.20
  17   3  -1    0.46    0.20
 -15  -3   1    3.08    0.42
  15  -3  -1    2.46    0.36
 -15  -3   1    2.75    0.27
 -15   3   1    2.87    0.32
  15   3  -1    2.62    0.35
  13  -3  -1    0.73    0.22
 -13  -3   1    1.17    0.17
 -13  -3   1    1.06    0.26
 -13   3   1    0.70    0.18
  13   3  -1    0.85    0.21
 -11  -3   1    1.12    0.23
  11  -3  -1    0.61    0.18
  11  -3  -1    0.63    0.17
 -11  -3   1    0.78    0.14
  11  -3  -1    0.69    0.18
 -11   3   1    0.55    0.16
 -11   3   1    0.77    0.12
  11   3  -1    0.84    0.15
 -11   3   1    0.89    0.16
  11   3  -1    1.01    0.18
  11   3  -1    0.80    0.15
  11   3  -1    0.81    0.19
   9  -3  -1   55.33    1.66
  -9  -3   1   56.74    1.68
   9  -3  -1   55.57    1.66
  -9  -3   1   56.09    1.59
  -9  -3   1   57.67    1.49
   9  -3  -1   55.94    1.73
   9   3  -1   56.31    1.64
   9   3  -1   53.87    1.61
  -9   3   1   55.33    1.67
  -9   3   1   57.06    1.62
   9   3  -1   56.68    1.64
  -9   3   1   57.80    1.59
   9   3  -1   56.62    1.66
  -7  -3   1   10.35    0.44
   7  -3  -1   10.26    0.50
  -7  -3   1   10.15    0.49
   7  -3  -1    9.66    0.47
  -7  -3   1    9.80    0.36
  -7  -3   1   10.66    0.38
   7   3  -1    9.52    0.41
  -7   3   1    9.86    0.48
   7   3  -1   10.30    0.44
   7   3  -1    9.52    0.45
   5  -3  -1   87.17    2.30
   5  -3  -1   91.17    2.46
  -5  -3   1   88.89    2.34
  -5  -3   1   87.95    2.30
  -5  -3   1   90.53    2.36
  -5  -3   1   91.93    2.34
  -5   3   1   90.15    2.41
   5   3  -1   91.79    2.36
   5   3  -1   92.10    2.42
   5   3  -1   90.19    2.19
  -5   3   1   94.72    2.41
  -5   3   1   90.40    2.34
  -3  -3   1    0.53    0.10
   3  -3  -1    0.64    0.12
  -3  -3   1    0.32    0.08
   3  -3  -1    0.57    0.11
   3  -3  -1    0.50    0.10
  -3   3   1    0.36    0.08
  -3   3   1    0.42    0.11
   3   3  -1    0.35    0.09
   3   3  -1    0.50    0.11
  -1  -3   1   14.87    0.57
  -1  -3   1   15.53    0.52
   1  -3  -1   16.27    0.59
   1  -3  -1   16.35    0.50
  -1  -3   1   15.53    0.56
  -1   3   1   16.04    0.57
  -1   3   1   17.35    0.59
   1   3  -1   16.43    0.57
   1   3  -1   16.79    0.60
  -1   3   1   16.00    0.53
  -1  -3  -1    0.24    0.08
   1  -3   1    0.15    0.07
  -1  -3  -1    0.18    0.05
   1  -3   1    0.23    0.08
   1  -3   1    0.11    0.06
   1   3   1    0.15    0.06
  -1   3  -1    0.28    0.09
   1   3   1    0.16    0.06
   1   3   1    0.21    0.05
   3  -3   1    0.86    0.15
  -3  -3  -1    0.91    0.12
   3  -3   1    0.75    0.13
  -3  -3  -1    1.03    0.14
   3  -3   1    0.92    0.15
  -3  -3  -1    1.43    0.14
   3   3   1    1.02    0.14
  -3   3  -1    0.93    0.13
  -3   3  -1    0.84    0.15
   3   3   1    1.24    0.14
   3   3   1    0.99    0.09
  -5  -3  -1   29.74    0.94
   5  -3   1   28.33    0.98
  -5  -3  -1   29.87    0.94
  -5  -3  -1   30.23    0.98
   5  -3   1   31.06    1.05
   5   3   1   29.77    0.98
  -5   3  -1   28.00    0.98
   5   3   1   28.07    0.97
   5   3   1   30.13    0.84
  -5   3  -1   30.19    0.98
  -5   3  -1   30.86    1.05
   7  -3   1    2.77    0.28
  -7  -3  -1    3.01    0.28
   7  -3   1    2.98    0.30
   7  -3   1    2.74    0.26
  -7  -3  -1    3.14    0.24
  -7   3  -1    2.48    0.28
   7   3   1    2.70    0.24
   7   3   1    2.98    0.27
   7   3   1    2.92    0.25
  -7   3  -1    3.24    0.28
   7   3   1    3.09    0.24
  -7   3  -1    2.53    0.24
  -9  -3  -1    0.23    0.11
   9  -3   1    0.13    0.11
   9  -3   1    0.15    0.10
  -9  -3  -1   -0.01    0.08
   9  -3   1    0.03    0.10
  -9  -3  -1    0.06    0.06
  -9   3  -1    0.10    0.09
  -9   3  -1    0.15    0.10
   9   3   1    0.04    0.07
   9   3   1    0.15    0.09
  -9   3  -1    0.07    0.09
   9   3   1    0.04    0.08
  11  -3   1   15.01    0.78
 -11  -3  -1   14.79    0.77
  11  -3   1   14.65    0.78
  11  -3   1   15.62    0.76
  11   3   1   16.03    0.70
  11   3   1   15.29    0.75
  11   3   1   13.99    0.70
 -11   3  -1   15.77    0.78
  13  -3   1   11.72    0.73
 -13   3  -1   10.27    0.65
  13   3   1   10.27    0.63
  15  -3   1    8.77    0.69
  15   3   1    9.42    0.64
 -15   3  -1    8.14    0.60
 -17  -3  -1    1.34    0.27
  17  -3   1    1.06    0.34
  17   3   1    1.52    0.34
 -17   3  -1    1.38    0.31
 -19  -3  -1    3.91    0.41
  19  -3   1    3.76    0.56
  19   3   1    3.91    0.52
  21  -3   1    1.96    0.49
  21   3   1    2.15    0.45
  22  -4  -1    4.89    0.67
  22   4  -1    4.94    0.61
  20  -4  -1    3.77    0.56
 -20   4   1    4.73    0.42
  20   4  -1    4.84    0.56
  18  -4  -1    1.10    0.33
 -18  -4   1    0.99    0.18
  18   4  -1    1.13    0.30
 -18   4   1    0.96    0.24
 -16  -4   1    4.04    0.50
  16  -4  -1    3.96    0.49
 -16   4   1    3.82    0.39
  16   4  -1    4.04    0.45
  14  -4  -1   23.06    1.06
 -14  -4   1   22.05    1.06
 -14   4   1   21.02    0.94
  14   4  -1   22.87    1.00
 -12  -4   1    0.08    0.11
 -12  -4   1    0.13    0.09
  12  -4  -1    0.18    0.14
  12   4  -1   -0.03    0.07
  12   4  -1    0.09    0.11
 -12   4   1    0.03    0.10
  10  -4  -1    0.28    0.14
 -10  -4   1    0.26    0.07
  10  -4  -1    0.16    0.15
 -10  -4   1    0.12    0.09
 -10  -4   1    0.17    0.12
  10   4  -1    0.32    0.13
 -10   4   1    0.27    0.12
  10   4  -1    0.17    0.10
 -10   4   1    0.18    0.11
 -10   4   1    0.19    0.09
   8  -4  -1  100.85    2.85
  -8  -4   1  101.89    2.69
  -8  -4   1  104.76    2.65
   8  -4  -1   94.62    2.67
  -8  -4   1   97.80    2.68
   8   4  -1  100.31    2.46
   8   4  -1  104.96    2.79
   8   4  -1  100.70    2.72
  -8   4   1   98.17    2.76
  -8   4   1  104.26    2.75
  -6  -4   1   24.17    0.84
  -6  -4   1   21.80    0.72
  -6  -4   1   23.41    0.82
   6  -4  -1   23.57    0.84
   6  -4  -1   22.61    0.85
   6   4  -1   23.97    0.85
  -6   4   1   22.58    0.80
  -6   4   1   24.72    0.83
   6   4  -1   23.27    0.82
  -6   4   1   22.34    0.86
   4  -4  -1   40.87    1.26
   4  -4  -1   38.43    1.15
  -4  -4   1   38.86    1.17
  -4  -4   1   40.21    1.18
  -4   4   1   40.05    1.22
  -4   4   1   40.07    1.25
   4   4  -1   37.71    1.21
   4   4  -1   39.37    1.21
   2  -4  -1  198.22    4.85
  -2  -4   1  189.98    4.57
   2  -4  -1  193.46    4.97
   2  -4  -1  192.64    4.53
  -2  -4   1  194.21    4.82
  -2  -4   1  191.59    4.94
  -2   4   1  195.50    4.96
   2   4  -1  188.51    4.82
   2   4  -1  193.14    4.97
  -2   4   1  195.54    4.83
   0  -4   1   85.15    2.14
   0  -4   1   85.46    2.34
   0  -4   1   82.58    2.30
   0  -4  -1   84.58    2.10
   0  -4  -1   85.97    2.31
   0  -4  -1   88.46    2.34
   0   4   1   85.43    2.16
   0   4  -1   84.50    2.34
   0   4  -1   83.11    2.31
   0   4   1   86.93    2.30
   0   4   1   79.66    2.31
  -2  -4  -1   49.50    1.46
  -2  -4  -1   51.30    1.33
   2  -4   1   46.43    1.36
  -2  -4  -1   50.90    1.46
   2  -4   1   48.05    1.48
   2  -4   1   50.21    1.49
   2   4   1   46.53    1.44
   2   4   1   48.10    1.45
  -2   4  -1   47.79    1.47
   2   4   1   47.13    1.26
  -2   4  -1   47.81    1.49
  -4  -4  -1    0.18    0.09
   4  -4   1    0.26    0.11
  -4  -4  -1    0.24    0.09
   4  -4   1    0.23    0.12
  -4  -4  -1    0.20    0.07
   4   4   1    0.15    0.09
   4   4   1    0.17    0.05
  -4   4  -1    0.22    0.11
  -4   4  -1    0.13    0.08
   4   4   1    0.17    0.08
   6  -4   1  189.53    4.97
  -6  -4  -1  183.36    4.54
  -6  -4  -1  189.24    4.81
   6  -4   1  185.29    4.63
  -6  -4  -1  184.66    4.72
  -6   4  -1  179.23    4.81
  -6   4  -1  188.01    4.91
   6   4   1  191.40    4.50
   6   4   1  185.76    4.74
   6   4   1  190.02    4.89
  -6   4  -1  183.31    4.72
  -8  -4  -1    2.09    0.26
   8  -4   1    2.05    0.28
  -8  -4  -1    1.94    0.21
   8  -4   1    1.98    0.29
  -8   4  -1    1.17    0.23
  -8   4  -1    1.60    0.22
   8   4   1    2.19    0.24
   8   4   1    2.30    0.25
   8   4   1    1.87    0.25
  -8   4  -1    1.71    0.24
   8   4   1    2.34    0.19
 -10  -4  -1   20.56    0.79
 -10  -4  -1   22.36    0.93
  10  -4   1   18.61    0.90
  10   4   1   19.93    0.87
 -10   4  -1   19.47    0.92
 -10   4  -1   19.24    0.82
  10   4   1   20.29    0.84
  12  -4   1    0.49    0.23
 -12  -4  -1    0.06    0.13
 -12   4  -1    0.29    0.16
  12   4   1    0.32    0.16
  14  -4   1    2.41    0.40
  14   4   1    3.24    0.39
 -14   4  -1    3.37    0.42
  16  -4   1    0.52    0.27
 -16   4  -1    0.63    0.24
  16   4   1    1.29    0.31
 -18  -4  -1    0.98    0.25
  18  -4   1    1.40    0.40
 -18   4  -1    1.39    0.32
  18   4   1    1.60    0.37
  20  -4   1    0.49    0.33
  20   4   1    1.08    0.36
  21  -5  -1    9.57    0.88
  21   5  -1    9.97    0.81
 -19  -5   1    1.09    0.18
  19  -5  -1    1.18    0.37
  19   5  -1    0.94    0.30
 -19   5   1    1.17    0.27
  17  -5  -1    3.33    0.48
 -17  -5   1    2.72    0.45
 -17   5   1    3.65    0.40
  17   5  -1    3.44    0.44
 -15  -5   1   12.70    0.79
  15  -5  -1    9.82    0.72
 -15   5   1   11.08    0.67
  15   5  -1   10.24    0.68
 -13  -5   1    5.54    0.51
  13  -5  -1    6.10    0.54
  13   5  -1    6.01    0.44
  13   5  -1    6.18    0.49
 -13   5   1    6.04    0.48
 -11  -5   1    0.82    0.22
  11  -5  -1    1.32    0.26
  11  -5  -1    0.59    0.22
 -11  -5   1    0.59    0.16
 -11  -5   1    0.93    0.11
  11   5  -1    0.99    0.20
 -11   5   1    0.96    0.22
  -9  -5   1   49.06    1.40
  -9  -5   1   50.03    1.58
   9  -5  -1   47.51    1.57
   9  -5  -1   49.61    1.65
  -9  -5   1   48.10    1.51
  -9   5   1   49.89    1.52
  -9   5   1   47.60    1.60
  -9   5   1   47.91    1.53
   9   5  -1   45.76    1.55
   9   5  -1   47.96    1.23
   9   5  -1   51.42    1.59
   7  -5  -1   25.25    0.97
   7  -5  -1   24.02    0.93
  -7  -5   1   22.56    0.89
  -7  -5   1   23.98    0.79
  -7  -5   1   23.86    0.90
  -7   5   1   24.35    0.91
   7   5  -1   25.15    0.91
   7   5  -1   24.12    0.93
  -7   5   1   22.72    0.94
  -7   5   1   23.89    0.88
   5  -5  -1   73.93    2.14
   5  -5  -1   73.47    1.98
  -5  -5   1   71.72    1.98
  -5   5   1   68.27    2.06
  -5   5   1   73.34    2.11
   5   5  -1   69.63    2.07
   5   5  -1   73.03    2.09
  -3  -5   1    7.21    0.39
   3  -5  -1    7.59    0.43
   3  -5  -1    7.11    0.37
  -3  -5   1    7.63    0.44
  -3   5   1    7.91    0.42
  -3   5   1    7.27    0.44
   3   5  -1    7.31    0.41
   3   5  -1    8.71    0.47
  -1  -5   1    2.14    0.21
   1  -5  -1    2.32    0.20
   1  -5  -1    2.11    0.22
  -1  -5   1    2.35    0.26
   1  -5  -1    2.22    0.26
   1   5  -1    2.34    0.23
  -1   5   1    2.37    0.23
  -1   5   1    2.68    0.27
   1   5  -1    2.10    0.24
  -1  -5  -1    0.02    0.08
   1  -5   1    0.09    0.08
   1  -5   1   -0.03    0.05
  -1  -5  -1    0.05    0.06
   1   5   1    0.02    0.06
  -1   5  -1    0.02    0.06
   1   5   1   -0.08    0.04
   1   5   1    0.00    0.04
  -1   5  -1    0.01    0.05
   3  -5   1    0.33    0.12
  -3  -5  -1    0.27    0.12
   3  -5   1    0.20    0.11
  -3  -5  -1    0.22    0.09
  -3   5  -1    0.38    0.14
   3   5   1    0.18    0.09
  -3   5  -1    0.24    0.10
   3   5   1    0.11    0.09
   3   5   1    0.12    0.06
  -5  -5  -1    4.00    0.34
  -5  -5  -1    3.71    0.29
  -5  -5  -1    3.77    0.26
   5  -5   1    3.57    0.33
   5   5   1    3.53    0.19
  -5   5  -1    3.06    0.30
  -5   5  -1    3.78    0.36
   5   5   1    3.13    0.28
   5   5   1    3.84    0.34
  -5   5  -1    3.77    0.31
  -7  -5  -1    3.99    0.29
   7  -5   1    3.90    0.39
  -7  -5  -1    4.05    0.36
  -7  -5  -1    3.80    0.33
  -7   5  -1    4.56    0.42
   7   5   1    4.09    0.34
  -7   5  -1    4.50    0.37
   7   5   1    3.56    0.35
   7   5   1    4.12    0.22
  -7   5  -1    3.81    0.33
  -9  -5  -1   18.81    0.83
   9  -5   1   17.39    0.87
   9   5   1   20.42    0.88
   9   5   1   17.71    0.62
   9   5   1   18.40    0.82
  -9   5  -1   17.21    0.88
   9   5   1   18.25    0.79
  -9   5  -1   18.80    0.81
 -11  -5  -1    1.77    0.30
  11  -5   1    1.00    0.28
  11   5   1    1.30    0.17
  11   5   1    0.96    0.22
 -11   5  -1    1.02    0.26
  13  -5   1   12.62    0.81
 -13  -5  -1   12.15    0.76
  13   5   1   11.38    0.68
 -13   5  -1   11.01    0.74
  15  -5   1   12.70    0.87
 -15  -5  -1   13.09    0.86
 -15   5  -1   13.77    0.84
  15   5   1   13.53    0.79
  17  -5   1    4.83    0.60
 -17   5  -1    5.06    0.54
  17   5   1    5.11    0.55
  19  -5   1    0.61    0.33
  19   5   1    0.53    0.26
  20  -6  -1    0.37    0.31
  20   6  -1    0.49    0.25
  18  -6  -1    3.89    0.56
 -18  -6   1    4.04    0.57
 -18   6   1    4.35    0.46
  18   6  -1    3.82    0.50
  16  -6  -1    5.33    0.58
 -16  -6   1    4.62    0.54
 -16   6   1    4.78    0.47
  16   6  -1    5.05    0.52
 -14  -6   1    2.25    0.38
  14  -6  -1    1.67    0.37
 -14   6   1    1.46    0.30
  14   6  -1    1.72    0.32
  14   6  -1    1.73    0.28
  12  -6  -1   88.20    2.66
 -12  -6   1   89.08    2.65
  12   6  -1   86.24    2.65
 -12   6   1   86.78    2.66
 -10  -6   1    9.74    0.62
  10  -6  -1   11.99    0.70
  10   6  -1   11.38    0.62
 -10   6   1   10.91    0.66
  -8  -6   1   11.36    0.62
   8  -6  -1   12.17    0.65
  -8  -6   1   12.52    0.52
  -8  -6   1   13.04    0.65
  -8   6   1   11.58    0.66
   8   6  -1   11.42    0.61
  -8   6   1   13.24    0.61
  -8   6   1   12.54    0.64
   8   6  -1   12.32    0.65
   6  -6  -1    1.11    0.21
  -6  -6   1    0.90    0.19
  -6  -6   1    0.69    0.12
   6   6  -1    0.87    0.18
  -6   6   1    1.08    0.18
  -6   6   1    1.00    0.22
   6   6  -1    1.06    0.21
   4  -6  -1   11.11    0.52
  -4  -6   1   10.93    0.53
  -4  -6   1   10.71    0.58
   4   6  -1    9.99    0.54
   4   6  -1   10.07    0.57
  -4   6   1   10.48    0.59
  -4   6   1   10.66    0.54
   2  -6  -1   25.51    0.88
  -2  -6   1   26.12    1.03
  -2  -6   1   27.80    0.94
   2   6  -1   26.55    1.01
   2   6  -1   28.69    1.07
  -2   6   1   26.40    1.03
  -2   6   1   26.37    0.99
   0  -6  -1   19.44    0.85
   0  -6   1   18.51    0.83
   0  -6  -1   18.69    0.70
   0  -6   1   19.17    0.74
   0   6  -1   18.84    0.85
   0   6   1   19.26    0.83
   0   6   1   19.52    0.80
   0   6  -1   20.15    0.82
  -2  -6  -1    0.14    0.11
  -2  -6  -1    0.04    0.06
   2  -6   1    0.04    0.09
  -2   6  -1   -0.01    0.07
   2   6   1    0.05    0.08
   2   6   1    0.05    0.07
   2   6   1    0.03    0.05
  -2   6  -1   -0.07    0.06
  -4  -6  -1   24.96    1.01
  -4  -6  -1   26.30    0.91
   4  -6   1   25.01    0.94
  -4   6  -1   24.99    0.99
  -4   6  -1   23.10    1.03
   4   6   1   26.16    1.02
   4   6   1   25.26    0.75
   4   6   1   23.15    0.96
   6  -6   1   13.68    0.69
  -6  -6  -1   13.22    0.63
  -6  -6  -1   13.32    0.70
  -6  -6  -1   13.27    0.59
   6   6   1   11.68    0.64
  -6   6  -1   13.73    0.68
   6   6   1   13.33    0.69
   6   6   1   13.77    0.46
  -6   6  -1   14.20    0.76
  -6   6  -1   13.33    0.68
  -8  -6  -1   10.72    0.61
   8  -6   1   11.82    0.69
  -8   6  -1   11.51    0.63
  -8   6  -1   11.88    0.71
   8   6   1   12.95    0.69
   8   6   1   10.25    0.61
 -10  -6  -1   21.40    0.97
  10  -6   1   23.51    1.08
  10   6   1   23.27    0.97
  10   6   1   21.61    0.98
 -10   6  -1   21.12    1.05
  12  -6   1   -0.08    0.16
 -12  -6  -1    0.23    0.16
  12   6   1    0.17    0.15
 -12   6  -1    0.45    0.21
  14  -6   1    1.19    0.36
 -14  -6  -1    1.63    0.35
  14   6   1    2.16    0.35
 -14   6  -1    2.21    0.39
 -16  -6  -1    2.54    0.45
  16  -6   1    2.49    0.47
  16   6   1    2.45    0.40
 -16   6  -1    3.00    0.45
  18  -6   1    0.99    0.36
  18   6   1    0.46    0.26
  20  -6   1    0.40    0.34
  20   6   1    1.02    0.35
  21  -7  -1    3.87    0.64
  21   7  -1    3.72    0.55
 -19  -7   1    0.01    0.21
  19  -7  -1   -0.11    0.22
  19   7  -1   -0.22    0.15
  17  -7  -1   19.54    1.19
 -17  -7   1   25.84    1.32
  17   7  -1   25.58    1.23
 -17   7   1   25.50    1.18
 -15  -7   1    0.74    0.28
  15  -7  -1    1.02    0.35
 -15   7   1    0.94    0.28
  15   7  -1    0.71    0.23
  15   7  -1    0.44    0.20
 -13  -7   1   -0.02    0.13
  13  -7  -1    0.00    0.18
  13   7  -1    0.10    0.15
 -13   7   1    0.11    0.15
  13   7  -1    0.11    0.13
  11  -7  -1    7.93    0.61
 -11  -7   1    7.21    0.57
  11   7  -1    7.16    0.53
 -11   7   1    8.12    0.59
  -9  -7   1   19.89    0.92
   9  -7  -1   22.12    0.97
  -9   7   1   20.16    0.98
   9   7  -1   20.84    0.94
  -7  -7   1    2.12    0.29
   7  -7  -1    2.24    0.30
   7   7  -1    2.31    0.32
  -7   7   1    2.14    0.31
   7   7  -1    1.90    0.27
  -7   7   1    1.74    0.24
  -5  -7   1   16.69    0.74
  -5  -7   1   15.72    0.78
   5  -7  -1   15.76    0.70
   5   7  -1   16.01    0.80
  -5   7   1   15.41    0.80
   5   7  -1   16.45    0.77
  -5   7   1   15.61    0.74
  -3  -7   1   46.24    1.64
  -3  -7   1   50.06    1.53
   3  -7  -1   51.32    1.49
  -3   7   1   47.09    1.61
   3   7  -1   50.16    1.68
  -3   7   1   50.05    1.69
   3   7  -1   48.92    1.64
  -1  -7   1    2.82    0.28
  -1  -7   1    2.92    0.35
   1  -7  -1    2.74    0.26
   1   7  -1    2.42    0.29
   1   7  -1    3.03    0.35
  -1   7   1    2.96    0.30
  -1   7   1    2.90    0.34
   1  -7   1    2.67    0.28
  -1  -7  -1    2.21    0.24
  -1  -7  -1    2.14    0.32
  -1   7  -1    2.40    0.29
   1   7   1    2.73    0.29
  -1   7  -1    2.33    0.33
   1   7   1    2.29    0.31
  -3  -7  -1    0.98    0.24
  -3  -7  -1    1.23    0.20
   3  -7   1    1.28    0.22
  -3   7  -1    1.09    0.26
  -3   7  -1    0.67    0.18
   3   7   1    0.96    0.20
   3   7   1    1.18    0.14
   3   7   1    0.82    0.21
  -5  -7  -1   19.13    0.81
   5  -7   1   19.12    0.85
  -5   7  -1   18.66    0.94
  -5   7  -1   18.21    0.86
   5   7   1   19.19    0.91
   7  -7   1    0.24    0.15
  -7  -7  -1    0.15    0.11
   7   7   1    0.04    0.10
  -7   7  -1    0.20    0.15
   7   7   1    0.02    0.11
  -7   7  -1   -0.01    0.10
   9  -7   1    9.53    0.66
  -9  -7  -1    9.31    0.60
   9   7   1    8.87    0.60
  -9   7  -1    9.07    0.67
  11  -7   1   10.47    0.73
 -11  -7  -1   10.18    0.68
 -11   7  -1   10.76    0.75
  11   7   1   10.79    0.68
  11   7   1   10.42    0.66
  13  -7   1    3.68    0.51
 -13  -7  -1    4.22    0.50
  13   7   1    3.43    0.43
 -13   7  -1    3.57    0.47
  15  -7   1    1.60    0.41
 -15  -7  -1    1.86    0.40
  15   7   1    1.89    0.36
 -15   7  -1    1.76    0.37
  17  -7   1    0.98    0.39
 -17  -7  -1    0.66    0.31
  17   7   1    1.26    0.34
  19  -7   1    0.60    0.35
  19   7   1    0.59    0.29
 -20  -8   1    1.99    0.50
  20  -8  -1    1.72    0.49
  20   8  -1    1.40    0.39
  18  -8  -1    0.01    0.25
 -18  -8   1    0.67    0.31
  18   8  -1    0.21    0.21
  16  -8  -1   28.16    1.41
 -16  -8   1   28.78    1.40
 -16   8   1   28.20    1.31
  16   8  -1   29.05    1.33
  14  -8  -1    4.09    0.52
 -14  -8   1    4.53    0.52
  14   8  -1    5.43    0.52
  14   8  -1    4.59    0.51
 -14   8   1    4.76    0.51
 -12  -8   1    0.09    0.16
  12  -8  -1    0.17    0.21
  12   8  -1    0.32    0.18
 -12   8   1    0.25    0.18
  10  -8  -1   10.10    0.69
 -10  -8   1   12.17    0.73
  10   8  -1   11.93    0.71
 -10   8   1   12.97    0.79
  -8  -8   1    3.90    0.40
   8  -8  -1    3.86    0.39
   8   8  -1    3.27    0.37
  -8   8   1    3.39    0.42
  -6  -8   1   49.42    1.65
   6  -8  -1   52.58    1.62
  -6   8   1   49.00    1.78
   6   8  -1   48.54    1.76
   6   8  -1   49.37    1.73
   4  -8  -1    0.07    0.10
  -4  -8   1    0.14    0.12
  -4   8   1    0.12    0.11
  -4   8   1    0.14    0.13
   4   8  -1    0.12    0.12
   4   8  -1    0.08    0.12
  -2  -8   1   35.18    1.24
   2  -8  -1   35.11    1.19
   2   8  -1   38.14    1.44
  -2   8   1   34.55    1.32
  -2   8   1   36.10    1.40
   2   8  -1   34.73    1.34
   0  -8   1    8.77    0.52
   0  -8  -1    8.79    0.50
   0   8   1    8.59    0.55
   0   8  -1    9.06    0.58
   0   8  -1    9.79    0.64
   0   8   1    9.03    0.61
  -2  -8  -1   10.48    0.56
   2  -8   1    9.78    0.57
   2   8   1   10.34    0.66
  -2   8  -1   10.74    0.64
  -2   8  -1   11.22    0.72
   2   8   1   11.07    0.64
   4  -8   1    2.26    0.30
  -4  -8  -1    2.68    0.31
   4   8   1    2.12    0.30
  -4   8  -1    1.88    0.34
   4   8   1    1.64    0.30
  -4   8  -1    2.53    0.32
   6  -8   1    5.02    0.45
  -6  -8  -1    4.56    0.41
   6   8   1    4.71    0.44
   6   8   1    4.93    0.49
  -6   8  -1    6.00    0.56
   8  -8   1    1.63    0.32
  -8  -8  -1    1.40    0.28
  -8   8  -1    1.17    0.30
   8   8   1    1.15    0.26
  10  -8   1    0.66    0.27
 -10  -8  -1    0.94    0.25
 -10   8  -1    0.86    0.28
  10   8   1    0.45    0.18
  12  -8   1   13.49    0.89
 -12  -8  -1   12.96    0.82
  12   8   1   13.42    0.81
 -12   8  -1   13.92    0.91
  12   8   1   14.45    0.82
  14  -8   1    0.23    0.25
 -14  -8  -1    0.39    0.23
  14   8   1    0.18    0.19
 -14   8  -1    0.36    0.23
 -16  -8  -1   14.38    0.98
  16  -8   1   11.56    0.94
  16   8   1   15.48    0.92
 -18  -8  -1    0.01    0.24
  18  -8   1    0.51    0.35
  18   8   1    0.29    0.24
  17  -9  -1    3.68    0.60
 -17  -9   1    5.35    0.67
  17   9  -1    4.18    0.55
  15  -9  -1    1.52    0.40
 -15  -9   1    0.61    0.28
  15   9  -1    1.22    0.34
 -13  -9   1    0.74    0.27
  13  -9  -1    0.84    0.29
 -13   9   1    0.70    0.26
  13   9  -1    0.56    0.22
  11  -9  -1    1.59    0.34
 -11  -9   1    1.85    0.36
  11   9  -1    1.54    0.31
 -11   9   1    1.67    0.35
  -9  -9   1    0.15    0.17
   9  -9  -1    0.07    0.15
   9   9  -1    0.43    0.19
  -9   9   1    0.26    0.17
  -7  -9   1    0.22    0.14
   7  -9  -1    0.22    0.16
  -7   9   1    0.00    0.13
   7   9  -1    0.24    0.15
  -5  -9   1    0.19    0.14
   5  -9  -1    0.40    0.17
  -5   9   1    0.29    0.17
   5   9  -1    0.52    0.19
   3  -9  -1    4.79    0.39
  -3  -9   1    5.21    0.44
  -3   9   1    5.26    0.51
  -3   9   1    4.53    0.42
   3   9  -1    4.82    0.50
   3   9  -1    4.89    0.46
   1  -9  -1    0.29    0.14
  -1  -9   1    0.22    0.15
   1   9  -1    0.14    0.13
   1   9  -1    0.11    0.15
  -1   9   1    0.32    0.19
  -1   9   1    0.24    0.15
   1  -9   1    0.34    0.16
  -1   9  -1    0.71    0.21
  -1   9  -1    0.61    0.23
   1   9   1    0.55    0.19
   1   9   1    0.47    0.21
   3  -9   1    3.18    0.35
  -3  -9  -1    2.90    0.34
   3   9   1    2.84    0.40
   3   9   1    2.35    0.33
  -3   9  -1    2.67    0.35
  -3   9  -1    2.83    0.42
  -5  -9  -1    1.04    0.24
   5  -9   1    1.23    0.27
   5   9   1    1.45    0.29
   5   9   1    1.40    0.32
  -5   9  -1    0.66    0.24
  -7  -9  -1    0.78    0.24
   7  -9   1    0.86    0.25
  -7   9  -1    0.61    0.25
   7   9   1    0.51    0.20
  -9  -9  -1    6.57    0.57
   9  -9   1    6.13    0.57
  -9   9  -1    7.11    0.66
   9   9   1    7.48    0.62
  11  -9   1    6.68    0.64
 -11  -9  -1    6.95    0.61
  11   9   1    6.12    0.58
 -11   9  -1    6.16    0.64
  13  -9   1   -0.07    0.21
 -13  -9  -1    0.11    0.19
  13   9   1   -0.12    0.16
 -13   9  -1    0.20    0.20
  15  -9   1    0.79    0.35
 -15  -9  -1    0.73    0.31
  15   9   1    0.42    0.25
  17  -9   1    0.08    0.28
 -17  -9  -1    0.30    0.29
  17   9   1    0.43    0.25
  16 -10  -1    5.13    0.65
 -16 -10   1    5.85    0.68
  16  10  -1    4.77    0.59
  14 -10  -1    0.47    0.27
 -14 -10   1    0.79    0.31
  12 -10  -1    2.40    0.41
 -12 -10   1    2.90    0.46
 -12  10   1    2.20    0.43
  10 -10  -1   10.40    0.71
 -10 -10   1   10.94    0.76
  10  10  -1   11.31    0.78
 -10  10   1   11.89    0.83
  -8 -10   1    0.20    0.18
   8 -10  -1    0.06    0.15
  -8  10   1   -0.04    0.14
   8  10  -1    0.07    0.15
  -6 -10   1   32.61    1.34
   6 -10  -1   33.27    1.28
   6  10  -1   33.78    1.43
  -6  10   1   34.85    1.50
  -4 -10   1    3.94    0.43
   4 -10  -1    3.33    0.37
  -4  10   1    3.79    0.48
   4  10  -1    4.16    0.45
  -2 -10   1   29.42    1.21
   2 -10  -1   29.40    1.16
   2  10  -1   29.90    1.31
   2  10  -1   30.38    1.38
  -2  10   1   31.16    1.38
   0 -10   1   17.72    0.86
   0 -10  -1   16.34    0.80
   0  10   1   17.36    0.92
   0  10   1   16.18    0.95
   0  10  -1   16.31    0.97
  -2 -10  -1   29.30    1.15
   2 -10   1   29.19    1.17
  -2  10  -1   25.40    1.30
   2  10   1   28.90    1.27
   2  10   1   28.31    1.32
  -4 -10  -1    0.08    0.16
   4 -10   1    0.34    0.18
  -4  10  -1    0.21    0.20
   4  10   1    0.14    0.14
   6 -10   1    1.89    0.33
  -6 -10  -1    1.34    0.29
  -6  10  -1    1.40    0.37
   6  10   1    1.56    0.32
   8 -10   1    7.41    0.62
  -8 -10  -1    8.75    0.64
  -8  10  -1    9.45    0.78
   8  10   1    8.43    0.67
  10 -10   1    0.63    0.25
 -10 -10  -1    0.24    0.19
  10  10   1    0.24    0.20
 -10  10  -1    0.26    0.22
  12 -10   1   15.25    0.96
 -12 -10  -1   14.84    0.93
  12  10   1   14.70    0.89
 -14 -10  -1    0.13    0.22
  14 -10   1    0.04    0.22
  14  10   1   -0.02    0.20
  15 -11  -1    0.88    0.33
 -15 -11   1    0.75    0.32
  15  11  -1    1.09    0.37
 -13 -11   1    3.01    0.51
  13 -11  -1    2.96    0.47
 -11 -11   1    0.24    0.22
  11 -11  -1    0.21    0.20
  -9 -11   1    1.33    0.34
   9 -11  -1    0.92    0.26
  -9  11   1    1.03    0.33
   9  11  -1    1.19    0.32
  -7 -11   1    3.90    0.47
   7 -11  -1    2.73    0.39
   7  11  -1    3.76    0.48
  -7  11   1    4.09    0.54
  -5 -11   1    2.56    0.39
   5 -11  -1    1.95    0.32
  -5  11   1    1.80    0.41
   5  11  -1    2.05    0.37
   3 -11  -1    1.79    0.30
  -3 -11   1    1.88    0.34
   3  11  -1    1.12    0.30
  -3  11   1    1.66    0.38
  -1 -11   1    3.98    0.44
   1 -11  -1    3.24    0.38
  -1  11   1    3.16    0.49
  -1 -11  -1    1.11    0.26
   1 -11   1    0.94    0.27
  -1  11  -1    0.89    0.31
   1  11   1    1.02    0.32
   3 -11   1    0.56    0.21
  -3 -11  -1    0.91    0.26
  -3  11  -1    0.39    0.25
   5 -11   1    1.07    0.27
  -5 -11  -1    1.09    0.28
  -5  11  -1    0.40    0.24
   7 -11   1    0.71    0.25
  -7 -11  -1    0.70    0.26
  -7  11  -1    1.28    0.37
  -9 -11  -1    1.14    0.33
   9 -11   1    0.62    0.26
  -9  11  -1    0.76    0.32
 -11 -11  -1    3.13    0.48
  11 -11   1    3.02    0.48
  13 -11   1   -0.13    0.19
 -12 -12   1   -0.15    0.20
  12 -12  -1    0.28    0.23
 -10 -12   1    3.75    0.53
  10 -12  -1    3.55    0.47
  -8 -12   1    8.03    0.70
   8 -12  -1    9.08    0.66
  -8  12   1    7.79    0.76
  -6 -12   1   12.41    0.82
   6 -12  -1    9.90    0.69
  -6  12   1   10.82    0.88
   4 -12  -1   13.31    0.79
  -4 -12   1   13.02    0.84
  -4  12   1   13.17    0.94
  -2 -12   1   17.32    0.95
   2 -12  -1   16.49    0.89
  -2  12   1   18.64    1.12
   0 -12  -1    0.78    0.25
   0 -12   1    0.51    0.23
  -2 -12  -1    1.08    0.29
   2 -12   1    0.26    0.19
  -4 -12  -1   18.70    0.98
   4 -12   1   17.55    0.96
  -4  12  -1   17.16    1.13
   6 -12   1    3.84    0.48
  -6 -12  -1    4.61    0.51
  -6  12  -1    2.96    0.53
   8 -12   1    6.93    0.64
  10 -12   1    1.43    0.36
   9 -13  -1    4.98    0.56
  -9 -13   1    5.72    0.64
   7 -13  -1    0.07    0.17
  -7 -13   1   -0.14    0.17
  -5 -13   1    3.51    0.50
   5 -13  -1    2.96    0.43
  -5  13   1    4.03    0.59
  -3 -13   1   -0.03    0.19
   3 -13  -1   -0.01    0.18
  -3  13   1   -0.08    0.21
   1 -13  -1    1.69    0.35
  -1 -13   1    1.10    0.32
   1 -13   1    2.12    0.39
   3 -13   1    1.34    0.33
   5 -13   1    1.48    0.36
  -5  13  -1    1.63    0.44
   7 -13   1    0.85    0.30
  -4 -14   1    5.70    0.64
  -2 -14   1    0.51    0.29
   0 -14   1   13.30    0.91
   2 -14   1    1.06    0.34
  24   0  -2    0.00    0.24
  22   0  -2   12.31    0.88
  20   0  -2   -0.03    0.14
  18   0  -2   21.53    1.06
 -18   0   2   21.30    0.68
 -18   0   2   21.19    0.67
  16   0  -2   25.59    1.11
 -16   0   2   27.51    0.86
 -16   0   2   25.92    0.81
 -14   0   2    7.92    0.38
  14   0  -2    8.49    0.54
 -14   0   2    8.37    0.36
  12   0  -2   41.79    1.29
 -12   0   2   41.64    1.18
  12   0  -2   43.75    1.37
  12   0  -2   42.57    1.34
 -12   0   2   40.60    1.15
  10   0  -2    0.93    0.16
  10   0  -2    1.21    0.14
  10   0  -2    0.78    0.12
 -10   0   2    0.86    0.09
 -10   0   2    1.31    0.12
   8   0  -2   64.50    1.67
   8   0  -2   66.19    1.68
  -8   0   2   65.45    1.61
   8   0  -2   64.24    1.72
  -8   0   2   63.42    1.77
   8   0  -2   63.76    1.70
  -8   0   2   63.59    1.59
   6   0  -2   32.97    0.85
   6   0  -2   32.41    0.92
   6   0  -2   31.86    0.86
  -6   0   2   32.76    0.95
  -4   0   2    3.17    0.17
   4   0  -2    3.22    0.17
  -4   0   2    3.27    0.18
  -2   0   2  231.00    5.96
  -2   0   2  252.50    5.80
   0   0   2  214.59    5.19
   0   0  -2  213.23    5.20
   0   0   2  223.17    5.01
   0   0   2  195.25    5.96
   0   0   2  231.02    5.20
   0   0  -2  225.04    5.44
   2   0   2  725.36   17.82
  -2   0  -2  688.54   18.95
   2   0   2  623.71   16.98
  -2   0  -2  669.76   17.60
   4   0   2   21.87    0.76
   4   0   2   23.25    0.77
  -4   0  -2   24.42    0.77
  -4   0  -2   22.08    0.78
   4   0   2   22.31    0.72
  -6   0  -2   46.42    1.45
   6   0   2   46.23    1.36
   6   0   2   48.17    1.42
  -6   0  -2   49.51    1.41
   6   0   2   45.94    1.44
   8   0   2   15.04    0.66
  -8   0  -2   16.59    0.67
   8   0   2   14.91    0.68
  -8   0  -2   15.95    0.68
   8   0   2   14.79    0.67
  10   0   2   22.95    0.95
  10   0   2   26.15    1.01
 -10   0  -2   23.38    0.92
  10   0   2   25.89    1.01
 -10   0  -2   25.63    0.96
 -12   0  -2    1.14    0.24
  12   0   2    0.90    0.22
  12   0   2    1.19    0.24
 -14   0  -2   36.81    1.41
  14   0   2   36.35    1.42
 -16   0  -2    3.13    0.40
  16   0   2    3.62    0.47
  18   0   2    7.10    0.68
 -18   0  -2    7.48    0.61
  20   0   2    7.44    0.76
  23  -1  -2    0.13    0.23
  23   1  -2    0.44    0.29
  21  -1  -2    0.82    0.31
  21   1  -2    0.67    0.27
  19  -1  -2    9.63    0.70
 -19   1   2    9.75    0.41
  19   1  -2    9.29    0.69
  17  -1  -2    8.30    0.60
 -17  -1   2    7.26    0.32
 -17  -1   2    7.41    0.33
 -17   1   2    8.18    0.40
  17   1  -2    7.22    0.58
  15  -1  -2   17.84    0.85
 -15  -1   2   17.43    0.60
 -15  -1   2   16.76    0.58
 -15   1   2   17.69    0.65
  15   1  -2   16.66    0.82
 -15   1   2   17.05    0.61
  13  -1  -2   25.98    0.99
  13  -1  -2   25.38    0.94
 -13  -1   2   27.24    0.81
  13  -1  -2   25.33    1.01
 -13  -1   2   26.01    0.78
  13   1  -2   26.55    0.96
 -13   1   2   25.51    0.80
 -13   1   2   26.20    0.85
  13   1  -2   25.22    0.93
  13   1  -2   24.87    0.98
  11  -1  -2   11.05    0.48
  11  -1  -2   10.53    0.53
 -11  -1   2   10.02    0.56
 -11  -1   2    9.87    0.38
  11  -1  -2    9.81    0.48
 -11  -1   2   10.31    0.37
  11   1  -2   10.69    0.47
  11   1  -2    9.88    0.51
 -11   1   2    9.58    0.38
  11   1  -2   10.11    0.46
 -11   1   2   10.57    0.43
  -9  -1   2    4.91    0.21
   9  -1  -2    5.19    0.32
  -9  -1   2    5.05    0.21
   9  -1  -2    5.10    0.28
   9  -1  -2    5.19    0.28
   9   1  -2    5.51    0.25
   9   1  -2    5.11    0.27
  -9   1   2    5.06    0.23
  -9   1   2    5.08    0.25
   9   1  -2    5.25    0.26
   7  -1  -2  121.64    2.92
   7  -1  -2  115.57    2.89
   7  -1  -2  117.91    3.01
  -7  -1   2  116.81    2.94
   7   1  -2  119.35    2.90
   7   1  -2  114.59    2.90
   7   1  -2  121.55    3.00
  -7   1   2  118.22    2.87
  -7   1   2  119.97    2.90
   7   1  -2  121.74    3.00
   5  -1  -2  143.77    3.46
   5  -1  -2  151.26    3.57
   5  -1  -2  143.21    3.55
   5  -1  -2  150.89    3.76
  -5   1   2  148.75    3.58
   5   1  -2  148.77    3.57
  -5   1   2  148.63    3.67
  -5   1   2  149.68    3.60
  -3  -1   2  158.38    3.77
  -3  -1   2  154.59    3.64
   3  -1  -2  154.92    3.62
   3  -1  -2  158.38    3.77
  -3   1   2  153.64    3.82
  -3   1   2  158.23    3.81
   3   1  -2  161.76    3.75
  -3   1   2  156.46    3.81
   1  -1  -2  182.63    4.52
  -1  -1   2  197.29    4.35
  -1  -1   2  190.46    4.76
  -1   1   2  197.66    4.54
  -1   1   2  177.39    4.52
   1   1  -2  192.67    4.75
  -1  -1  -2    3.04    0.16
   1  -1   2    3.00    0.17
  -1  -1  -2    2.91    0.15
  -1  -1  -2    3.19    0.18
   1  -1   2    2.56    0.17
   1  -1   2    2.85    0.18
   1   1   2    2.96    0.16
  -1   1  -2    2.98    0.18
   1   1   2    2.71    0.17
   1   1   2    3.11    0.14
  -3  -1  -2  178.44    4.57
  -3  -1  -2  178.70    4.40
   3  -1   2  178.66    4.25
   3  -1   2  183.38    4.42
   3  -1   2  182.12    4.61
   3   1   2  179.24    4.41
  -3   1  -2  173.63    4.60
   3   1   2  180.73    4.55
   3   1   2  180.21    4.19
  -3   1  -2  182.43    4.40
  -5  -1  -2    3.54    0.25
   5  -1   2    3.56    0.26
  -5  -1  -2    4.05    0.27
   5  -1   2    4.16    0.28
   5  -1   2    4.02    0.28
   5   1   2    4.07    0.27
   5   1   2    3.87    0.25
  -5   1  -2    3.89    0.28
  -5   1  -2    4.62    0.28
   5   1   2    3.90    0.25
   7  -1   2    9.59    0.50
   7  -1   2   10.33    0.53
  -7  -1  -2    9.97    0.49
  -7  -1  -2   10.13    0.49
   7  -1   2   10.75    0.52
  -7   1  -2    9.73    0.50
   7   1   2   10.59    0.49
   7   1   2    9.54    0.50
  -7   1  -2   11.10    0.52
   7   1   2   10.02    0.48
   9  -1   2    7.61    0.48
  -9  -1  -2    7.99    0.45
  -9  -1  -2    8.06    0.45
   9  -1   2    8.80    0.50
   9  -1   2    7.80    0.48
   9   1   2    7.76    0.45
   9   1   2    7.35    0.45
  -9   1  -2    7.26    0.45
  -9   1  -2    7.44    0.48
  -9   1  -2    7.63    0.45
   9   1   2    7.72    0.47
  11  -1   2    0.93    0.21
  11  -1   2    0.96    0.23
  11  -1   2    0.49    0.17
  11   1   2    0.97    0.22
  11   1   2    0.84    0.20
 -11   1  -2    0.83    0.21
  11   1   2    0.53    0.17
  13  -1   2    0.22    0.17
 -13   1  -2    0.53    0.19
  13   1   2    0.68    0.21
 -15  -1  -2    1.15    0.27
  15  -1   2    1.65    0.34
 -15   1  -2    0.96    0.26
  15   1   2    0.85    0.26
 -17  -1  -2    0.15    0.17
  17  -1   2    0.42    0.24
 -17   1  -2    0.21    0.19
  17   1   2    0.45    0.24
  19  -1   2   -0.09    0.19
  19   1   2    0.18    0.20
  21  -1   2    9.95    0.89
  21   1   2   10.48    0.89
  24  -2  -2    0.92    0.36
  24   2  -2    1.96    0.45
  22  -2  -2   10.96    0.87
  22   2  -2   11.06    0.86
  20  -2  -2   -0.16    0.12
  20   2  -2    0.37    0.22
 -20   2   2    0.15    0.09
  18  -2  -2   11.29    0.76
 -18   2   2   11.84    0.54
  18   2  -2   12.46    0.76
  16  -2  -2    9.02    0.63
 -16  -2   2    9.50    0.38
 -16  -2   2    9.08    0.39
 -16   2   2    9.47    0.48
  16   2  -2    9.56    0.62
  14  -2  -2    5.31    0.45
 -14  -2   2    6.05    0.30
 -14  -2   2    6.28    0.52
 -14  -2   2    5.90    0.29
 -14   2   2    5.36    0.34
  14   2  -2    5.92    0.46
 -14   2   2    6.00    0.33
 -12  -2   2   65.17    1.71
  12  -2  -2   66.25    1.96
 -12  -2   2   64.44    1.70
  12  -2  -2   63.98    1.88
  12  -2  -2   66.63    1.93
 -12  -2   2   64.29    1.98
  12   2  -2   63.06    1.85
 -12   2   2   66.17    1.76
 -12   2   2   64.30    1.80
  12   2  -2   63.47    1.88
  12   2  -2   63.85    1.90
  12   2  -2   65.91    1.85
 -10  -2   2    4.73    0.23
  10  -2  -2    4.66    0.30
  10  -2  -2    4.14    0.31
 -10  -2   2    4.62    0.37
  10  -2  -2    3.84    0.28
  10   2  -2    4.09    0.26
  10   2  -2    4.35    0.26
 -10   2   2    4.61    0.28
  10   2  -2    4.45    0.32
 -10   2   2    4.35    0.25
  10   2  -2    4.39    0.28
   8  -2  -2   58.86    1.66
   8  -2  -2   59.86    1.63
   8  -2  -2   57.46    1.61
  -8  -2   2   58.89    1.67
  -8  -2   2   58.53    1.51
   8   2  -2   60.44    1.59
  -8   2   2   59.77    1.59
   8   2  -2   61.19    1.61
   8   2  -2   58.51    1.60
  -8   2   2   58.44    1.56
   6  -2  -2  209.61    5.27
  -6  -2   2  206.61    4.96
  -6  -2   2  212.81    5.03
   6  -2  -2  207.01    4.92
   6   2  -2  215.23    5.23
  -6   2   2  206.01    5.22
  -6   2   2  205.32    5.03
   6   2  -2  205.07    5.05
   6   2  -2  218.31    5.26
  -6   2   2  216.76    5.08
  -4  -2   2   52.19    1.33
   4  -2  -2   52.34    1.41
   4  -2  -2   51.71    1.39
   4  -2  -2   52.21    1.33
  -4  -2   2   51.81    1.30
  -4  -2   2   52.09    1.37
   4   2  -2   52.22    1.38
  -4   2   2   50.12    1.37
  -4   2   2   53.73    1.45
   4   2  -2   51.88    1.36
   4   2  -2   53.63    1.29
  -4   2   2   52.31    1.37
   2  -2  -2  157.42    3.61
  -2  -2   2  157.19    3.67
   2  -2  -2  151.44    3.95
  -2  -2   2  159.42    3.80
  -2  -2   2  158.14    3.94
   2  -2  -2  158.49    3.82
  -2   2   2  153.69    3.95
  -2   2   2  155.56    3.81
   2   2  -2  159.69    3.83
  -2   2   2  158.80    3.82
   2   2  -2  158.40    3.97
   0  -2  -2   50.20    1.37
   0  -2   2   50.49    1.38
   0  -2  -2   48.67    1.20
   0  -2  -2   49.34    1.34
   0  -2   2   48.85    1.29
   0   2   2   49.72    1.29
   0   2   2   48.15    1.33
   0   2  -2   51.10    1.40
   0   2   2   48.67    1.36
   0   2  -2   50.34    1.37
  -2  -2  -2   43.57    1.24
   2  -2   2   43.32    1.29
  -2  -2  -2   43.75    1.14
  -2  -2  -2   43.29    1.26
   2  -2   2   43.20    1.22
  -2  -2  -2   45.52    1.25
   2   2   2   45.41    1.17
  -2   2  -2   43.30    1.28
   2   2   2   44.48    1.25
  -2   2  -2   43.16    1.23
  -2   2  -2   43.13    1.30
   2   2   2   44.10    1.13
   4  -2   2  139.17    3.43
   4  -2   2  138.52    3.53
  -4  -2  -2  138.43    3.37
   4  -2   2  141.51    3.69
  -4  -2  -2  136.70    3.51
  -4  -2  -2  142.98    3.63
  -4  -2  -2  138.13    3.61
   4   2   2  137.40    3.52
  -4   2  -2  138.81    3.69
  -4   2  -2  138.87    3.58
   4   2   2  142.92    3.61
  -4   2  -2  137.61    3.52
   4   2   2  137.45    3.33
  -6  -2  -2   97.07    2.53
  -6  -2  -2   89.44    2.38
   6  -2   2   90.71    2.57
  -6  -2  -2   90.80    2.44
   6  -2   2   89.20    2.46
   6  -2   2   88.89    2.41
  -6   2  -2   88.92    2.44
  -6   2  -2   86.74    2.50
   6   2   2   93.33    2.48
   6   2   2   91.81    2.47
   6   2   2   88.48    2.32
  -6   2  -2   87.43    2.54
  -8  -2  -2    0.12    0.09
   8  -2   2    0.04    0.08
   8  -2   2    0.13    0.11
  -8  -2  -2    0.11    0.08
   8  -2   2    0.13    0.10
   8   2   2    0.31    0.11
   8   2   2    0.03    0.06
  -8   2  -2    0.09    0.09
   8   2   2    0.04    0.07
  -8   2  -2    0.22    0.11
  -8   2  -2    0.11    0.09
  10  -2   2   29.12    1.17
  10  -2   2   29.16    1.14
 -10  -2  -2   28.85    1.07
  10  -2   2   31.85    1.17
  10   2   2   31.59    1.16
  10   2   2   29.49    1.08
  10   2   2   30.62    1.10
 -10   2  -2   29.54    1.10
 -10   2  -2   30.46    1.19
 -10   2  -2   30.51    1.11
  12  -2   2   -0.09    0.09
  12  -2   2   -0.01    0.10
  12   2   2    0.05    0.11
 -12   2  -2    0.24    0.14
  14  -2   2   12.82    0.78
  14   2   2   11.44    0.71
 -14   2  -2   11.48    0.73
  16  -2   2    4.69    0.54
 -16  -2  -2    5.20    0.49
  16   2   2    4.74    0.50
 -16   2  -2    4.75    0.50
 -18  -2  -2    4.45    0.47
  18  -2   2    4.44    0.57
 -18   2  -2    4.15    0.49
  18   2   2    4.23    0.52
  20  -2   2    2.90    0.54
  20   2   2    3.04    0.50
  23  -3  -2    3.20    0.56
  23   3  -2    2.43    0.48
  21  -3  -2    3.24    0.51
 -21   3   2    3.32    0.24
  21   3  -2    3.44    0.49
  19  -3  -2    0.42    0.23
 -19   3   2    1.26    0.20
  19   3  -2    1.04    0.29
 -17  -3   2    2.80    0.19
 -17  -3   2    2.68    0.19
  17  -3  -2    2.90    0.41
 -17  -3   2    2.73    0.43
 -17   3   2    2.59    0.27
  17   3  -2    3.29    0.41
 -15  -3   2    0.47    0.20
  15  -3  -2    0.93    0.25
 -15  -3   2    0.87    0.13
 -15  -3   2    0.57    0.11
  15   3  -2    0.69    0.20
 -15   3   2    0.77    0.17
 -13  -3   2    2.08    0.32
 -13  -3   2    2.27    0.19
  13  -3  -2    2.32    0.32
  13  -3  -2    2.44    0.28
  13   3  -2    1.74    0.27
 -13   3   2    2.39    0.23
  13   3  -2    1.96    0.23
 -13   3   2    2.16    0.24
 -11  -3   2  180.29    4.38
  11  -3  -2  179.04    4.74
  11  -3  -2  179.30    4.55
  11  -3  -2  177.08    4.48
 -11  -3   2  175.70    4.52
 -11   3   2  180.45    4.45
 -11   3   2  179.37    4.50
  11   3  -2  175.09    4.50
  11   3  -2  176.22    4.61
  11   3  -2  178.74    4.64
 -11   3   2  179.90    4.45
  11   3  -2  181.99    4.48
  -9  -3   2   60.92    1.79
   9  -3  -2   59.86    1.74
   9  -3  -2   61.05    1.80
  -9  -3   2   61.79    1.64
   9   3  -2   62.63    1.74
  -9   3   2   62.44    1.69
   9   3  -2   60.56    1.72
  -9   3   2   64.23    1.65
   9   3  -2   59.94    1.70
  -9   3   2   62.28    1.74
   7  -3  -2   11.68    0.51
  -7  -3   2   11.58    0.44
   7  -3  -2   10.99    0.48
  -7  -3   2   11.73    0.52
  -7   3   2   12.14    0.42
  -7   3   2   10.29    0.47
  -7   3   2   11.33    0.46
   7   3  -2   11.85    0.43
   7   3  -2   11.39    0.47
   7   3  -2   11.77    0.45
  -5  -3   2   38.88    1.12
   5  -3  -2   37.99    1.14
   5  -3  -2   38.85    1.08
  -5  -3   2   39.79    1.09
  -5  -3   2   37.96    1.02
  -5  -3   2   38.92    1.01
   5   3  -2   37.06    1.11
  -5   3   2   39.58    1.13
  -5   3   2   32.57    1.06
   5   3  -2   38.05    1.10
   3  -3  -2   18.47    0.66
   3  -3  -2   18.86    0.57
   3  -3  -2   19.43    0.64
  -3  -3   2   18.73    0.60
  -3  -3   2   18.90    0.62
  -3  -3   2   18.07    0.62
  -3   3   2   19.35    0.65
   3   3  -2   18.06    0.64
  -3   3   2   18.25    0.64
  -3   3   2   18.24    0.62
   3   3  -2   19.18    0.63
  -1  -3   2   78.87    1.96
  -1  -3   2   76.02    2.05
   1  -3  -2   78.66    2.11
   1  -3  -2   77.63    1.87
  -1  -3   2   79.71    2.11
   1  -3  -2   80.18    2.07
  -1   3   2   78.64    2.10
   1   3  -2   76.41    2.12
  -1   3   2   77.26    1.99
   1   3  -2   77.00    2.08
  -1   3   2   78.29    2.06
  -1  -3  -2    3.24    0.22
  -1  -3  -2    3.34    0.18
  -1  -3  -2    3.48    0.24
   1  -3   2    3.65    0.25
   1  -3   2    3.52    0.24
   1  -3   2    3.16    0.24
  -1   3  -2    3.32    0.24
   1   3   2    3.43    0.24
  -1   3  -2    3.25    0.25
   1   3   2    3.69    0.19
   1   3   2    4.17    0.24
  -3  -3  -2   26.88    0.86
   3  -3   2   26.71    0.90
  -3  -3  -2   25.43    0.89
  -3  -3  -2   29.95    0.83
   3  -3   2   27.28    0.94
   3  -3   2   27.64    0.93
  -3  -3  -2   26.19    0.88
   3   3   2   26.62    0.78
   3   3   2   26.70    0.89
  -3   3  -2   26.06    0.89
   3   3   2   24.49    0.87
  -3   3  -2   27.60    0.96
  -3   3  -2   24.52    0.91
   5  -3   2   30.10    1.07
  -5  -3  -2   29.61    0.96
  -5  -3  -2   28.33    1.00
  -5  -3  -2   29.65    0.98
   5  -3   2   29.82    1.03
   5   3   2   30.66    0.93
  -5   3  -2   30.59    1.01
  -5   3  -2   28.98    1.04
   5   3   2   30.08    1.02
  -5   3  -2   27.63    1.05
   5   3   2   30.90    0.89
   7  -3   2    4.51    0.38
  -7  -3  -2    4.40    0.35
  -7  -3  -2    4.60    0.33
   7  -3   2    4.72    0.37
  -7  -3  -2    4.70    0.34
   7  -3   2    4.74    0.36
  -7   3  -2    4.75    0.40
  -7   3  -2    4.50    0.34
   7   3   2    4.32    0.34
  -7   3  -2    5.53    0.38
   7   3   2    5.15    0.33
  -9  -3  -2    1.53    0.21
  -9  -3  -2    1.53    0.25
   9  -3   2    1.26    0.25
   9  -3   2    1.73    0.26
   9   3   2    2.06    0.24
  -9   3  -2    1.44    0.26
  -9   3  -2    1.35    0.22
  -9   3  -2    1.65    0.23
   9   3   2    1.76    0.24
   9   3   2    1.34    0.24
  11  -3   2    8.16    0.58
  11  -3   2    9.14    0.58
  11   3   2    8.34    0.55
 -11   3  -2    8.89    0.60
  11   3   2    7.95    0.52
  13  -3   2    1.47    0.33
 -13   3  -2    1.41    0.30
  13   3   2    1.42    0.27
  15  -3   2    2.25    0.41
 -15   3  -2    2.06    0.36
  15   3   2    2.33    0.36
 -17  -3  -2   16.49    0.88
  17  -3   2   16.17    1.03
 -17   3  -2   16.82    0.96
  17   3   2   15.94    0.94
  19  -3   2   -0.08    0.24
  19   3   2    0.01    0.17
  21  -3   2   -0.08    0.24
  21   3   2   -0.17    0.21
  22  -4  -2    1.87    0.47
  22   4  -2    3.24    0.51
  20  -4  -2   13.17    0.91
  20   4  -2   11.70    0.83
 -20   4   2   12.74    0.60
  18  -4  -2    0.33    0.24
 -18  -4   2    0.61    0.26
 -18   4   2    0.59    0.18
  18   4  -2    0.30    0.20
 -16  -4   2    1.39    0.33
 -16  -4   2    1.06    0.15
  16  -4  -2    1.08    0.28
 -16   4   2    1.11    0.21
  16   4  -2    1.20    0.28
 -14  -4   2    3.12    0.24
  14  -4  -2    2.91    0.38
 -14  -4   2    2.34    0.36
  14   4  -2    2.75    0.29
 -14   4   2    2.98    0.31
  14   4  -2    2.16    0.32
 -12  -4   2   12.42    0.53
 -12  -4   2   13.25    0.71
  12  -4  -2   13.30    0.68
  12  -4  -2   12.02    0.68
  12   4  -2   11.58    0.60
 -12   4   2   11.69    0.56
  12   4  -2   14.14    0.63
 -12   4   2   12.49    0.61
  12   4  -2   14.46    0.70
  12   4  -2   13.20    0.57
 -12   4   2   13.03    0.47
 -10  -4   2  243.32    6.05
  10  -4  -2  250.54    6.46
  10  -4  -2  253.01    6.05
 -10  -4   2  245.16    6.06
 -10   4   2  245.60    6.10
  10   4  -2  247.05    6.16
  10   4  -2  254.78    6.37
  10   4  -2  247.58    6.30
 -10   4   2  245.40    6.17
 -10   4   2  250.91    6.24
   8  -4  -2   40.09    1.25
   8  -4  -2   37.91    1.28
  -8  -4   2   38.76    1.26
  -8  -4   2   39.43    1.18
  -8   4   2   39.37    1.26
  -8   4   2   38.38    1.17
   8   4  -2   38.14    1.22
  -8   4   2   40.31    1.21
   8   4  -2   40.84    1.25
   6  -4  -2   47.58    1.37
  -6  -4   2   47.70    1.30
  -6  -4   2   47.70    1.39
   6  -4  -2   44.58    1.42
  -6  -4   2   46.73    1.37
  -6  -4   2   47.85    1.27
  -6   4   2   46.96    1.42
   6   4  -2   46.23    1.40
   6   4  -2   48.17    1.40
  -6   4   2   46.00    1.37
  -4  -4   2    7.19    0.33
  -4  -4   2    7.74    0.38
   4  -4  -2    6.95    0.38
   4  -4  -2    7.98    0.36
  -4  -4   2    6.76    0.36
   4   4  -2    7.10    0.39
   4   4  -2    7.39    0.37
  -4   4   2    6.92    0.35
  -4   4   2    7.80    0.40
   2  -4  -2   34.42    0.94
   2  -4  -2   35.75    1.10
   2  -4  -2   34.28    1.11
  -2  -4   2   33.33    1.01
  -2  -4   2   33.97    1.08
  -2  -4   2   35.17    1.07
  -2   4   2   33.67    1.07
   2   4  -2   33.37    1.08
  -2   4   2   34.20    1.03
   2   4  -2   32.83    1.10
  -2   4   2   33.25    1.08
   0  -4   2   99.98    2.60
   0  -4  -2  103.57    2.76
   0  -4  -2  105.56    2.52
   0  -4   2  101.03    2.82
   0  -4   2  100.89    2.75
   0  -4  -2  107.93    2.82
   0   4   2  103.18    2.62
   0   4  -2  106.53    2.84
   0   4  -2  102.40    2.79
   0   4   2  109.34    2.76
   0   4   2  102.74    2.80
  -2  -4  -2    0.02    0.05
   2  -4   2    0.07    0.08
  -2  -4  -2    0.08    0.07
   2  -4   2    0.04    0.08
  -2  -4  -2    0.04    0.06
   2  -4   2    0.18    0.09
   2   4   2    0.36    0.08
  -2   4  -2   -0.02    0.05
   2   4   2    0.01    0.06
   2   4   2    0.14    0.08
  -4  -4  -2    0.86    0.14
   4  -4   2    0.64    0.16
  -4  -4  -2    1.04    0.18
   4  -4   2    0.81    0.18
  -4  -4  -2    0.90    0.15
   4   4   2    0.91    0.17
  -4   4  -2    0.71    0.18
   4   4   2    1.15    0.12
  -4   4  -2    1.11    0.18
   4   4   2    0.98    0.16
  -4   4  -2    1.26    0.19
   6  -4   2    8.46    0.51
  -6  -4  -2    6.94    0.44
   6  -4   2    7.06    0.48
  -6  -4  -2    7.86    0.44
  -6  -4  -2    7.46    0.41
   6   4   2    8.56    0.46
  -6   4  -2    7.07    0.49
   6   4   2    8.43    0.43
  -6   4  -2    7.52    0.46
   6   4   2    7.25    0.45
   6   4   2    7.43    0.34
  -6   4  -2    7.85    0.47
  -8  -4  -2   96.56    2.72
  -8  -4  -2   99.25    2.66
  -8  -4  -2   97.15    2.74
  -8   4  -2   97.93    2.73
  -8   4  -2   94.77    2.79
   8   4   2   93.41    2.57
   8   4   2   96.63    2.51
  -8   4  -2   94.48    2.82
   8   4   2   97.84    2.74
 -10  -4  -2   14.68    0.76
  10  -4   2   13.17    0.77
 -10   4  -2   15.50    0.82
  10   4   2   14.25    0.61
  10   4   2   15.06    0.71
  10   4   2   15.12    0.77
 -12  -4  -2   15.53    0.85
  12  -4   2   15.65    0.88
  12   4   2   15.60    0.78
 -12   4  -2   17.59    0.92
  14  -4   2    0.75    0.27
 -14   4  -2    1.59    0.33
  14   4   2    0.48    0.20
  16  -4   2    2.71    0.48
  16   4   2    2.57    0.40
 -16   4  -2    3.09    0.45
  18  -4   2    0.13    0.26
  18   4   2    1.07    0.32
  20  -4   2    0.45    0.32
  20   4   2    0.53    0.29
  23  -5  -2    0.54    0.34
  23   5  -2    0.42    0.25
  21  -5  -2    0.07    0.25
  21   5  -2    0.15    0.20
 -19  -5   2    2.33    0.46
  19  -5  -2    2.32    0.45
 -19   5   2    1.80    0.27
  19   5  -2    1.56    0.36
 -17  -5   2    0.62    0.26
 -17  -5   2    0.46    0.12
  17  -5  -2    0.66    0.27
  17   5  -2    0.70    0.25
 -17   5   2    0.23    0.14
 -15  -5   2   46.52    1.71
  15  -5  -2   44.61    1.67
  15   5  -2   44.42    1.61
  15   5  -2   46.28    1.58
 -15   5   2   41.77    1.50
 -13  -5   2   19.72    0.76
  13  -5  -2   19.75    0.95
 -13  -5   2   21.91    0.99
 -13   5   2   20.25    0.88
  13   5  -2   18.46    0.89
  13   5  -2   19.61    0.86
  11  -5  -2    2.41    0.33
  11  -5  -2    2.18    0.30
 -11  -5   2    2.70    0.33
 -11  -5   2    2.37    0.25
  11   5  -2    2.51    0.27
 -11   5   2    2.78    0.31
 -11   5   2    2.94    0.29
 -11   5   2    2.41    0.21
  -9  -5   2    1.55    0.20
  -9  -5   2    1.49    0.24
   9  -5  -2    1.62    0.25
   9  -5  -2    2.04    0.26
  -9  -5   2    1.36    0.11
   9   5  -2    1.22    0.21
   9   5  -2    1.15    0.19
  -9   5   2    1.39    0.22
  -9   5   2    1.50    0.21
  -7  -5   2   47.47    1.31
  -7  -5   2   47.08    1.46
   7  -5  -2   47.90    1.44
   7  -5  -2   47.02    1.52
  -7  -5   2   45.72    1.43
   7   5  -2   47.13    1.48
   7   5  -2   46.23    1.46
  -7   5   2   46.44    1.42
  -7   5   2   46.61    1.49
  -5  -5   2    0.67    0.15
   5  -5  -2    0.64    0.14
  -5  -5   2    0.52    0.14
   5  -5  -2    0.55    0.14
   5   5  -2    0.56    0.13
  -5   5   2    1.28    0.16
   5   5  -2    0.67    0.16
  -5   5   2    0.66    0.16
  -3  -5   2    5.65    0.34
   3  -5  -2    5.93    0.31
  -3  -5   2    6.27    0.38
   3  -5  -2    6.29    0.38
  -3   5   2    6.13    0.36
  -3   5   2    6.32    0.39
   3   5  -2    5.61    0.38
  -3   5   2    5.56    0.34
   3   5  -2    5.89    0.36
   1  -5  -2    0.24    0.11
  -1  -5   2    0.32    0.12
   1  -5  -2    0.18    0.08
  -1  -5   2    0.25    0.10
   1   5  -2    0.27    0.10
  -1   5   2    0.35    0.11
  -1   5   2    0.17    0.10
  -1   5   2    0.37    0.11
   1   5  -2    0.19    0.11
  -1  -5  -2    0.05    0.05
  -1  -5  -2    0.08    0.08
   1  -5   2   -0.06    0.05
   1  -5   2    0.06    0.08
   1   5   2    0.19    0.09
   1   5   2    0.01    0.06
  -1   5  -2   -0.03    0.06
  -1   5  -2   -0.02    0.06
   1   5   2    0.07    0.05
  -3  -5  -2   18.72    0.69
   3  -5   2   19.26    0.78
  -3  -5  -2   20.46    0.83
   3   5   2   20.77    0.83
  -3   5  -2   19.80    0.87
  -3   5  -2   18.12    0.80
   3   5   2   19.35    0.63
   3   5   2   19.49    0.79
  -5  -5  -2    3.51    0.29
   5  -5   2    3.39    0.34
  -5  -5  -2    2.97    0.26
  -5  -5  -2    3.71    0.35
   5   5   2    3.39    0.31
   5   5   2    3.82    0.35
   5   5   2    3.49    0.22
  -5   5  -2    3.46    0.33
  -5   5  -2    3.83    0.39
  -5   5  -2    4.06    0.35
  -7  -5  -2    4.84    0.35
   7  -5   2    4.64    0.44
  -7  -5  -2    5.10    0.38
  -7  -5  -2    5.13    0.43
   7   5   2    4.88    0.28
  -7   5  -2    4.15    0.38
   7   5   2    5.26    0.39
  -7   5  -2    4.75    0.45
   7   5   2    4.80    0.35
   7   5   2    4.82    0.41
  -7   5  -2    5.27    0.43
  -9  -5  -2    0.12    0.12
   9  -5   2    0.09    0.16
  -9   5  -2    0.26    0.16
   9   5   2    0.14    0.13
   9   5   2    0.11    0.09
   9   5   2    0.24    0.13
  -9   5  -2    0.23    0.13
 -11  -5  -2    7.25    0.57
  11  -5   2    7.58    0.63
  11   5   2    7.29    0.42
  11   5   2    8.93    0.56
 -11   5  -2    7.73    0.63
  13  -5   2   24.49    1.18
 -13  -5  -2   19.59    1.03
 -13   5  -2   20.70    1.09
  13   5   2   21.06    0.98
  15  -5   2    0.22    0.22
  15   5   2    0.00    0.13
 -15   5  -2    0.54    0.25
  17  -5   2   -0.12    0.21
  17   5   2   -0.03    0.15
  19  -5   2    0.11    0.27
  19   5   2   -0.20    0.19
  22  -6  -2   -0.14    0.23
  22   6  -2   -0.11    0.18
  20  -6  -2    6.90    0.75
 -20  -6   2    7.37    0.77
  20   6  -2    7.77    0.71
 -18  -6   2   -0.07    0.16
  18  -6  -2    0.04    0.23
  18   6  -2   -0.06    0.15
 -18   6   2   -0.09    0.11
 -16  -6   2   22.41    1.13
  16  -6  -2   17.03    1.02
  16   6  -2   19.80    0.97
 -16   6   2   21.59    0.96
  16   6  -2   20.88    1.04
  14  -6  -2   59.86    2.06
 -14  -6   2   62.68    2.10
 -14   6   2   60.76    1.98
  14   6  -2   59.90    2.01
  14   6  -2   63.21    2.04
 -12  -6   2    0.25    0.16
  12  -6  -2   -0.07    0.14
 -12   6   2   -0.02    0.09
  12   6  -2    0.06    0.11
  10  -6  -2   33.36    1.30
 -10  -6   2   33.84    1.27
  10  -6  -2   34.44    1.26
 -10  -6   2   32.47    1.16
  10   6  -2   34.21    1.23
 -10   6   2   33.25    1.25
   8  -6  -2    2.64    0.31
  -8  -6   2    3.05    0.30
  -8  -6   2    2.60    0.19
   8  -6  -2    3.13    0.32
  -8  -6   2    2.51    0.30
  -8   6   2    2.33    0.27
  -8   6   2    3.02    0.27
   8   6  -2    2.19    0.28
  -8   6   2    2.63    0.31
   8   6  -2    2.65    0.28
  -6  -6   2   46.10    1.32
   6  -6  -2   48.95    1.56
   6  -6  -2   45.63    1.39
  -6  -6   2   43.27    1.46
  -6  -6   2   44.90    1.44
   6   6  -2   42.03    1.46
   6   6  -2   47.75    1.53
  -6   6   2   43.82    1.44
  -6   6   2   44.93    1.51
   4  -6  -2   45.45    1.33
  -4  -6   2   47.33    1.50
  -4  -6   2   48.55    1.44
   4  -6  -2   47.52    1.53
   4   6  -2   44.57    1.52
  -4   6   2   44.96    1.50
  -4   6   2   44.31    1.46
   4   6  -2   44.93    1.49
   2  -6  -2    4.28    0.27
  -2  -6   2    3.11    0.32
  -2  -6   2    3.38    0.29
  -2   6   2    3.59    0.34
   2   6  -2    3.61    0.35
  -2   6   2    3.23    0.29
   2   6  -2    3.32    0.31
   0  -6   2   11.31    0.54
   0  -6  -2   10.76    0.48
   0  -6   2   10.42    0.59
   0   6   2   11.76    0.61
   0   6   2   10.94    0.56
   0   6  -2   10.70    0.57
   0   6  -2   11.13    0.63
   0   6   2   11.62    0.50
  -2  -6  -2    3.79    0.28
   2  -6   2    3.30    0.31
   2  -6   2    3.94    0.38
  -2  -6  -2    3.71    0.37
   2   6   2    3.61    0.35
   2   6   2    3.03    0.29
   2   6   2    3.57    0.24
  -2   6  -2    3.68    0.33
  -2   6  -2    3.35    0.36
  -4  -6  -2   66.27    2.09
   4  -6   2   69.10    2.01
  -4  -6  -2   68.08    1.91
   4   6   2   68.12    2.10
   4   6   2   69.75    2.10
  -4   6  -2   68.29    2.18
  -4   6  -2   68.26    2.13
   4   6   2   67.19    1.80
   6  -6   2    0.73    0.22
  -6  -6  -2    0.79    0.18
  -6  -6  -2    1.19    0.19
   6   6   2    0.83    0.21
   6   6   2    1.09    0.14
  -6   6  -2    0.96    0.21
  -6   6  -2    0.90    0.24
   6   6   2    0.86    0.20
  -8  -6  -2   28.12    1.07
   8  -6   2   27.16    1.15
   8   6   2   26.81    1.02
  -8   6  -2   26.01    1.21
   8   6   2   27.64    1.12
  -8   6  -2   27.72    1.13
   8   6   2   27.20    1.14
  10  -6   2   18.05    0.96
 -10  -6  -2   16.03    0.84
 -10   6  -2   17.12    0.96
  10   6   2   17.83    0.82
 -12  -6  -2   23.54    1.13
  12  -6   2   26.12    1.25
  12   6   2   26.34    1.10
 -12   6  -2   25.91    1.26
 -14  -6  -2    1.38    0.35
  14  -6   2    1.41    0.38
  14   6   2    1.01    0.28
 -14   6  -2    1.32    0.34
  16  -6   2   -0.16    0.21
  16   6   2    0.07    0.18
 -16   6  -2    0.25    0.20
  18  -6   2    0.19    0.27
  18   6   2    0.66    0.28
  21  -7  -2    0.29    0.31
 -21  -7   2    0.29    0.27
  21   7  -2    0.20    0.24
  19  -7  -2    2.23    0.47
 -19  -7   2    1.99    0.46
  19   7  -2    1.69    0.39
 -17  -7   2    4.40    0.56
  17  -7  -2    5.72    0.63
  17   7  -2    4.26    0.52
 -17   7   2    4.84    0.47
 -15  -7   2    3.11    0.45
  15  -7  -2    3.55    0.49
 -15   7   2    3.49    0.40
  15   7  -2    3.10    0.39
  15   7  -2    2.30    0.39
 -13  -7   2    9.47    0.67
  13  -7  -2    9.64    0.69
  13   7  -2    8.78    0.60
 -13   7   2    9.19    0.62
 -11  -7   2    9.82    0.64
  11  -7  -2   10.98    0.68
  11   7  -2    9.40    0.60
 -11   7   2    8.96    0.61
   9  -7  -2    0.35    0.19
  -9  -7   2    0.57    0.19
  -9   7   2    0.32    0.15
   9   7  -2    0.41    0.16
   7  -7  -2   20.15    0.84
  -7  -7   2   18.97    0.87
   7   7  -2   23.04    0.97
   7   7  -2   19.16    0.88
  -7   7   2   19.86    0.84
  -7   7   2   19.78    0.92
   5  -7  -2   15.08    0.65
  -5  -7   2   14.64    0.70
   5   7  -2   14.94    0.73
   5   7  -2   16.08    0.79
  -5   7   2   14.72    0.70
  -5   7   2   15.27    0.77
  -3  -7   2    0.25    0.12
   3  -7  -2    0.36    0.12
  -3  -7   2    0.59    0.19
   3   7  -2    0.61    0.17
   3   7  -2    0.42    0.16
  -3   7   2    0.67    0.16
  -3   7   2    0.49    0.17
  -1  -7   2   -0.11    0.07
  -1  -7   2    0.14    0.11
   1  -7  -2    0.01    0.07
   1   7  -2   -0.01    0.09
   1   7  -2    0.02    0.08
  -1   7   2    0.14    0.11
  -1   7   2   -0.04    0.07
   1  -7   2    0.39    0.17
  -1  -7  -2    0.18    0.09
   1  -7   2    0.28    0.13
   1   7   2    0.12    0.09
  -1   7  -2    0.03    0.09
   1   7   2    0.06    0.09
  -1   7  -2    0.00    0.08
   1   7   2    0.26    0.13
  -3  -7  -2    1.05    0.19
   3  -7   2    0.73    0.19
  -3  -7  -2    1.07    0.25
   3   7   2    0.74    0.21
  -3   7  -2    0.41    0.17
   3   7   2    0.63    0.18
   3   7   2    0.89    0.14
  -3   7  -2    0.70    0.19
   5  -7   2   29.76    1.18
  -5  -7  -2   31.54    1.12
  -5  -7  -2   31.99    1.12
   5   7   2   32.10    1.26
   5   7   2   29.30    1.20
  -5   7  -2   30.77    1.32
  -5   7  -2   32.48    1.25
   7  -7   2    1.82    0.33
  -7  -7  -2    2.40    0.31
   7   7   2    2.58    0.36
  -7   7  -2    2.20    0.37
   7   7   2    1.79    0.28
  -9  -7  -2   18.85    0.90
   9  -7   2   18.76    0.98
  -9   7  -2   20.11    1.06
   9   7   2   19.74    0.94
   9   7   2   19.12    0.87
 -11  -7  -2    2.26    0.36
  11  -7   2    2.21    0.40
  11   7   2    1.63    0.30
 -11   7  -2    3.12    0.45
  13  -7   2    2.19    0.43
 -13  -7  -2    2.54    0.42
 -13   7  -2    2.20    0.42
  13   7   2    2.30    0.36
  15  -7   2    0.93    0.34
 -15  -7  -2    1.14    0.35
  15   7   2    0.60    0.25
 -15   7  -2    0.55    0.27
  17  -7   2    1.83    0.48
  17   7   2    1.98    0.40
 -20  -8   2    6.47    0.76
  20  -8  -2    7.31    0.80
  20   8  -2    6.69    0.69
 -18  -8   2   20.33    1.22
  18  -8  -2   21.98    1.26
  18   8  -2   19.67    1.12
 -16  -8   2    3.01    0.49
  16  -8  -2    2.74    0.49
 -16   8   2    2.60    0.39
  16   8  -2    3.24    0.47
 -14  -8   2    5.60    0.57
  14  -8  -2    4.13    0.50
 -14   8   2    4.27    0.47
  14   8  -2    4.39    0.46
  12  -8  -2    1.47    0.32
 -12  -8   2    1.08    0.29
 -12   8   2    1.78    0.32
  12   8  -2    0.96    0.24
 -10  -8   2    1.65    0.31
  10  -8  -2    2.40    0.36
 -10   8   2    2.77    0.38
  10   8  -2    2.51    0.33
  -8  -8   2    3.24    0.37
   8  -8  -2    2.67    0.33
  -8   8   2    2.30    0.34
   8   8  -2    3.32    0.37
   6  -8  -2    0.01    0.11
  -6  -8   2    0.51    0.18
  -6   8   2    0.31    0.17
   6   8  -2    0.62    0.21
   6   8  -2    0.45    0.17
  -4  -8   2    0.28    0.13
   4  -8  -2    0.12    0.11
  -4   8   2    0.36    0.16
   4   8  -2    0.26    0.13
  -4   8   2    0.29    0.14
   4   8  -2    0.41    0.19
   2  -8  -2    8.77    0.48
  -2  -8   2    8.45    0.53
  -2   8   2    9.01    0.55
   2   8  -2    8.12    0.55
  -2   8   2    8.34    0.58
   2   8  -2    8.84    0.62
   0  -8  -2   30.87    1.08
   0  -8   2   31.41    1.16
   0   8   2   32.94    1.24
   0   8  -2   33.64    1.35
   0   8   2   29.37    1.25
   0   8  -2   30.08    1.24
   2  -8   2    7.64    0.51
  -2  -8  -2    7.45    0.47
  -2   8  -2    7.54    0.55
  -2   8  -2    6.90    0.59
   2   8   2    7.75    0.41
   2   8   2    6.84    0.50
   2   8   2    8.84    0.60
   4  -8   2   25.28    1.05
  -4  -8  -2   25.13    0.99
  -4   8  -2   25.08    1.12
   4   8   2   26.80    1.17
  -4   8  -2   26.21    1.21
   4   8   2   25.97    1.11
  -6  -8  -2    8.99    0.56
   6  -8   2    9.83    0.64
   6   8   2    8.49    0.63
  -6   8  -2    7.50    0.65
   6   8   2    8.63    0.60
  -8  -8  -2   12.52    0.71
   8  -8   2   11.79    0.75
  -8   8  -2   11.01    0.79
   8   8   2   11.72    0.72
 -10  -8  -2    4.49    0.47
  10  -8   2    3.89    0.51
  10   8   2    4.86    0.46
 -10   8  -2    4.48    0.54
 -12  -8  -2    1.10    0.31
  12  -8   2    1.73    0.40
  12   8   2    1.89    0.34
 -12   8  -2    1.43    0.36
  14  -8   2   -0.07    0.21
 -14  -8  -2   -0.15    0.16
 -14   8  -2    0.01    0.18
  14   8   2   -0.01    0.17
 -16  -8  -2    0.58    0.30
  16  -8   2    0.14    0.26
  16   8   2    0.59    0.26
  19  -9  -2   -0.14    0.26
 -19  -9   2    0.76    0.32
  19   9  -2    0.15    0.23
 -17  -9   2    0.53    0.27
  17  -9  -2    0.15    0.23
  17   9  -2    0.24    0.21
  15  -9  -2    0.21    0.23
 -15  -9   2    0.02    0.17
 -15   9   2    0.03    0.18
  13  -9  -2    3.25    0.46
 -13  -9   2    3.41    0.47
  13   9  -2    2.82    0.40
 -13   9   2    2.38    0.39
 -11  -9   2   24.70    1.16
  11  -9  -2   23.50    1.10
 -11   9   2   24.28    1.16
  11   9  -2   23.42    1.13
  -9  -9   2   23.87    1.11
   9  -9  -2   23.99    1.04
  -9   9   2   22.85    1.13
   9   9  -2   25.22    1.14
  -7  -9   2   -0.05    0.10
   7  -9  -2   -0.06    0.11
   7   9  -2    0.00    0.11
  -7   9   2    0.01    0.12
  -5  -9   2    0.23    0.14
   5  -9  -2    0.27    0.14
   5   9  -2    0.18    0.14
  -5   9   2    0.35    0.18
  -3  -9   2    3.38    0.37
   3  -9  -2    2.82    0.30
   3   9  -2    2.78    0.35
   3   9  -2    3.35    0.44
  -3   9   2    2.86    0.39
   1  -9  -2    5.88    0.41
  -1  -9   2    4.87    0.44
   1   9  -2    5.94    0.51
  -1   9   2    5.87    0.54
  -1   9   2    6.22    0.49
   1   9  -2    6.26    0.58
   1  -9   2    9.42    0.58
  -1  -9  -2    8.99    0.53
   1   9   2    9.16    0.61
  -1   9  -2    9.48    0.64
   1   9   2    8.64    0.63
  -1   9  -2    8.03    0.67
  -3  -9  -2   15.64    0.75
   3  -9   2   14.47    0.76
  -3   9  -2   14.59    0.83
   3   9   2   15.42    0.88
  -3   9  -2   14.78    0.91
   3   9   2   13.42    0.78
   5  -9   2   13.75    0.77
  -5  -9  -2   13.09    0.70
   5   9   2   13.65    0.79
   5   9   2   11.92    0.78
  -5   9  -2   11.47    0.82
   7  -9   2    3.23    0.42
  -7  -9  -2    3.85    0.41
   7   9   2    3.33    0.41
  -7   9  -2    2.56    0.44
  -9  -9  -2   12.95    0.78
   9  -9   2   13.74    0.85
   9   9   2   12.61    0.80
  -9   9  -2   13.12    0.91
 -11  -9  -2    1.54    0.33
  11  -9   2    2.28    0.43
  11   9   2    1.17    0.29
 -11   9  -2    1.18    0.34
 -13  -9  -2    3.33    0.50
  13  -9   2    2.63    0.49
  13   9   2    2.76    0.42
 -15  -9  -2   -0.06    0.22
  15  -9   2    0.18    0.28
  15   9   2    0.12    0.20
  16 -10  -2    2.27    0.47
 -16 -10   2    2.08    0.46
  16  10  -2    2.49    0.46
  14 -10  -2    1.51    0.38
 -14 -10   2    1.10    0.35
  12 -10  -2    0.52    0.24
 -12 -10   2    0.51    0.25
 -12  10   2    0.92    0.28
  10 -10  -2    1.29    0.30
 -10 -10   2    0.92    0.29
  10  10  -2    1.61    0.33
 -10  10   2    1.22    0.32
  -8 -10   2    8.24    0.64
   8 -10  -2    7.05    0.53
  -8  10   2    7.81    0.66
   8  10  -2    8.57    0.64
   6 -10  -2    0.12    0.12
  -6 -10   2    0.01    0.14
  -6  10   2    0.05    0.15
   6  10  -2    0.20    0.16
   4 -10  -2   12.85    0.67
  -4 -10   2   12.15    0.73
  -4  10   2   12.83    0.82
   4  10  -2   11.87    0.77
  -2 -10   2    1.17    0.27
   2 -10  -2    0.72    0.20
  -2  10   2    0.85    0.28
   2  10  -2    1.41    0.30
   0 -10   2    4.97    0.47
   0 -10  -2    6.11    0.46
   0  10   2    4.75    0.52
   0  10  -2    5.66    0.60
   0  10  -2    5.99    0.54
   2 -10   2    0.54    0.21
  -2 -10  -2    0.36    0.17
   2  10   2    0.29    0.19
   2  10   2    0.48    0.22
  -2  10  -2    0.48    0.24
   4 -10   2    0.53    0.22
  -4 -10  -2    0.63    0.23
  -4  10  -2    0.82    0.29
   4  10   2    0.62    0.24
   6 -10   2   19.76    1.01
  -6 -10  -2   19.44    0.95
  -6  10  -2   20.61    1.18
   6  10   2   19.85    1.06
   8 -10   2   -0.09    0.14
  -8 -10  -2    0.05    0.17
  -8  10  -2    0.10    0.20
   8  10   2   -0.08    0.13
 -10 -10  -2    3.51    0.46
  10 -10   2    3.77    0.52
 -10  10  -2    2.59    0.48
  10  10   2    3.20    0.46
  12 -10   2   -0.08    0.18
  12  10   2    0.06    0.19
  14 -10   2    1.25    0.40
 -15 -11   2    6.30    0.71
  15 -11  -2    5.70    0.64
  13 -11  -2    0.06    0.19
 -13 -11   2    0.14    0.22
 -11 -11   2    1.00    0.32
  11 -11  -2    1.00    0.28
 -11  11   2    0.90    0.30
  -9 -11   2    0.01    0.16
   9 -11  -2    0.21    0.18
   9  11  -2   -0.04    0.15
  -9  11   2    0.21    0.19
   7 -11  -2    3.10    0.38
  -7 -11   2    3.90    0.48
   7  11  -2    2.49    0.41
  -7  11   2    3.77    0.51
  -5 -11   2    8.18    0.66
   5 -11  -2    7.67    0.55
   5  11  -2    8.71    0.68
  -5  11   2    7.93    0.70
   3 -11  -2    2.01    0.31
  -3 -11   2    2.78    0.39
  -3  11   2    2.53    0.43
   3  11  -2    1.92    0.36
   1 -11  -2   10.66    0.66
  -1 -11   2   12.09    0.74
  -1  11   2   11.38    0.82
   1 -11   2    3.26    0.42
  -1 -11  -2    2.77    0.38
   1  11   2    2.99    0.46
   3 -11   2    0.66    0.24
  -3 -11  -2    0.65    0.23
  -3  11  -2    0.34    0.24
   5 -11   2    0.54    0.25
  -5 -11  -2    0.29    0.20
  -5  11  -2    0.65    0.29
   7 -11   2    0.33    0.20
  -7  11  -2   -0.01    0.19
   9 -11   2    1.95    0.41
  -9  11  -2    2.01    0.47
  11 -11   2    0.39    0.26
  13 -11   2    0.68    0.31
  12 -12  -2    6.66    0.62
 -12 -12   2    6.31    0.69
 -10 -12   2    0.12    0.21
  10 -12  -2    0.35    0.20
  -8 -12   2    2.06    0.40
   8 -12  -2    1.27    0.31
  -8  12   2    1.72    0.41
  -6 -12   2    0.08    0.19
   6 -12  -2    0.54    0.22
  -6  12   2    0.38    0.25
   4 -12  -2    4.93    0.49
  -4 -12   2    6.38    0.60
  -4  12   2    6.05    0.66
   2 -12  -2    0.10    0.16
  -2 -12   2    0.15    0.18
  -2  12   2   -0.02    0.21
   0 -12   2    0.56    0.23
   0 -12  -2   -0.02    0.16
   0  12   2    0.12    0.20
   2 -12   2    0.24    0.19
   4 -12   2    0.32    0.19
  -4  12  -2    0.03    0.21
   6 -12   2    2.49    0.42
  -6  12  -2    3.17    0.56
   8 -12   2    2.86    0.46
  10 -12   2   11.45    0.86
  -9 -13   2    0.47    0.27
  -7 -13   2    1.81    0.41
  -5 -13   2    1.51    0.37
  -5  13   2    1.47    0.40
  -3 -13   2    0.89    0.30
  -3  13   2    0.93    0.34
  -1 -13   2    0.90    0.30
   1 -13   2    0.27    0.21
   3 -13   2    1.12    0.33
   5 -13   2    0.06    0.19
   7 -13   2    7.23    0.70
  -4 -14   2    0.37    0.26
  -2 -14   2    1.21    0.35
   0 -14   2    0.21    0.23
  24   0  -3   -0.10    0.17
  22   0  -3   -0.05    0.16
  20   0  -3   -0.11    0.12
  18   0  -3    0.15    0.15
  16   0  -3    0.10    0.11
  14   0  -3    0.06    0.08
  14   0  -3   -0.05    0.06
  14   0  -3   -0.11    0.06
  12   0  -3   -0.07    0.05
  12   0  -3   -0.07    0.05
  12   0  -3    0.04    0.07
  10   0  -3    0.06    0.04
  10   0  -3    0.29    0.07
 -10   0   3    0.02    0.06
  10   0  -3    0.02    0.03
  10   0  -3    0.11    0.07
   8   0  -3    0.05    0.05
  -8   0   3    0.08    0.06
   8   0  -3    0.06    0.03
  -6   0   3   -0.01    0.04
   6   0  -3    0.02    0.03
  -6   0   3    0.00    0.03
  -4   0   3   -0.02    0.02
  -4   0   3    0.01    0.02
  -2   0   3   -0.10    0.01
   2   0  -3   -0.09    0.02
  -2   0   3    0.00    0.04
   0   0  -3   -0.01    0.03
   0   0  -3    0.02    0.03
   0   0   3    0.05    0.04
   0   0   3    0.03    0.03
   0   0   3   -0.02    0.02
   0   0   3   -0.02    0.04
   2   0   3   -0.21    0.03
   2   0   3   -0.16    0.05
  -2   0  -3   -0.22    0.04
   2   0   3   -0.05    0.07
  -2   0  -3   -0.17    0.05
   4   0   3    0.01    0.05
   4   0   3    0.03    0.05
  -4   0  -3    0.11    0.08
  -4   0  -3   -0.04    0.04
   4   0   3    0.27    0.09
   6   0   3    0.02    0.07
   6   0   3   -0.06    0.05
  -6   0  -3   -0.03    0.06
   6   0   3   -0.07    0.05
  -6   0  -3    0.00    0.06
   8   0   3   -0.05    0.08
   8   0   3   -0.04    0.07
   8   0   3   -0.02    0.08
  -8   0  -3   -0.13    0.05
  -8   0  -3   -0.11    0.05
  10   0   3    0.05    0.10
 -10   0  -3   -0.07    0.07
  10   0   3   -0.03    0.08
 -12   0  -3   -0.11    0.09
  12   0   3    0.01    0.09
  14   0   3    0.10    0.16
 -14   0  -3    0.06    0.12
  16   0   3    0.18    0.19
 -16   0  -3    0.04    0.15
  18   0   3    0.21    0.22
  20   0   3    0.40    0.29
  25  -1  -3    0.83    0.33
  25   1  -3    0.55    0.30
  23  -1  -3   -0.03    0.18
  23   1  -3    0.28    0.25
  21  -1  -3    1.13    0.31
  21   1  -3    0.86    0.30
  19  -1  -3    6.34    0.59
  19   1  -3    7.36    0.61
  17  -1  -3    3.75    0.41
  17   1  -3    3.61    0.40
  15  -1  -3   19.38    0.88
  15   1  -3   18.69    0.85
 -13  -1   3    4.23    0.40
  13  -1  -3    3.68    0.34
  13  -1  -3    3.89    0.29
  13  -1  -3    3.90    0.29
  13   1  -3    3.73    0.27
  13   1  -3    3.89    0.28
  13   1  -3    4.39    0.37
  11  -1  -3    7.73    0.43
  11  -1  -3    8.50    0.39
  11  -1  -3    8.26    0.37
 -11  -1   3    8.20    0.48
  11   1  -3    7.88    0.33
  11   1  -3    8.47    0.36
  11   1  -3    7.97    0.36
  11   1  -3    8.39    0.45
   9  -1  -3   13.24    0.45
   9  -1  -3   12.12    0.51
   9  -1  -3   12.40    0.41
  -9  -1   3   12.17    0.55
   9   1  -3   12.97    0.43
   7  -1  -3   11.38    0.44
  -7  -1   3   12.01    0.48
   7  -1  -3   11.89    0.37
   7   1  -3   11.97    0.34
   5  -1  -3    5.63    0.19
  -5  -1   3    5.80    0.24
  -5  -1   3    5.94    0.27
   5  -1  -3    5.72    0.19
   5  -1  -3    5.54    0.23
  -5   1   3    5.38    0.29
   3  -1  -3   49.75    1.18
   3  -1  -3   50.18    1.25
   3  -1  -3   48.39    1.18
  -3  -1   3   50.98    1.27
  -3  -1   3   50.79    1.25
  -3   1   3   48.50    1.32
  -3   1   3   49.25    1.24
   1  -1  -3  100.62    2.38
  -1  -1   3  101.87    2.42
  -1  -1   3  101.24    2.58
   1  -1  -3  103.79    2.53
  -1   1   3  100.80    2.52
  -1   1   3  104.08    2.39
  -1   1   3  101.53    2.39
   1   1  -3  101.93    2.61
   1  -1   3   46.17    1.29
  -1  -1  -3   45.79    1.28
  -1  -1  -3   45.46    1.27
   1  -1   3   46.26    1.26
   1  -1   3   46.31    1.23
   1   1   3   46.61    1.28
  -1   1  -3   43.63    1.26
   1   1   3   45.16    1.14
   1   1   3   46.15    1.24
  -1   1  -3   44.80    1.32
  -3  -1  -3  237.80    5.66
   3  -1   3  229.91    5.66
   3  -1   3  228.56    5.44
   3  -1   3  230.27    5.89
  -3  -1  -3  232.74    5.88
   3   1   3  237.15    5.84
   3   1   3  232.21    5.67
   3   1   3  228.88    5.37
  -3   1  -3  231.17    5.65
  -3   1  -3  225.02    5.91
  -5  -1  -3   10.25    0.51
   5  -1   3   10.84    0.50
  -5  -1  -3   11.22    0.51
   5  -1   3   10.46    0.51
   5   1   3   11.31    0.49
   5   1   3    9.64    0.49
  -5   1  -3    9.88    0.49
   5   1   3   10.78    0.47
  -5   1  -3   10.69    0.53
   7  -1   3    1.74    0.23
   7  -1   3    1.21    0.20
   7  -1   3    1.19    0.20
  -7  -1  -3    1.53    0.21
  -7  -1  -3    1.59    0.22
  -7   1  -3    1.43    0.22
  -7   1  -3    1.93    0.24
   7   1   3    1.71    0.23
   7   1   3    1.57    0.20
   7   1   3    1.55    0.20
   9  -1   3    8.55    0.53
  -9  -1  -3    7.50    0.48
   9  -1   3    9.61    0.55
  -9  -1  -3    7.55    0.48
   9   1   3    8.84    0.51
  -9   1  -3    8.60    0.55
   9   1   3    8.00    0.48
  -9   1  -3    7.72    0.50
  -9   1  -3    8.15    0.50
   9   1   3    7.54    0.50
  11  -1   3    1.75    0.29
  11  -1   3    1.80    0.30
  11   1   3    1.68    0.29
  11   1   3    2.20    0.30
 -11   1  -3    1.48    0.28
  13  -1   3    1.68    0.33
  13   1   3    1.87    0.31
 -13   1  -3    1.73    0.32
  15  -1   3    2.23    0.39
 -15  -1  -3    1.40    0.31
 -15   1  -3    2.19    0.38
  15   1   3    2.80    0.41
  17  -1   3   14.13    0.94
 -17  -1  -3   14.33    0.88
 -17   1  -3   15.15    0.92
  17   1   3   14.20    0.91
  19  -1   3    8.37    0.78
  19   1   3    5.69    0.65
  24  -2  -3    0.89    0.36
  24   2  -3    0.61    0.29
  22  -2  -3    0.66    0.28
  22   2  -3    0.15    0.21
  20  -2  -3    0.57    0.24
  20   2  -3    0.46    0.21
  18  -2  -3    1.26    0.30
  18   2  -3    0.43    0.19
  16  -2  -3   34.30    1.31
 -16  -2   3   32.96    1.38
 -16   2   3   33.96    0.94
 -16   2   3   33.50    0.96
  16   2  -3   33.87    1.30
  14  -2  -3    1.75    0.23
  14  -2  -3    1.22    0.24
 -14  -2   3    1.31    0.27
 -14   2   3    1.47    0.14
  14   2  -3    2.19    0.29
 -14   2   3    1.30    0.12
  14   2  -3    1.76    0.21
  14   2  -3    1.83    0.20
  12  -2  -3   65.21    1.89
  12  -2  -3   65.07    1.84
 -12  -2   3   64.18    1.96
  12  -2  -3   64.37    1.88
 -12   2   3   64.88    1.69
  12   2  -3   63.76    1.80
 -12   2   3   64.69    1.66
  12   2  -3   67.12    1.91
  12   2  -3   64.34    1.81
  12   2  -3   66.91    1.84
  10  -2  -3   70.51    1.93
  10  -2  -3   70.88    1.92
  10  -2  -3   68.78    1.88
 -10  -2   3   68.51    1.97
  10   2  -3   72.39    1.88
  10   2  -3   67.06    1.92
 -10   2   3   70.71    1.77
 -10   2   3   69.60    1.78
  10   2  -3   70.84    1.86
  10   2  -3   69.73    1.85
   8  -2  -3   86.63    2.18
  -8  -2   3   84.10    2.24
   8  -2  -3   83.86    2.17
   8  -2  -3   83.60    2.22
   8   2  -3   86.63    2.17
  -8   2   3   83.26    2.11
  -8   2   3   87.57    2.10
   8   2  -3   82.44    2.14
   8   2  -3   86.11    2.17
   6  -2  -3    7.95    0.33
   6  -2  -3    8.50    0.30
  -6  -2   3    8.45    0.29
  -6  -2   3    8.48    0.38
  -6   2   3    7.47    0.39
  -6   2   3    8.04    0.28
   6   2  -3    7.73    0.30
  -6   2   3    8.00    0.29
  -4  -2   3   75.12    1.93
   4  -2  -3   77.43    1.97
   4  -2  -3   79.21    1.86
  -4  -2   3   79.55    1.90
   4  -2  -3   78.40    2.01
  -4   2   3   77.93    1.94
   4   2  -3   78.24    1.99
   4   2  -3   76.61    1.94
  -4   2   3   74.77    2.03
  -2  -2   3    4.72    0.20
  -2  -2   3    4.44    0.23
   2  -2  -3    4.70    0.22
   2  -2  -3    4.68    0.15
   2  -2  -3    4.33    0.23
  -2   2   3    4.49    0.23
  -2   2   3    4.83    0.16
   2   2  -3    4.74    0.24
  -2   2   3    5.17    0.25
   2   2  -3    4.65    0.23
   0  -2   3    1.28    0.13
   0  -2  -3    1.54    0.14
   0  -2   3    1.28    0.14
   0  -2  -3    1.49    0.15
   0  -2  -3    1.53    0.10
   0   2  -3    1.62    0.16
   0   2   3    1.79    0.16
   0   2   3    1.63    0.10
   0   2  -3    1.58    0.16
   0   2   3    1.52    0.13
  -2  -2  -3  142.67    3.81
   2  -2   3  141.53    3.84
  -2  -2  -3  150.01    3.70
  -2  -2  -3  149.28    3.49
   2  -2   3  148.62    3.59
  -2  -2  -3  148.72    3.80
  -2   2  -3  149.76    3.75
   2   2   3  150.11    3.62
   2   2   3  144.47    3.45
  -2   2  -3  146.03    3.88
   2   2   3  148.83    3.70
  -2   2  -3  147.88    3.70
  -4  -2  -3   27.16    0.93
   4  -2   3   27.62    0.95
  -4  -2  -3   27.51    0.93
   4  -2   3   28.19    0.98
   4  -2   3   28.62    0.95
  -4  -2  -3   28.69    0.95
   4   2   3   26.79    0.84
  -4   2  -3   27.73    1.00
  -4   2  -3   28.29    0.95
   4   2   3   28.02    0.88
   4   2   3   26.80    0.95
  -4   2  -3   27.47    0.99
  -6  -2  -3   29.25    1.03
   6  -2   3   28.13    1.06
   6  -2   3   29.06    1.03
   6  -2   3   28.03    1.03
  -6  -2  -3   28.24    1.01
  -6   2  -3   27.79    1.06
  -6   2  -3   29.42    1.03
   6   2   3   29.31    0.99
   6   2   3   28.86    0.94
  -6   2  -3   29.14    1.09
   6   2   3   27.78    1.02
   8  -2   3   37.20    1.30
  -8  -2  -3   35.51    1.27
   8  -2   3   35.92    1.28
  -8  -2  -3   37.50    1.26
   8   2   3   38.13    1.25
  -8   2  -3   36.97    1.32
   8   2   3   36.54    1.29
  -8   2  -3   33.18    1.30
   8   2   3   35.00    1.18
  -8   2  -3   38.30    1.29
  10  -2   3    2.25    0.32
  10  -2   3    1.65    0.27
  10   2   3    1.92    0.27
  10   2   3    2.02    0.29
 -10   2  -3    1.85    0.26
 -10   2  -3    1.97    0.31
  12  -2   3    1.39    0.31
 -12   2  -3    2.05    0.34
  12   2   3    1.95    0.31
  14  -2   3    0.71    0.26
  14   2   3    0.92    0.26
 -14   2  -3    0.88    0.27
  16  -2   3    3.55    0.51
 -16  -2  -3    3.25    0.43
  16   2   3    3.29    0.45
 -16   2  -3    3.11    0.45
  18  -2   3    0.49    0.28
  18   2   3    0.45    0.26
  20  -2   3    3.68    0.61
  20   2   3    3.70    0.57
  23  -3  -3    0.24    0.25
  23   3  -3    0.43    0.25
  21  -3  -3    0.03    0.19
  21   3  -3    0.02    0.15
  19  -3  -3    0.49    0.24
  19   3  -3    0.19    0.16
  17  -3  -3    1.05    0.27
 -17  -3   3    0.92    0.29
  17   3  -3    0.89    0.26
 -17   3   3    0.93    0.14
 -15  -3   3    1.42    0.29
  15  -3  -3    1.32    0.28
  15   3  -3    1.33    0.26
  15   3  -3    1.23    0.19
 -15   3   3    1.44    0.17
 -15   3   3    1.66    0.16
  13  -3  -3    3.55    0.36
  13  -3  -3    4.08    0.33
  13  -3  -3    2.76    0.29
 -13  -3   3    3.81    0.39
  13   3  -3    3.02    0.25
  13   3  -3    3.38    0.29
 -13   3   3    3.70    0.24
  13   3  -3    3.09    0.25
 -13   3   3    3.38    0.24
  13   3  -3    3.61    0.36
  11  -3  -3    0.59    0.16
  11  -3  -3    0.53    0.14
  11  -3  -3    0.91    0.16
 -11  -3   3    0.35    0.15
  11   3  -3    0.51    0.11
 -11   3   3    0.55    0.11
  11   3  -3    0.51    0.10
 -11   3   3    0.49    0.11
  11   3  -3    0.51    0.13
   9  -3  -3    4.86    0.33
  -9  -3   3    5.49    0.37
   9  -3  -3    5.15    0.30
  -9  -3   3    5.34    0.20
   9   3  -3    5.35    0.25
  -9   3   3    5.06    0.27
   9   3  -3    5.79    0.31
   9   3  -3    5.34    0.27
  -9   3   3    5.73    0.30
   7  -3  -3    1.05    0.13
  -7  -3   3    0.70    0.14
  -7  -3   3    0.71    0.08
   7  -3  -3    1.14    0.15
   7   3  -3    0.84    0.10
   7   3  -3    0.85    0.09
   7   3  -3    0.76    0.12
  -7   3   3    0.87    0.12
  -7   3   3    0.83    0.07
  -7   3   3    0.99    0.12
  -5  -3   3    5.52    0.18
  -5  -3   3    4.86    0.24
  -5  -3   3    5.45    0.31
   5  -3  -3    5.24    0.27
   5  -3  -3    5.48    0.27
   5   3  -3    5.44    0.26
   5   3  -3    5.78    0.29
  -5   3   3    5.35    0.24
  -5   3   3    5.35    0.33
  -5   3   3    5.35    0.28
  -3  -3   3   17.56    0.55
   3  -3  -3   17.45    0.60
   3  -3  -3   16.51    0.61
  -3  -3   3   17.15    0.58
  -3  -3   3   16.32    0.59
   3  -3  -3   17.22    0.49
  -3   3   3   16.40    0.61
   3   3  -3   16.53    0.61
  -3   3   3   17.92    0.61
  -3   3   3   17.18    0.57
   3   3  -3   17.90    0.61
  -1  -3   3   55.78    1.56
   1  -3  -3   55.20    1.35
   1  -3  -3   54.88    1.55
  -1  -3   3   56.24    1.48
   1  -3  -3   56.43    1.57
  -1   3   3   53.34    1.54
   1   3  -3   54.19    1.59
  -1   3   3   55.58    1.54
   1   3  -3   54.86    1.57
  -1   3   3   55.79    1.49
   1  -3   3   31.83    1.03
   1  -3   3   31.03    0.98
  -1  -3  -3   33.10    1.02
  -1  -3  -3   30.62    1.01
  -1  -3  -3   30.90    0.86
  -1   3  -3   32.92    1.06
  -1   3  -3   31.35    1.05
   1   3   3   31.11    1.00
   1   3   3   30.30    0.91
  -3  -3  -3    7.15    0.40
  -3  -3  -3    6.83    0.33
   3  -3   3    7.28    0.41
  -3  -3  -3    6.13    0.36
  -3  -3  -3    6.73    0.35
   3  -3   3    6.36    0.39
  -3   3  -3    7.18    0.43
   3   3   3    7.65    0.41
   3   3   3    7.01    0.32
  -3   3  -3    6.69    0.39
   3   3   3    6.93    0.32
  -3   3  -3    6.40    0.40
  -5  -3  -3    8.74    0.48
   5  -3   3    9.68    0.52
   5  -3   3    8.68    0.50
  -5  -3  -3    8.32    0.43
  -5  -3  -3    8.46    0.45
   5   3   3    8.46    0.47
  -5   3  -3    8.57    0.52
  -5   3  -3    8.35    0.49
   5   3   3    8.38    0.40
   5   3   3    8.59    0.40
  -5   3  -3    9.20    0.49
  -7  -3  -3   23.62    0.92
  -7  -3  -3   22.01    0.88
  -7  -3  -3   22.95    0.91
   7  -3   3   22.56    0.92
   7  -3   3   22.54    0.94
   7   3   3   22.00    0.82
  -7   3  -3   21.70    0.97
  -7   3  -3   22.81    0.94
   7   3   3   23.44    0.82
  -7   3  -3   23.12    0.91
   7   3   3   22.51    0.92
   9  -3   3    3.15    0.35
  -9  -3  -3    2.69    0.30
   9  -3   3    2.80    0.35
   9   3   3    3.25    0.35
  -9   3  -3    2.93    0.33
  -9   3  -3    2.91    0.36
   9   3   3    2.74    0.30
  11  -3   3    4.23    0.43
  11  -3   3    3.98    0.45
 -11   3  -3    4.18    0.45
  11   3   3    3.57    0.37
  13  -3   3   10.57    0.75
 -13   3  -3   10.73    0.74
  13   3   3   11.31    0.69
  15  -3   3   15.05    0.96
  15   3   3   17.47    0.93
 -15   3  -3   15.21    0.94
  17  -3   3    3.37    0.54
 -17  -3  -3    4.16    0.48
 -17   3  -3    3.38    0.48
  17   3   3    2.66    0.44
  19  -3   3   -0.12    0.21
  19   3   3    0.31    0.24
  24  -4  -3    0.46    0.30
  24   4  -3    0.35    0.27
  22  -4  -3    0.85    0.35
  22   4  -3    1.15    0.33
  20  -4  -3    5.47    0.60
 -20  -4   3    5.99    0.66
  20   4  -3    5.31    0.56
 -20   4   3    6.02    0.30
 -18  -4   3   -0.12    0.11
  18  -4  -3   -0.19    0.14
 -18   4   3    0.06    0.09
  18   4  -3   -0.12    0.10
  16  -4  -3   28.99    1.23
 -16  -4   3   28.61    1.28
 -16   4   3   28.45    0.99
  16   4  -3   28.97    1.21
  16   4  -3   29.22    1.10
  14  -4  -3    0.02    0.13
 -14  -4   3    0.38    0.18
  14   4  -3    0.29    0.12
  14   4  -3    0.16    0.13
 -14   4   3    0.03    0.08
 -14   4   3    0.13    0.09
  12  -4  -3    1.06    0.20
 -12  -4   3    1.09    0.11
 -12  -4   3    0.84    0.21
  12  -4  -3    1.12    0.23
  12   4  -3    1.04    0.16
 -12   4   3    1.10    0.16
  12   4  -3    0.87    0.18
  12   4  -3    0.78    0.14
 -12   4   3    1.07    0.18
 -10  -4   3   14.17    0.68
  10  -4  -3   14.83    0.66
  10  -4  -3   13.02    0.61
 -10  -4   3   13.12    0.48
  10   4  -3   12.85    0.56
 -10   4   3   13.97    0.45
  10   4  -3   13.97    0.60
 -10   4   3   14.22    0.56
  10   4  -3   13.01    0.52
 -10   4   3   13.36    0.58
   8  -4  -3   21.89    0.82
  -8  -4   3   21.79    0.85
  -8  -4   3   22.17    0.72
   8  -4  -3   22.28    0.81
   8   4  -3   22.63    0.78
  -8   4   3   23.45    0.78
  -8   4   3   22.47    0.71
   8   4  -3   22.20    0.81
  -8   4   3   23.30    0.81
  -6  -4   3   23.42    0.77
   6  -4  -3   23.48    0.79
  -6  -4   3   23.82    0.85
  -6  -4   3   24.11    0.65
   6  -4  -3   25.37    0.85
  -6   4   3   24.25    0.83
   6   4  -3   24.07    0.81
   6   4  -3   24.19    0.84
  -4  -4   3   -0.02    0.03
  -4  -4   3    0.47    0.11
  -4  -4   3   -0.03    0.05
   4  -4  -3   -0.02    0.05
   4  -4  -3    0.06    0.06
  -4  -4   3    0.01    0.05
   4   4  -3   -0.04    0.05
  -4   4   3   -0.03    0.05
  -4   4   3   -0.07    0.05
   4   4  -3    0.01    0.06
  -4   4   3    0.03    0.05
  -2  -4   3    0.19    0.08
   2  -4  -3    0.15    0.07
   2  -4  -3    0.12    0.05
  -2  -4   3    0.19    0.08
  -2  -4   3    0.06    0.06
   2   4  -3    0.10    0.08
  -2   4   3    0.04    0.06
  -2   4   3    0.21    0.09
   2   4  -3    0.15    0.08
  -2   4   3    0.13    0.07
   0  -4   3   10.71    0.52
   0  -4  -3   10.98    0.41
   0  -4  -3   12.53    0.53
   0  -4  -3   11.40    0.53
   0  -4   3   10.71    0.51
   0  -4   3   11.95    0.51
   0   4   3   12.00    0.51
   0   4  -3   11.15    0.53
   0   4  -3   11.72    0.56
   0   4   3   11.40    0.52
   0   4   3   11.22    0.45
   2  -4   3   66.52    1.86
  -2  -4  -3   66.94    1.93
  -2  -4  -3   65.68    1.73
  -2  -4  -3   73.24    1.97
  -2   4  -3   68.55    2.01
   2   4   3   65.07    1.77
   2   4   3   63.55    1.92
   2   4   3   65.74    1.91
  -2   4  -3   66.17    2.00
  -4  -4  -3    5.12    0.31
  -4  -4  -3    5.07    0.33
  -4  -4  -3    5.20    0.37
   4  -4   3    5.88    0.40
   4   4   3    4.53    0.29
   4   4   3    5.66    0.29
  -4   4  -3    4.69    0.35
  -4   4  -3    5.26    0.38
  -4   4  -3    4.14    0.38
   4   4   3    5.52    0.38
  -6  -4  -3  112.14    3.10
  -6  -4  -3  109.32    3.07
   6  -4   3  109.93    3.04
  -6  -4  -3  111.28    2.92
  -6   4  -3  111.56    3.21
   6   4   3  112.90    2.88
  -6   4  -3  114.71    3.21
  -6   4  -3  112.74    3.08
   6   4   3  112.62    2.87
   6   4   3  113.95    3.09
   8  -4   3    6.45    0.51
  -8  -4  -3    6.75    0.45
  -8  -4  -3    6.44    0.45
  -8   4  -3    6.65    0.52
   8   4   3    6.34    0.37
  -8   4  -3    5.80    0.45
   8   4   3    5.93    0.40
   8   4   3    7.10    0.49
  10  -4   3    0.32    0.20
 -10   4  -3   -0.02    0.13
  10   4   3    0.06    0.12
  10   4   3    0.04    0.11
  10   4   3    0.17    0.14
  12  -4   3   -0.12    0.13
  12   4   3   -0.03    0.10
  12   4   3   -0.02    0.12
 -12   4  -3    0.10    0.15
  14  -4   3    0.74    0.30
  14   4   3    0.58    0.23
  14   4   3    0.36    0.18
 -14   4  -3    0.65    0.25
  16  -4   3    0.05    0.23
  16   4   3    0.17    0.19
 -16   4  -3    0.01    0.17
  18  -4   3    0.03    0.26
  18   4   3    0.02    0.20
  23  -5  -3    0.14    0.29
  23   5  -3    0.47    0.27
 -21  -5   3    0.30    0.27
  21  -5  -3    0.13    0.27
  21   5  -3    0.34    0.24
 -19  -5   3    0.80    0.30
  19  -5  -3    0.61    0.28
  19   5  -3    0.88    0.27
 -19   5   3    0.72    0.17
  17  -5  -3   -0.27    0.15
 -17  -5   3   -0.02    0.16
  17   5  -3    0.33    0.19
  17   5  -3   -0.01    0.09
 -17   5   3   -0.05    0.09
 -15  -5   3   16.97    0.53
  15  -5  -3   16.86    0.89
 -15  -5   3   17.76    0.94
  15   5  -3   15.57    0.77
 -15   5   3   17.17    0.75
  15   5  -3   18.11    0.90
  13  -5  -3   62.42    1.93
 -13  -5   3   59.25    1.95
 -13  -5   3   59.28    1.61
 -13   5   3   57.52    1.78
  13   5  -3   57.54    1.84
  11  -5  -3    0.78    0.22
  11  -5  -3    1.25    0.22
 -11  -5   3    1.16    0.15
 -11  -5   3    0.86    0.22
 -11   5   3    1.45    0.14
  11   5  -3    1.43    0.22
 -11   5   3    0.88    0.18
  11   5  -3    1.08    0.18
 -11   5   3    0.99    0.18
  -9  -5   3    2.41    0.29
   9  -5  -3    2.35    0.27
   9  -5  -3    2.46    0.28
  -9  -5   3    3.25    0.25
  -9   5   3    2.28    0.25
  -9   5   3    2.59    0.20
  -9   5   3    3.15    0.27
   9   5  -3    3.19    0.27
   9   5  -3    2.67    0.28
   7  -5  -3    0.35    0.13
  -7  -5   3    0.11    0.04
  -7  -5   3    0.36    0.13
  -7  -5   3    0.20    0.09
   7  -5  -3    0.24    0.10
  -7   5   3    0.20    0.09
   7   5  -3    0.18    0.10
   7   5  -3    0.21    0.09
  -7   5   3    0.16    0.08
   5  -5  -3    0.41    0.12
  -5  -5   3    0.41    0.12
   5  -5  -3    0.71    0.13
  -5  -5   3    0.52    0.13
  -5   5   3    0.53    0.14
   5   5  -3    0.55    0.13
  -5   5   3    0.56    0.14
  -5   5   3    0.58    0.12
   5   5  -3    0.62    0.15
   3  -5  -3   22.86    0.85
   3  -5  -3   22.51    0.70
  -3  -5   3   21.95    0.81
  -3   5   3   22.02    0.81
   3   5  -3   21.69    0.87
   3   5  -3   22.33    0.84
  -3   5   3   22.55    0.81
  -3   5   3   21.90    0.84
  -1  -5   3   15.29    0.67
   1  -5  -3   14.98    0.53
   1  -5  -3   15.73    0.66
  -1  -5   3   15.45    0.63
  -1   5   3   15.14    0.59
   1   5  -3   14.05    0.65
   1   5  -3   16.26    0.73
  -1   5   3   14.29    0.66
  -1   5   3   15.27    0.64
   1  -5   3    0.81    0.17
  -1  -5  -3    0.76    0.12
   1  -5   3    0.44    0.14
   1   5   3    0.79    0.13
   1   5   3    0.58    0.16
  -1   5  -3    0.67    0.18
   1   5   3    0.75    0.15
  -1   5  -3    0.68    0.16
  -3  -5  -3    0.26    0.10
  -3  -5  -3    0.07    0.09
   3  -5   3    0.07    0.10
  -3   5  -3   -0.03    0.07
   3   5   3    0.04    0.05
   3   5   3   -0.05    0.06
  -3   5  -3    0.05    0.08
   3   5   3   -0.04    0.06
  -5  -5  -3   56.54    1.65
   5  -5   3   55.47    1.78
  -5  -5  -3   57.22    1.81
  -5  -5  -3   57.52    1.75
   5   5   3   58.62    1.82
  -5   5  -3   57.94    1.91
  -5   5  -3   57.30    1.86
   5   5   3   55.82    1.58
  -7  -5  -3    4.95    0.37
  -7  -5  -3    4.83    0.39
  -7   5  -3    4.00    0.43
   7   5   3    4.78    0.30
  -7   5  -3    3.46    0.37
   7   5   3    4.06    0.34
   7   5   3    4.64    0.41
   9  -5   3   84.99    2.58
  -9  -5  -3   80.78    2.43
  -9   5  -3   84.62    2.67
   9   5   3   82.69    2.35
   9   5   3   82.61    2.27
   9   5   3   84.78    2.57
 -11  -5  -3   13.84    0.80
  11  -5   3   15.15    0.89
  11   5   3   13.53    0.63
  11   5   3   14.89    0.76
 -11   5  -3   13.48    0.86
  13  -5   3    2.87    0.46
  13   5   3    2.20    0.35
 -13   5  -3    2.34    0.42
  15  -5   3    1.99    0.44
  15   5   3    2.00    0.36
 -15   5  -3    2.39    0.44
  17  -5   3    0.00    0.23
  17   5   3    0.36    0.23
  19  -5   3    4.30    0.66
  19   5   3    3.21    0.52
  22  -6  -3    2.25    0.53
 -22  -6   3    1.97    0.50
  22   6  -3    2.38    0.47
  20  -6  -3    3.57    0.54
 -20  -6   3    4.79    0.63
 -20   6   3    4.27    0.35
  20   6  -3    3.86    0.53
  18  -6  -3    0.20    0.23
 -18  -6   3    0.62    0.27
 -18   6   3    0.47    0.17
  18   6  -3    0.47    0.22
  16  -6  -3    3.77    0.48
 -16  -6   3    3.36    0.47
  16   6  -3    2.64    0.40
  16   6  -3    2.96    0.35
 -16   6   3    3.76    0.36
  14  -6  -3    2.82    0.40
 -14  -6   3    2.68    0.39
 -14   6   3    3.26    0.34
  14   6  -3    3.08    0.34
 -12  -6   3   30.06    1.00
 -12  -6   3   30.20    1.23
  12  -6  -3   30.88    1.20
  12   6  -3   28.23    1.11
 -12   6   3   28.52    1.12
  10  -6  -3   44.89    1.47
 -10  -6   3   43.92    1.51
 -10  -6   3   42.23    1.36
  10  -6  -3   44.60    1.55
  10   6  -3   43.12    1.46
 -10   6   3   43.82    1.47
  -8  -6   3    0.78    0.09
  -8  -6   3    0.85    0.19
   8  -6  -3    0.75    0.18
  -8  -6   3    0.71    0.16
   8  -6  -3    0.81    0.19
   8   6  -3    0.31    0.12
   8   6  -3    0.66    0.18
  -8   6   3    0.64    0.17
  -8   6   3    0.46    0.12
   6  -6  -3   27.11    0.90
   6  -6  -3   26.33    1.02
  -6  -6   3   24.70    0.95
  -6  -6   3   26.71    0.99
  -6   6   3   26.97    1.01
   6   6  -3   25.16    1.01
   6   6  -3   24.93    0.98
  -6   6   3   26.77    0.95
   4  -6  -3    1.80    0.19
   4  -6  -3    2.00    0.25
  -4  -6   3    2.12    0.25
   4   6  -3    2.44    0.30
   4   6  -3    2.12    0.25
  -4   6   3    2.62    0.29
  -4   6   3    2.46    0.27
  -4   6   3    2.16    0.23
  -2  -6   3    3.60    0.31
   2  -6  -3    3.27    0.23
  -2  -6   3    4.48    0.37
   2   6  -3    3.53    0.32
  -2   6   3    3.11    0.31
  -2   6   3    3.69    0.30
  -2   6   3    3.51    0.30
   2   6  -3    3.40    0.35
   0  -6   3   14.06    0.71
   0  -6   3   14.87    0.66
   0  -6  -3   14.33    0.56
   0   6   3   15.47    0.61
   0   6   3   14.62    0.71
   0   6  -3   14.07    0.74
   0   6  -3   16.47    0.74
   0   6   3   14.65    0.67
   2  -6   3    0.24    0.12
  -2  -6  -3    0.48    0.13
   2  -6   3    0.44    0.17
   2   6   3    0.55    0.12
   2   6   3    0.37    0.13
   2   6   3    0.21    0.12
  -2   6  -3    0.25    0.14
  -2   6  -3    0.41    0.15
   4  -6   3   18.84    0.85
  -4  -6  -3   17.93    0.77
  -4  -6  -3   18.21    0.87
  -4  -6  -3   19.23    0.75
   4   6   3   17.96    0.82
   4   6   3   19.68    0.88
   4   6   3   18.96    0.67
  -4   6  -3   19.02    0.94
  -4   6  -3   19.25    0.88
   6  -6   3    2.85    0.36
  -6  -6  -3    2.91    0.29
  -6  -6  -3    3.17    0.31
  -6   6  -3    3.31    0.37
  -6   6  -3    2.31    0.36
   6   6   3    3.22    0.24
   6   6   3    3.49    0.38
  -8  -6  -3    9.36    0.58
   8  -6   3    9.13    0.66
   8   6   3    9.36    0.45
   8   6   3   10.01    0.65
  -8   6  -3    9.33    0.69
   8   6   3    9.48    0.54
 -10  -6  -3    9.75    0.64
  10  -6   3   11.02    0.77
  10   6   3   10.91    0.63
 -10   6  -3   10.38    0.76
 -12  -6  -3    1.86    0.35
  12  -6   3    1.19    0.35
 -12   6  -3    1.75    0.38
  12   6   3    1.61    0.30
  14  -6   3    0.23    0.25
  14   6   3    0.11    0.16
 -14   6  -3    0.01    0.17
  16  -6   3    0.00    0.24
  16   6   3   -0.05    0.17
  18  -6   3    0.35    0.34
  18   6   3    0.45    0.28
 -21  -7   3    0.51    0.34
  21  -7  -3   -0.18    0.22
  21   7  -3    0.10    0.21
  19  -7  -3   10.39    0.86
 -19  -7   3   11.72    0.92
 -19   7   3   11.01    0.63
  19   7  -3   11.69    0.83
 -17  -7   3    7.18    0.70
  17  -7  -3    7.35    0.68
 -17   7   3    6.98    0.51
  17   7  -3    7.92    0.67
  15  -7  -3    1.07    0.31
 -15  -7   3    1.12    0.30
  15   7  -3    1.16    0.26
 -15   7   3    1.44    0.27
  13  -7  -3    0.14    0.18
 -13  -7   3    0.11    0.14
  13   7  -3    0.00    0.10
 -13   7   3   -0.09    0.09
 -11  -7   3    0.57    0.20
  11  -7  -3    0.72    0.23
  11   7  -3    0.96    0.21
 -11   7   3    0.83    0.22
   9  -7  -3   31.95    1.18
  -9  -7   3   33.18    1.26
   9   7  -3   31.04    1.21
  -9   7   3   32.61    1.23
   7  -7  -3   -0.04    0.10
  -7  -7   3    0.15    0.08
  -7  -7   3    0.04    0.10
  -7  -7   3    0.11    0.12
   7   7  -3    0.22    0.13
  -7   7   3    0.02    0.08
  -7   7   3    0.09    0.12
   7   7  -3    0.16    0.12
   5  -7  -3    0.98    0.17
  -5  -7   3    1.04    0.22
  -5  -7   3    0.92    0.20
  -5   7   3    1.19    0.20
  -5   7   3    1.03    0.23
   5   7  -3    1.13    0.24
   5   7  -3    0.91    0.20
  -3  -7   3   26.43    0.99
   3  -7  -3   23.77    0.84
  -3  -7   3   23.71    1.01
  -3   7   3   25.46    0.99
  -3   7   3   25.26    1.04
  -3   7   3   24.96    0.96
   3   7  -3   27.01    1.06
   3   7  -3   25.96    1.09
   1  -7  -3    6.67    0.37
  -1  -7   3    6.57    0.44
  -1  -7   3    5.94    0.46
  -1   7   3    6.14    0.39
   1   7  -3    6.50    0.46
  -1   7   3    6.33    0.43
   1   7  -3    6.58    0.50
  -1   7   3    6.49    0.47
   1  -7   3   26.57    1.01
   1  -7   3   26.21    1.10
  -1  -7  -3   25.81    0.90
   1   7   3   24.59    1.02
   1   7   3   24.71    1.06
   1   7   3   25.65    0.89
  -1   7  -3   25.35    1.07
  -1   7  -3   27.00    1.16
   3  -7   3    1.47    0.26
  -3  -7  -3    1.47    0.21
   3   7   3    1.66    0.28
   3   7   3    1.10    0.16
  -3   7  -3    1.05    0.27
   3   7   3    1.21    0.23
  -3   7  -3    1.12    0.24
  -5  -7  -3   86.01    2.33
   5  -7   3   80.92    2.44
  -5   7  -3   78.18    2.63
   5   7   3   85.97    2.56
  -5   7  -3   82.97    2.59
   5   7   3   78.75    2.52
  -7  -7  -3    0.76    0.21
   7  -7   3    0.72    0.26
  -7   7  -3    0.71    0.25
   7   7   3    0.85    0.24
  -9  -7  -3    4.70    0.45
   9  -7   3    5.70    0.56
   9   7   3    5.44    0.45
  -9   7  -3    4.92    0.56
 -11  -7  -3    8.48    0.63
  11  -7   3    8.00    0.70
 -11   7  -3    6.57    0.67
  11   7   3    7.52    0.55
 -13  -7  -3    2.33    0.41
  13  -7   3    2.26    0.45
 -13   7  -3    1.85    0.42
  13   7   3    2.14    0.36
  15  -7   3    2.57    0.52
  15   7   3    2.79    0.42
  17  -7   3    0.19    0.30
  17   7   3    0.05    0.20
  20  -8  -3    0.26    0.27
 -20  -8   3    0.28    0.28
  20   8  -3    0.27    0.23
  18  -8  -3    9.85    0.84
 -18  -8   3    9.33    0.83
  18   8  -3    9.89    0.79
  16  -8  -3    1.24    0.35
 -16  -8   3    1.44    0.36
 -16   8   3    1.33    0.28
 -14  -8   3   20.86    1.11
  14  -8  -3   22.82    1.11
  14   8  -3   22.24    1.07
 -14   8   3   23.84    1.07
  12  -8  -3    2.20    0.36
 -12  -8   3    2.61    0.39
 -12   8   3    2.09    0.33
  12   8  -3    2.81    0.35
 -10  -8   3   16.46    0.87
  10  -8  -3   17.66    0.84
  10   8  -3   16.84    0.85
 -10   8   3   15.40    0.83
   8  -8  -3   16.23    0.76
  -8  -8   3   16.36    0.85
   8   8  -3   18.06    0.87
  -8   8   3   17.81    0.89
   6  -8  -3   35.85    1.17
  -6  -8   3   34.78    1.29
   6   8  -3   32.42    1.31
  -6   8   3   33.66    1.33
  -4  -8   3    7.22    0.51
   4  -8  -3    8.08    0.45
   4   8  -3    8.00    0.55
  -4   8   3    7.90    0.56
  -4   8   3    7.62    0.50
   4   8  -3    8.28    0.59
  -2  -8   3    5.69    0.45
   2  -8  -3    7.02    0.40
   2   8  -3    6.02    0.48
  -2   8   3    5.15    0.42
   2   8  -3    6.65    0.56
  -2   8   3    5.80    0.49
   0  -8  -3   41.17    1.30
   0  -8   3   42.02    1.43
   0   8  -3   40.88    1.60
   0   8   3   38.92    1.46
   0   8  -3   41.13    1.54
   0   8   3   41.17    1.32
   0   8   3   40.76    1.53
   2  -8   3   -0.08    0.10
  -2  -8  -3    0.06    0.10
   2   8   3   -0.02    0.09
  -2   8  -3   -0.10    0.11
   2   8   3    0.08    0.10
  -2   8  -3    0.05    0.11
   2   8   3   -0.07    0.09
   4  -8   3   28.23    1.15
  -4  -8  -3   29.20    1.06
   4   8   3   27.71    1.22
  -4   8  -3   28.59    1.32
   4   8   3   25.29    1.15
  -4   8  -3   30.20    1.25
  -6  -8  -3    3.83    0.38
   6  -8   3    2.94    0.39
   6   8   3    2.73    0.36
   6   8   3    4.18    0.46
  -6   8  -3    3.72    0.49
   8  -8   3   14.00    0.84
  -8  -8  -3   13.44    0.74
  -8   8  -3   12.99    0.89
   8   8   3   12.90    0.70
 -10  -8  -3    0.80    0.26
  10  -8   3    0.65    0.27
 -10   8  -3    0.77    0.29
  10   8   3    0.65    0.22
  12  -8   3    0.75    0.30
 -12  -8  -3    0.53    0.24
 -12   8  -3    0.19    0.22
  12   8   3    0.36    0.20
  14  -8   3    3.82    0.58
 -14  -8  -3    5.19    0.60
  14   8   3    3.79    0.47
  16  -8   3    0.85    0.37
  16   8   3    0.69    0.29
 -19  -9   3    0.24    0.27
  19  -9  -3   -0.03    0.26
  19   9  -3    0.26    0.25
 -17  -9   3    0.25    0.22
  17  -9  -3    0.39    0.29
  17   9  -3    0.09    0.21
 -15  -9   3    0.09    0.20
  15  -9  -3    0.17    0.23
 -15   9   3    0.13    0.17
  13  -9  -3   -0.11    0.14
 -13  -9   3    0.01    0.17
  13   9  -3   -0.06    0.13
 -13   9   3    0.04    0.13
 -11  -9   3    0.13    0.16
  11  -9  -3   -0.07    0.13
 -11   9   3   -0.12    0.10
  11   9  -3    0.12    0.14
  -9  -9   3    0.71    0.23
   9  -9  -3    1.16    0.25
   9   9  -3    1.25    0.27
  -9   9   3    0.91    0.26
  -7  -9   3    3.68    0.41
   7  -9  -3    3.11    0.33
  -7   9   3    3.45    0.43
   7   9  -3    3.16    0.39
  -5  -9   3    2.09    0.33
   5  -9  -3    2.15    0.27
   5   9  -3    2.02    0.32
  -5   9   3    2.50    0.36
   3  -9  -3    1.23    0.22
  -3  -9   3    1.00    0.24
   3   9  -3    1.20    0.26
   3   9  -3    0.61    0.24
  -3   9   3    1.40    0.30
   1  -9  -3    7.87    0.48
  -1  -9   3    7.09    0.52
   1   9  -3    7.75    0.65
  -1   9   3    7.23    0.53
  -1   9   3    6.93    0.58
   1   9  -3    6.23    0.54
  -1  -9  -3    2.66    0.30
   1  -9   3    2.68    0.35
   1   9   3    1.84    0.30
   1   9   3    2.17    0.36
  -1   9  -3    3.27    0.46
  -1   9  -3    2.96    0.38
  -3  -9  -3   -0.03    0.10
   3  -9   3   -0.10    0.10
   3   9   3    0.08    0.13
   3   9   3    0.05    0.14
  -3   9  -3    0.02    0.16
  -3   9  -3    0.10    0.15
  -5  -9  -3    5.72    0.47
   5  -9   3    5.42    0.50
   5   9   3    5.29    0.50
   5   9   3    5.08    0.54
  -5   9  -3    5.16    0.58
  -7  -9  -3    4.58    0.46
   7  -9   3    4.38    0.49
   7   9   3    3.78    0.44
  -7   9  -3    5.01    0.58
   9  -9   3    7.51    0.66
  -9  -9  -3    7.36    0.59
  -9   9  -3    7.03    0.72
   9   9   3    8.40    0.59
  11  -9   3    0.75    0.31
 -11  -9  -3    0.69    0.26
  11   9   3    0.55    0.22
 -11   9  -3    0.49    0.27
  13  -9   3    0.38    0.29
  15  -9   3   -0.05    0.26
  18 -10  -3    6.19    0.69
 -18 -10   3    4.51    0.65
  18  10  -3    5.86    0.68
 -16 -10   3   -0.03    0.18
  16 -10  -3   -0.15    0.19
 -14 -10   3    9.17    0.78
  14 -10  -3    9.44    0.73
 -12 -10   3    6.94    0.64
  12 -10  -3    6.11    0.55
 -12  10   3    4.89    0.53
 -10 -10   3    8.02    0.68
  10 -10  -3    9.01    0.61
 -10  10   3    9.58    0.70
  10  10  -3   10.53    0.73
  -8 -10   3    0.03    0.14
   8 -10  -3    0.07    0.13
  -8  10   3    0.02    0.14
   8  10  -3    0.11    0.14
   6 -10  -3    9.62    0.58
  -6 -10   3   10.06    0.69
   6  10  -3   10.34    0.71
  -6  10   3    9.38    0.70
   4 -10  -3   25.30    1.00
  -4 -10   3   25.80    1.13
  -4  10   3   24.52    1.19
   4  10  -3   23.66    1.16
   2 -10  -3   23.74    0.95
  -2 -10   3   21.35    1.02
  -2  10   3   21.32    1.10
   2  10  -3   22.28    1.11
   0 -10   3   14.67    0.81
   0 -10  -3   13.96    0.73
   0  10   3   14.97    0.91
   0  10  -3   15.83    0.98
   0  10  -3   15.49    0.90
   2 -10   3    2.37    0.36
  -2 -10  -3    2.66    0.33
  -2  10  -3    2.51    0.45
   2  10   3    1.68    0.35
   4 -10   3   20.57    1.02
  -4 -10  -3   20.15    0.94
  -4  10  -3   19.91    1.16
  -6 -10  -3    0.15    0.18
   6 -10   3    0.11    0.17
  -6  10  -3    0.53    0.26
   8 -10   3    1.94    0.38
  -8  10  -3    2.82    0.51
  10 -10   3    0.21    0.22
 -10  10  -3    0.08    0.21
  12 -10   3    2.65    0.50
 -15 -11   3    0.07    0.21
  15 -11  -3    0.24    0.22
 -13 -11   3    1.91    0.43
  13 -11  -3    2.21    0.39
  11 -11  -3    0.99    0.27
 -11 -11   3    0.42    0.26
 -11  11   3    0.66    0.27
   9 -11  -3   -0.01    0.14
  -9 -11   3   -0.10    0.15
  -9  11   3    0.14    0.17
   9  11  -3   -0.06    0.15
  -7 -11   3    3.75    0.48
   7 -11  -3    2.60    0.35
  -7  11   3    2.38    0.42
   7  11  -3    2.81    0.42
  -5 -11   3    0.14    0.17
   5 -11  -3    0.36    0.17
  -5  11   3    0.64    0.27
   5  11  -3    0.32    0.21
  -3 -11   3   10.78    0.74
   3 -11  -3   11.73    0.66
  -3  11   3   12.17    0.83
   3  11  -3   11.60    0.80
   1 -11  -3    0.01    0.14
  -1 -11   3    0.05    0.15
  -1  11   3    0.15    0.19
   1 -11   3   20.50    1.04
   1  11   3   20.86    1.15
   3 -11   3   24.03    1.15
  -3  11  -3   24.75    1.36
   5 -11   3    0.87    0.27
  -5  11  -3    1.05    0.36
   7 -11   3    0.47    0.22
  -7  11  -3    0.29    0.26
   9 -11   3    1.78    0.40
  11 -11   3    0.49    0.28
 -14 -12   3    0.96    0.36
  14 -12  -3    0.71    0.31
 -12 -12   3    0.86    0.35
  12 -12  -3    1.69    0.35
  10 -12  -3    0.34    0.20
 -10 -12   3    0.77    0.31
  -8 -12   3   11.33    0.83
  -8  12   3   12.12    0.88
  -6 -12   3   11.52    0.82
   6  12  -3   12.15    0.86
  -6  12   3   11.50    0.86
  -4 -12   3    6.85    0.62
  -4  12   3    7.04    0.69
  -2 -12   3   -0.10    0.14
  -2  12   3   -0.07    0.16
   0 -12   3    2.62    0.42
   0  12   3    3.93    0.54
   2 -12   3    8.65    0.69
   4 -12   3    0.35    0.19
   6 -12   3    1.52    0.37
  -6  12  -3    0.90    0.37
   8 -12   3    1.96    0.42
 -11 -13   3    1.13    0.38
  -9 -13   3    0.74    0.30
  -7 -13   3    1.22    0.37
  -5 -13   3    0.43    0.27
  -3 -13   3    1.00    0.32
  -3  13   3    1.42    0.41
  -1 -13   3    5.22    0.58
  -1  13   3    5.12    0.64
   1 -13   3    0.31    0.22
   3 -13   3    0.27    0.21
   5 -13   3    4.30    0.56
  -4 -14   3    6.42    0.69
  -2 -14   3    8.75    0.77
  26   0  -4    1.05    0.37
  24   0  -4   10.10    0.83
  22   0  -4    0.39    0.22
  20   0  -4   16.39    0.93
  18   0  -4   -0.06    0.10
  16   0  -4   43.59    1.50
  14   0  -4   41.98    1.26
  14   0  -4   40.88    1.26
  14   0  -4   41.43    1.37
  12   0  -4  151.93    3.76
  12   0  -4  150.22    3.67
 -12   0   4  148.61    3.83
  12   0  -4  146.65    3.74
  12   0  -4  148.22    3.74
 -10   0   4   18.37    0.74
  10   0  -4   19.60    0.70
  10   0  -4   20.01    0.56
   8   0  -4  212.89    5.07
  -8   0   4  220.86    5.32
  -8   0   4  215.94    5.11
  -6   0   4    0.05    0.04
  -6   0   4    0.13    0.05
  -4   0   4    8.75    0.30
  -2   0   4   33.31    0.85
  -2   0   4   33.35    0.95
   2   0  -4   33.16    0.92
  -2   0   4   34.27    0.90
   0   0  -4    9.44    0.38
   0   0   4    9.26    0.39
   0   0   4    8.81    0.39
   0   0   4    9.08    0.35
   2   0   4  122.19    3.10
   2   0   4  119.25    3.04
   2   0   4  113.38    2.87
  -2   0  -4  118.13    3.05
   4   0   4   13.28    0.58
  -4   0  -4   11.65    0.58
   4   0   4   12.08    0.52
   4   0   4   13.23    0.55
  -4   0  -4   13.06    0.58
  -6   0  -4    0.69    0.16
   6   0   4    0.97    0.19
  -6   0  -4    0.47    0.15
   6   0   4    0.59    0.15
  -8   0  -4   38.46    1.33
  -8   0  -4   36.08    1.35
   8   0   4   37.07    1.33
   8   0   4   37.55    1.28
  10   0   4    0.91    0.24
  10   0   4    0.89    0.23
  12   0   4   12.96    0.75
 -14   0  -4    1.15    0.31
  14   0   4    0.70    0.25
 -16   0  -4   13.75    0.90
  16   0   4   14.30    0.92
  18   0   4   11.01    0.87
  25  -1  -4    0.43    0.30
  25   1  -4    0.33    0.25
  23  -1  -4    0.14    0.20
  23   1  -4   -0.04    0.15
  21  -1  -4    1.43    0.34
  21   1  -4    1.65    0.35
  19  -1  -4    2.00    0.35
  19   1  -4    2.07    0.36
  17  -1  -4    0.18    0.15
  17   1  -4    0.40    0.17
  15  -1  -4   65.67    1.97
  15  -1  -4   64.63    1.91
 -15  -1   4   61.29    2.04
  15   1  -4   62.89    1.96
  15   1  -4   66.74    1.88
  13  -1  -4    0.06    0.07
 -13  -1   4    0.10    0.10
  13  -1  -4    0.05    0.05
  13  -1  -4   -0.03    0.07
  13   1  -4    0.03    0.05
  13   1  -4    0.00    0.04
  13   1  -4   -0.08    0.06
  13   1  -4    0.01    0.06
  11  -1  -4    2.45    0.24
  11  -1  -4    2.23    0.13
  11  -1  -4    1.97    0.16
 -11  -1   4    2.04    0.25
  11   1  -4    2.17    0.15
  11   1  -4    2.23    0.24
   9  -1  -4    0.04    0.03
  -9  -1   4   -0.01    0.05
   9  -1  -4    0.04    0.05
  -9   1   4    0.00    0.06
   9   1  -4   -0.01    0.02
  -7  -1   4    0.87    0.12
   7  -1  -4    0.89    0.06
   7  -1  -4    0.82    0.06
   7  -1  -4    0.81    0.10
  -7  -1   4    0.75    0.12
  -7   1   4    0.70    0.11
  -7   1   4    0.71    0.13
   5  -1  -4  101.58    2.48
  -5  -1   4  104.30    2.49
  -5  -1   4  102.80    2.55
   5  -1  -4  100.42    2.40
  -5   1   4  103.74    2.62
  -5   1   4  104.55    2.43
  -3  -1   4  133.28    3.05
  -3  -1   4  132.70    3.17
   3  -1  -4  124.13    3.14
   3  -1  -4  132.11    3.03
  -3   1   4  127.65    3.05
  -3   1   4  128.48    3.13
  -1  -1   4    2.72    0.19
   1  -1  -4    2.88    0.19
  -1  -1   4    3.19    0.16
  -1  -1   4    2.93    0.19
   1   1  -4    3.05    0.18
   1   1  -4    2.96    0.19
  -1   1   4    2.94    0.19
  -1   1   4    3.06    0.19
  -1   1   4    3.49    0.14
  -1  -1  -4   36.30    1.10
   1  -1   4   37.37    1.09
  -1  -1  -4   36.96    1.10
   1  -1   4   36.65    1.08
   1  -1   4   36.23    1.05
   1   1   4   37.08    0.97
  -1   1  -4   35.70    1.13
  -1   1  -4   35.14    1.09
   1   1   4   36.07    1.06
   1   1   4   34.59    1.08
  -3  -1  -4   26.67    0.93
   3  -1   4   27.87    0.90
   3  -1   4   26.03    0.92
   3  -1   4   27.48    0.93
  -3  -1  -4   27.33    0.94
  -3   1  -4   26.69    0.97
   3   1   4   26.09    0.82
   3   1   4   27.27    0.90
   3   1   4   29.08    0.95
  -3   1  -4   28.10    0.94
  -5  -1  -4    1.35    0.20
   5  -1   4    0.48    0.14
   5  -1   4    0.71    0.16
   5  -1   4    0.80    0.17
  -5  -1  -4    0.77    0.16
   5   1   4    0.90    0.17
  -5   1  -4    0.87    0.18
   5   1   4    1.25    0.18
   5   1   4    1.14    0.17
  -5   1  -4    1.15    0.19
  -7  -1  -4   26.99    1.03
  -7  -1  -4   25.71    1.05
   7  -1   4   28.02    1.02
   7  -1   4   26.44    1.04
  -7   1  -4   25.63    1.07
  -7   1  -4   28.05    1.05
   7   1   4   27.33    0.97
   7   1   4   29.58    1.07
   9  -1   4    3.34    0.36
   9  -1   4    2.68    0.33
  -9  -1  -4    2.73    0.32
   9   1   4    3.28    0.34
   9   1   4    2.40    0.32
  -9   1  -4    3.73    0.37
  11  -1   4    3.62    0.41
  11  -1   4    3.33    0.40
  11   1   4    3.64    0.39
 -11   1  -4    3.91    0.43
  11   1   4    3.63    0.41
  13  -1   4   -0.03    0.15
 -13   1  -4   -0.05    0.13
  13   1   4   -0.11    0.12
 -15  -1  -4    1.93    0.37
  15  -1   4    0.83    0.31
  15   1   4    1.77    0.37
 -15   1  -4    1.56    0.35
  17  -1   4    1.78    0.43
  17   1   4    1.65    0.40
  19  -1   4    0.81    0.39
  19   1   4    1.50    0.41
  24  -2  -4    7.00    0.72
  24   2  -4    6.49    0.68
  22  -2  -4    3.67    0.52
  22   2  -4    4.29    0.52
  20  -2  -4    7.92    0.66
  20   2  -4    7.55    0.63
  18  -2  -4    4.16    0.45
 -18  -2   4    3.17    0.45
  18   2  -4    2.82    0.38
 -16  -2   4   24.47    1.13
  16  -2  -4   26.68    1.09
  16   2  -4   25.85    0.92
  16   2  -4   25.62    1.07
  14  -2  -4    0.21    0.13
 -14  -2   4    0.21    0.13
  14  -2  -4    0.28    0.11
  14  -2  -4    0.29    0.11
  14   2  -4    0.24    0.08
  14   2  -4    0.30    0.13
  14   2  -4    0.18    0.09
  14   2  -4    0.19    0.09
 -12  -2   4   76.45    2.20
  12  -2  -4   76.26    2.05
  12  -2  -4   76.23    2.08
  12  -2  -4   73.73    2.10
  12   2  -4   76.30    2.00
  12   2  -4   73.64    2.13
  12   2  -4   77.27    2.03
  12   2  -4   77.84    2.01
  10  -2  -4   43.77    1.32
  10  -2  -4   45.48    1.26
  10  -2  -4   48.23    1.28
 -10  -2   4   43.35    1.39
  10   2  -4   46.46    1.23
   8  -2  -4   90.67    2.27
  -8  -2   4   87.56    2.31
   8  -2  -4   89.48    2.23
  -8  -2   4   89.73    2.26
   8   2  -4   90.54    2.20
  -8   2   4   84.98    2.42
   6  -2  -4  117.72    2.95
  -6  -2   4  118.73    2.87
   6  -2  -4  116.63    2.77
  -6  -2   4  115.22    2.88
   6   2  -4  119.08    2.84
  -6   2   4  114.89    3.02
  -6   2   4  118.64    2.83
  -6   2   4  116.19    2.83
   4  -2  -4   80.95    1.87
   4  -2  -4   79.61    2.02
  -4  -2   4   80.59    1.99
  -4  -2   4   79.78    2.00
   4   2  -4   79.70    2.04
  -4   2   4   77.74    1.99
  -2  -2   4   21.44    0.67
   2  -2  -4   21.30    0.69
  -2  -2   4   21.22    0.62
  -2   2   4   21.43    0.70
   2   2  -4   21.16    0.69
  -2   2   4   21.74    0.68
   0  -2   4   40.42    1.16
   0  -2   4   41.82    1.21
   0  -2  -4   40.91    1.21
   0   2  -4   40.87    1.25
   0   2   4   39.73    1.19
   0   2   4   41.85    1.17
   0   2  -4   40.24    1.19
   0   2   4   41.17    1.02
   2  -2   4   30.48    0.97
   2  -2   4   29.63    1.00
  -2  -2  -4   30.33    0.99
  -2  -2  -4   29.82    0.97
   2   2   4   29.86    0.93
   2   2   4   30.09    0.99
   2   2   4   29.93    0.84
  -2   2  -4   29.38    1.04
  -2   2  -4   28.30    0.97
   4  -2   4   19.92    0.79
   4  -2   4   18.80    0.78
  -4  -2  -4   19.31    0.76
  -4  -2  -4   19.01    0.77
   4  -2   4   21.01    0.80
   4   2   4   20.05    0.73
  -4   2  -4   20.06    0.79
   4   2   4   20.34    0.69
   4   2   4   20.04    0.79
  -4   2  -4   19.96    0.83
  -6  -2  -4   71.68    2.04
   6  -2   4   66.68    2.04
   6  -2   4   66.11    1.98
  -6  -2  -4   67.51    2.08
  -6   2  -4   69.62    2.11
   6   2   4   68.38    2.06
  -6   2  -4   67.59    2.13
  -6   2  -4   68.27    2.02
   6   2   4   69.18    1.89
  -8  -2  -4    7.74    0.50
   8  -2   4    8.05    0.52
   8  -2   4    8.78    0.56
  -8  -2  -4    7.80    0.50
  -8   2  -4    6.40    0.51
  -8   2  -4    8.05    0.52
   8   2   4    7.05    0.45
   8   2   4    7.81    0.52
  -8   2  -4    7.38    0.52
  10  -2   4    1.94    0.33
  10  -2   4    1.90    0.31
 -10   2  -4    2.50    0.37
  10   2   4    1.96    0.31
  10   2   4    2.23    0.29
  12  -2   4   10.92    0.74
  12   2   4   10.43    0.66
 -12   2  -4   10.13    0.72
  14  -2   4    0.98    0.30
  14   2   4    0.54    0.23
 -14   2  -4    0.84    0.27
 -16  -2  -4    2.94    0.44
  16  -2   4    2.92    0.50
  16   2   4    2.56    0.44
 -16   2  -4    2.88    0.47
  18  -2   4    0.19    0.27
  18   2   4   -0.13    0.18
  25  -3  -4    0.77    0.34
  25   3  -4    0.75    0.34
  23  -3  -4    0.32    0.24
  23   3  -4    0.11    0.21
  21  -3  -4    1.33    0.36
  21   3  -4    0.83    0.26
 -19  -3   4    2.40    0.43
  19  -3  -4    2.26    0.39
  19   3  -4    2.92    0.41
  17  -3  -4    0.15    0.15
 -17  -3   4    0.24    0.17
  17   3  -4    0.24    0.15
  17   3  -4    0.25    0.11
 -15  -3   4    5.89    0.52
  15  -3  -4    6.85    0.50
 -15   3   4    6.83    0.24
  15   3  -4    6.51    0.49
  15   3  -4    6.88    0.39
  13  -3  -4    2.32    0.24
 -13  -3   4    2.11    0.30
  13  -3  -4    1.84    0.21
  13  -3  -4    2.21    0.28
  13   3  -4    2.62    0.24
  13   3  -4    1.89    0.18
  13   3  -4    2.22    0.29
 -13   3   4    2.04    0.13
  13   3  -4    2.09    0.19
 -13   3   4    1.74    0.13
  11  -3  -4   38.68    1.18
  11  -3  -4   37.60    1.21
 -11  -3   4   37.39    1.29
 -11   3   4   38.30    1.04
  11   3  -4   38.30    1.11
  11   3  -4   37.88    1.14
 -11   3   4   37.08    1.03
  11   3  -4   38.44    1.10
   9  -3  -4    4.53    0.30
  -9  -3   4    4.88    0.34
   9  -3  -4    4.51    0.26
   9   3  -4    4.95    0.21
   9   3  -4    5.10    0.23
  -9   3   4    5.03    0.23
  -9   3   4    5.07    0.24
   9   3  -4    4.83    0.27
  -7  -3   4    6.35    0.36
   7  -3  -4    5.77    0.29
   7  -3  -4    6.60    0.31
  -7  -3   4    6.03    0.24
   7   3  -4    5.46    0.29
  -7   3   4    6.31    0.28
  -7   3   4    5.74    0.37
   7   3  -4    5.85    0.25
  -7   3   4    5.97    0.27
  -5  -3   4    0.06    0.04
   5  -3  -4    0.01    0.04
   5  -3  -4    0.03    0.05
  -5  -3   4    0.18    0.08
  -5   3   4    0.01    0.06
   5   3  -4   -0.01    0.04
   5   3  -4    0.03    0.05
  -5   3   4    0.10    0.06
  -3  -3   4  110.00    2.78
   3  -3  -4  109.24    2.53
  -3  -3   4  107.20    2.70
   3  -3  -4  110.64    2.88
  -3   3   4  108.32    2.81
   3   3  -4  107.35    2.81
   3   3  -4  111.21    2.89
  -3   3   4  109.60    2.77
  -1  -3   4  175.69    4.21
  -1  -3   4  177.20    4.50
   1  -3  -4  169.95    4.52
   1  -3  -4  175.90    4.04
   1   3  -4  175.64    4.57
  -1   3   4  177.51    4.37
  -1   3   4  175.71    4.33
   1   3  -4  180.15    4.43
  -1  -3  -4   21.27    0.77
   1  -3   4   21.80    0.78
  -1  -3  -4   20.32    0.64
  -1  -3  -4   22.90    0.81
   1  -3   4   21.15    0.78
   1   3   4   20.92    0.71
   1   3   4   22.25    0.79
  -1   3  -4   20.39    0.82
  -1   3  -4   21.44    0.83
   1   3   4   20.84    0.62
  -3  -3  -4  256.49    6.62
   3  -3   4  253.39    6.22
  -3  -3  -4  269.09    6.45
  -3  -3  -4  264.75    6.09
  -3   3  -4  252.00    6.74
   3   3   4  262.39    6.30
   3   3   4  251.07    6.42
   3   3   4  260.83    6.04
  -3   3  -4  269.39    6.54
  -5  -3  -4    4.47    0.33
  -5  -3  -4    4.61    0.36
   5  -3   4    4.50    0.38
   5   3   4    4.69    0.30
   5   3   4    4.20    0.29
  -5   3  -4    4.64    0.38
  -5   3  -4    4.29    0.39
   5   3   4    4.62    0.36
   7  -3   4    1.20    0.26
   7  -3   4    1.23    0.24
  -7  -3  -4    1.54    0.25
  -7  -3  -4    1.14    0.21
  -7   3  -4    0.85    0.21
  -7   3  -4    1.41    0.25
   7   3   4    1.50    0.21
   7   3   4    1.26    0.20
  -7   3  -4    1.18    0.26
   7   3   4    0.93    0.21
   9  -3   4    3.87    0.40
   9  -3   4    3.68    0.42
   9   3   4    3.84    0.35
  -9   3  -4    4.12    0.40
  -9   3  -4    2.59    0.37
   9   3   4    3.14    0.37
   9   3   4    3.36    0.32
  11  -3   4    0.78    0.26
  11  -3   4    0.63    0.23
  11   3   4    0.75    0.22
 -11   3  -4    1.06    0.28
  13  -3   4    0.62    0.26
  13   3   4    0.37    0.20
 -13   3  -4    0.54    0.23
  15  -3   4    6.56    0.67
 -15   3  -4    6.51    0.65
  15   3   4    6.39    0.60
  17  -3   4    4.74    0.63
  17   3   4    3.68    0.52
  19  -3   4    0.02    0.29
  19   3   4    0.00    0.23
  24  -4  -4    4.11    0.62
  24   4  -4    3.06    0.52
  22  -4  -4    6.10    0.66
  22   4  -4    6.06    0.62
 -20  -4   4    4.72    0.60
  20  -4  -4    6.10    0.61
  20   4  -4    5.45    0.57
 -18  -4   4   12.45    0.83
  18  -4  -4   10.90    0.73
 -18   4   4   11.58    0.38
  18   4  -4   11.85    0.64
  18   4  -4   11.49    0.74
 -16  -4   4    3.50    0.45
  16  -4  -4    3.66    0.41
  16   4  -4    3.98    0.33
 -16   4   4    4.12    0.25
  16   4  -4    4.13    0.43
 -16   4   4    3.94    0.23
  14  -4  -4   12.48    0.68
 -14  -4   4   12.38    0.73
  14   4  -4   13.95    0.73
 -14   4   4   11.92    0.50
 -14   4   4   13.39    0.50
  14   4  -4   13.00    0.58
  12  -4  -4    3.83    0.35
 -12  -4   4    3.73    0.38
  12  -4  -4    3.53    0.30
  12   4  -4    3.26    0.23
 -12   4   4    3.47    0.24
  12   4  -4    3.49    0.26
  12   4  -4    4.64    0.32
 -12   4   4    3.97    0.26
 -10  -4   4   28.01    1.01
  10  -4  -4   25.84    0.92
  10  -4  -4   24.94    0.91
 -10   4   4   26.70    0.83
  10   4  -4   23.62    0.87
  10   4  -4   25.34    0.85
 -10   4   4   24.98    0.84
  -8  -4   4   88.76    2.44
   8  -4  -4   89.84    2.49
   8  -4  -4   90.88    2.34
  -8  -4   4   87.91    2.24
  -8   4   4   92.07    2.38
  -8   4   4   87.98    2.56
  -8   4   4   95.38    2.37
   8   4  -4   90.63    2.44
   8   4  -4   91.42    2.42
  -6  -4   4   36.52    1.03
  -6  -4   4   35.77    0.92
   6  -4  -4   36.12    1.03
  -6  -4   4   35.89    1.14
   6  -4  -4   35.37    1.13
  -6   4   4   35.85    1.20
  -6   4   4   37.87    1.12
  -6   4   4   36.75    1.05
   6   4  -4   33.87    1.10
   6   4  -4   36.09    1.14
  -4  -4   4   57.98    1.64
  -4  -4   4   60.21    1.60
   4  -4  -4   61.56    1.73
   4  -4  -4   57.77    1.47
  -4  -4   4   58.99    1.51
   4   4  -4   59.12    1.71
   4   4  -4   58.40    1.71
  -4   4   4   59.99    1.67
  -4   4   4   59.23    1.71
  -4   4   4   59.75    1.66
   2  -4  -4    4.24    0.19
   2  -4  -4    3.51    0.27
  -2  -4   4    4.16    0.28
  -2   4   4    4.42    0.29
   2   4  -4    4.13    0.30
   2   4  -4    4.13    0.31
  -2   4   4    4.19    0.28
   0  -4   4   82.52    2.19
   0  -4  -4   84.00    2.33
   0  -4  -4   80.69    2.01
   0   4  -4   79.68    2.37
   0   4   4   82.28    2.27
   0   4   4   82.13    2.18
   0   4  -4   84.68    2.36
  -2  -4  -4   62.07    1.61
   2  -4   4   59.96    1.77
  -2   4  -4   62.89    1.91
   2   4   4   59.54    1.68
   2   4   4   61.68    1.59
  -2   4  -4   62.57    1.92
   2   4   4   58.09    1.80
  -4  -4  -4    1.55    0.20
  -4  -4  -4    1.70    0.25
   4  -4   4    1.79    0.26
  -4  -4  -4    1.55    0.19
  -4   4  -4    1.80    0.26
   4   4   4    2.22    0.21
   4   4   4    1.97    0.19
   4   4   4    1.96    0.26
  -4   4  -4    1.99    0.29
   6  -4   4    7.15    0.51
  -6  -4  -4    7.26    0.45
  -6  -4  -4    6.89    0.48
  -6  -4  -4    6.97    0.44
  -6   4  -4    6.50    0.51
  -6   4  -4    6.76    0.49
   6   4   4    7.19    0.49
   6   4   4    6.37    0.38
   6   4   4    6.83    0.40
   8  -4   4   13.32    0.77
   8   4   4   14.54    0.63
  -8   4  -4   13.33    0.80
   8   4   4   13.74    0.76
  -8   4  -4   14.84    0.78
   8   4   4   14.09    0.65
  10  -4   4   20.07    1.01
 -10   4  -4   17.29    0.99
  10   4   4   19.16    0.96
  10   4   4   21.47    0.84
  10   4   4   18.03    0.84
  12  -4   4    3.56    0.48
 -12   4  -4    2.62    0.43
  12   4   4    2.54    0.32
  12   4   4    2.59    0.35
  14  -4   4    3.89    0.55
 -14   4  -4    4.48    0.55
  14   4   4    3.91    0.46
  16  -4   4    0.43    0.29
  16   4   4    0.43    0.24
  18  -4   4    0.71    0.34
  18   4   4    0.92    0.33
  23  -5  -4    0.11    0.28
  23   5  -4    0.61    0.27
 -21  -5   4    0.98    0.36
  21  -5  -4    0.45    0.29
  21   5  -4    0.42    0.26
 -19  -5   4    0.81    0.29
  19  -5  -4    0.64    0.28
 -19   5   4    0.94    0.13
  19   5  -4    0.92    0.28
 -17  -5   4    1.43    0.34
  17  -5  -4    0.99    0.30
 -17   5   4    1.51    0.19
  17   5  -4    1.50    0.24
  17   5  -4    1.68    0.33
 -15  -5   4    0.28    0.17
  15  -5  -4    0.19    0.18
 -15   5   4    0.30    0.12
  15   5  -4    0.32    0.18
  15   5  -4    0.24    0.12
 -13  -5   4   17.19    0.85
  13  -5  -4   14.45    0.76
 -13   5   4   15.20    0.65
 -13   5   4   15.75    0.64
  13   5  -4   15.81    0.69
 -11  -5   4    7.71    0.51
 -11  -5   4    7.01    0.29
  11  -5  -4    7.10    0.46
  11  -5  -4    7.58    0.49
 -11   5   4    7.75    0.42
 -11   5   4    7.59    0.41
  11   5  -4    7.19    0.41
  11   5  -4    7.40    0.45
  -9  -5   4    1.86    0.26
  -9  -5   4    2.09    0.18
   9  -5  -4    2.37    0.26
   9  -5  -4    2.38    0.25
  -9   5   4    2.51    0.18
   9   5  -4    2.36    0.23
  -9   5   4    1.93    0.22
   9   5  -4    2.97    0.28
  -9   5   4    2.41    0.24
  -7  -5   4    1.07    0.15
  -7  -5   4    1.44    0.22
   7  -5  -4    1.43    0.19
   7  -5  -4    1.19    0.17
  -7   5   4    1.16    0.14
  -7   5   4    1.07    0.21
   7   5  -4    1.41    0.21
  -7   5   4    1.36    0.19
   7   5  -4    1.27    0.17
  -5  -5   4    8.85    0.30
   5  -5  -4    8.61    0.46
  -5  -5   4    8.36    0.46
   5  -5  -4    8.66    0.37
  -5  -5   4   10.09    0.46
  -5   5   4    8.31    0.46
   5   5  -4    8.22    0.48
  -5   5   4    8.78    0.42
   5   5  -4    8.23    0.45
  -5   5   4    8.70    0.48
   3  -5  -4    2.42    0.25
   3  -5  -4    2.30    0.16
  -3  -5   4    1.98    0.23
   3   5  -4    2.29    0.24
  -3   5   4    2.50    0.22
   3   5  -4    2.01    0.25
  -3   5   4    2.15    0.23
  -3   5   4    1.94    0.23
   1  -5  -4   36.53    1.21
  -1  -5   4   33.88    1.17
   1  -5  -4   34.13    0.97
  -1   5   4   34.36    1.10
   1   5  -4   35.14    1.23
   1   5  -4   35.67    1.26
  -1   5   4   35.00    1.16
  -1   5   4   35.15    1.19
   1  -5   4   18.41    0.76
  -1  -5  -4   17.70    0.62
   1   5   4   17.88    0.67
   1   5   4   18.10    0.77
  -1   5  -4   18.06    0.81
  -1   5  -4   19.49    0.87
  -3  -5  -4   29.55    0.95
   3  -5   4   30.79    1.11
   3   5   4   30.10    0.96
  -3   5  -4   28.66    1.15
  -3   5  -4   28.78    1.19
   3   5   4   28.69    1.11
  -5  -5  -4    1.78    0.28
   5  -5   4    1.71    0.29
  -5  -5  -4    1.66    0.23
  -5  -5  -4    1.97    0.24
   5   5   4    1.78    0.20
  -5   5  -4    1.57    0.27
   5   5   4    1.76    0.21
  -5   5  -4    2.12    0.34
   5   5   4    1.62    0.26
  -7  -5  -4   14.63    0.70
   7  -5   4   13.48    0.77
  -7  -5  -4   14.34    0.70
   7   5   4   14.02    0.64
   7   5   4   13.17    0.59
  -7   5  -4   14.41    0.78
   7   5   4   13.81    0.75
  -7   5  -4   12.85    0.80
   9  -5   4    5.70    0.55
  -9  -5  -4    5.44    0.48
   9   5   4    5.35    0.37
   9   5   4    5.19    0.43
   9   5   4    6.94    0.56
  -9   5  -4    4.99    0.54
  11  -5   4    0.11    0.21
 -11   5  -4    0.16    0.17
  11   5   4    0.24    0.15
  11   5   4    0.36    0.17
  13  -5   4    0.10    0.20
 -13   5  -4    0.06    0.18
  13   5   4   -0.02    0.14
  15  -5   4    0.72    0.31
 -15   5  -4    0.60    0.29
  15   5   4    0.60    0.25
  17  -5   4    1.35    0.42
  17   5   4    0.64    0.30
 -22  -6   4    6.43    0.75
  22  -6  -4    6.65    0.73
  22   6  -4    4.95    0.62
  20  -6  -4   -0.01    0.19
 -20  -6   4    0.75    0.31
 -20   6   4    0.52    0.13
  20   6  -4    0.49    0.26
  18  -6  -4   17.32    0.99
 -18  -6   4   16.04    1.00
 -18   6   4   15.95    0.69
  18   6  -4   16.38    0.94
  18   6  -4   17.66    0.88
 -16  -6   4   10.09    0.72
  16  -6  -4    8.93    0.66
 -16   6   4    9.47    0.52
  16   6  -4    8.96    0.58
  16   6  -4    9.87    0.68
  14  -6  -4   24.23    1.09
 -14  -6   4   26.38    1.17
 -14   6   4   23.76    0.95
  14   6  -4   25.48    1.02
 -12  -6   4   11.16    0.44
 -12  -6   4    9.47    0.63
  12  -6  -4    9.34    0.60
 -12   6   4   11.25    0.57
  12   6  -4    9.31    0.55
  10  -6  -4   21.48    0.88
 -10  -6   4   20.28    0.74
 -10  -6   4   22.20    0.95
  10  -6  -4   20.17    0.90
  10   6  -4   20.42    0.86
 -10   6   4   21.97    0.74
 -10   6   4   21.92    0.84
 -10   6   4   20.97    0.86
   8  -6  -4    0.82    0.17
  -8  -6   4    0.80    0.20
  -8  -6   4    0.72    0.15
   8  -6  -4    0.72    0.18
  -8   6   4    0.75    0.18
  -8   6   4    0.39    0.10
   8   6  -4    0.73    0.19
   8   6  -4    0.49    0.14
   6  -6  -4    4.84    0.30
  -6  -6   4    4.51    0.37
   6  -6  -4    5.33    0.39
  -6  -6   4    4.50    0.33
  -6   6   4    4.82    0.32
   6   6  -4    4.13    0.33
  -6   6   4    5.25    0.37
  -6   6   4    4.65    0.39
   6   6  -4    4.26    0.38
   4  -6  -4   53.14    1.66
   4  -6  -4   50.19    1.38
  -4  -6   4   51.55    1.58
  -4   6   4   51.11    1.57
  -4   6   4   50.77    1.62
   4   6  -4   50.93    1.64
   4   6  -4   49.36    1.66
  -4   6   4   48.62    1.57
  -2  -6   4   32.14    1.08
   2  -6  -4   30.23    0.91
  -2  -6   4   30.24    1.11
   2   6  -4   29.89    1.18
  -2   6   4   29.34    1.11
   2   6  -4   29.81    1.14
  -2   6   4   30.42    1.04
  -2   6   4   29.70    1.08
   0  -6   4  118.23    3.08
   0  -6   4  118.00    3.23
   0  -6  -4  113.32    2.88
   0   6   4  118.08    3.06
   0   6   4  113.17    3.20
   0   6  -4  122.50    3.36
   0   6   4  117.86    3.26
   0   6  -4  113.59    3.32
  -2  -6  -4    0.79    0.15
   2  -6   4    0.94    0.21
  -2   6  -4    0.45    0.17
  -2   6  -4    0.74    0.20
   2   6   4    0.76    0.15
   2   6   4    0.61    0.16
   2   6   4    0.80    0.20
  -4  -6  -4   35.72    1.14
  -4  -6  -4   33.46    1.21
   4  -6   4   33.06    1.26
  -4   6  -4   35.32    1.34
   4   6   4   33.50    1.29
   4   6   4   34.19    1.09
  -4   6  -4   33.04    1.38
  -6  -6  -4   19.61    0.81
   6  -6   4   19.68    0.93
   6   6   4   19.08    0.72
   6   6   4   16.72    0.73
   6   6   4   16.53    0.87
  -6   6  -4   17.07    0.96
  -6   6  -4   17.66    0.90
   8  -6   4    0.08    0.16
  -8  -6  -4    0.13    0.14
   8   6   4    0.20    0.17
  -8   6  -4    0.18    0.17
   8   6   4    0.22    0.13
 -10  -6  -4    0.12    0.14
  10  -6   4    0.09    0.20
 -10   6  -4   -0.02    0.16
  10   6   4    0.03    0.12
  12  -6   4    2.40    0.45
 -12   6  -4    2.30    0.45
  12   6   4    3.34    0.39
  14  -6   4    8.50    0.78
  14   6   4    7.50    0.61
 -14   6  -4    6.57    0.71
  16  -6   4    0.37    0.29
  16   6   4    0.18    0.21
  21  -7  -4    1.48    0.40
 -21  -7   4    1.58    0.44
  21   7  -4    2.49    0.47
 -19  -7   4    7.84    0.75
  19  -7  -4    5.92    0.64
 -19   7   4    7.04    0.45
  19   7  -4    7.45    0.68
  17  -7  -4    1.46    0.37
 -17  -7   4    0.91    0.30
  17   7  -4    1.49    0.35
 -17   7   4    1.57    0.25
 -15  -7   4    0.18    0.19
  15  -7  -4    0.15    0.19
 -15   7   4    0.09    0.11
  15   7  -4    0.14    0.13
 -13  -7   4    2.24    0.37
  13  -7  -4    1.30    0.30
 -13   7   4    2.24    0.29
  13   7  -4    2.00    0.29
 -11  -7   4    0.84    0.23
  11  -7  -4    0.81    0.23
  11   7  -4    0.56    0.18
 -11   7   4    0.67    0.19
  -9  -7   4   28.03    1.00
  -9  -7   4   27.84    1.13
   9  -7  -4   28.46    1.03
   9   7  -4   26.01    1.07
  -9   7   4   27.27    1.09
  -7  -7   4    3.62    0.38
   7  -7  -4    3.94    0.31
  -7  -7   4    4.90    0.24
  -7  -7   4    4.44    0.36
  -7   7   4    4.13    0.32
   7   7  -4    3.41    0.38
   7   7  -4    3.98    0.36
  -7   7   4    4.25    0.39
  -5  -7   4    5.75    0.43
  -5  -7   4    6.59    0.45
   5  -7  -4    6.00    0.35
  -5   7   4    6.56    0.46
  -5   7   4    5.89    0.40
   5   7  -4    5.80    0.43
   5   7  -4    6.63    0.50
  -5   7   4    6.57    0.46
  -3  -7   4    0.61    0.19
  -3  -7   4    0.34    0.14
   3  -7  -4    0.84    0.14
   3   7  -4    0.38    0.15
  -3   7   4    0.49    0.16
  -3   7   4    0.29    0.14
  -3   7   4    0.45    0.14
  -1  -7   4    1.35    0.24
   1  -7  -4    1.25    0.17
  -1   7   4    1.04    0.23
  -1   7   4    0.97    0.18
  -1   7   4    1.14    0.20
   1   7  -4    0.90    0.24
   1   7  -4    0.86    0.21
   1  -7   4   20.78    0.89
  -1  -7  -4   20.82    0.76
  -1   7  -4   18.53    0.92
   1   7   4   19.95    0.89
   1   7   4   20.18    0.78
   1   7   4   21.00    0.95
  -1   7  -4   22.94    1.07
  -3  -7  -4    2.52    0.27
   3  -7   4    1.91    0.30
  -3   7  -4    2.62    0.38
   3   7   4    2.10    0.23
   3   7   4    2.89    0.36
  -3   7  -4    2.79    0.35
   3   7   4    2.32    0.30
   5  -7   4    1.96    0.33
  -5  -7  -4    1.61    0.25
   5   7   4    2.01    0.33
  -5   7  -4    2.10    0.38
  -5   7  -4    1.66    0.31
  -7  -7  -4   22.33    0.96
   7  -7   4   23.44    1.10
   7   7   4   23.33    1.10
   7   7   4   23.61    0.93
  -7   7  -4   21.62    1.17
   9  -7   4    6.29    0.61
  -9  -7  -4    7.58    0.58
   9   7   4    7.84    0.53
  -9   7  -4    7.86    0.71
 -11  -7  -4    6.63    0.59
  11  -7   4    6.66    0.67
 -11   7  -4    6.89    0.70
  11   7   4    5.95    0.51
  13  -7   4    0.58    0.29
  13   7   4    0.47    0.23
 -13   7  -4    0.53    0.29
  15  -7   4    2.00    0.47
  15   7   4    1.68    0.36
  20  -8  -4    5.46    0.68
 -20  -8   4    6.18    0.73
  20   8  -4    4.56    0.60
  18  -8  -4   10.51    0.83
 -18  -8   4    8.88    0.79
 -18   8   4    9.50    0.59
  18   8  -4    8.78    0.75
 -16  -8   4    3.18    0.50
  16  -8  -4    3.85    0.50
 -16   8   4    3.89    0.40
 -14  -8   4   13.66    0.87
  14  -8  -4   12.01    0.77
  14   8  -4   12.74    0.75
 -14   8   4   13.05    0.72
 -12  -8   4   10.04    0.69
  12  -8  -4    8.76    0.61
  12   8  -4   10.78    0.66
 -12   8   4   10.13    0.63
  10  -8  -4    0.28    0.16
 -10  -8   4    0.10    0.14
 -10   8   4    0.14    0.13
  10   8  -4    0.29    0.14
   8  -8  -4   37.68    1.26
  -8  -8   4   38.49    1.43
   8   8  -4   37.72    1.43
  -8   8   4   38.29    1.43
   6  -8  -4   26.45    0.92
  -6  -8   4   26.01    1.07
   6   8  -4   22.11    1.04
  -6   8   4   25.54    1.09
  -4  -8   4   12.65    0.68
   4  -8  -4   12.25    0.56
   4   8  -4   11.32    0.69
  -4   8   4   13.37    0.67
  -4   8   4   11.81    0.70
   4   8  -4   13.21    0.78
   2  -8  -4   -0.07    0.07
  -2  -8   4    0.01    0.09
  -2   8   4   -0.01    0.10
  -2   8   4   -0.07    0.09
  -2   8   4    0.19    0.12
   2   8  -4    0.01    0.08
   2   8  -4    0.13    0.13
   0  -8   4   42.37    1.45
   0  -8  -4   40.54    1.28
   0   8   4   39.84    1.48
   0   8   4   40.06    1.52
   0   8  -4   38.24    1.59
   0   8  -4   41.98    1.56
   0   8   4   42.01    1.35
  -2  -8  -4   16.64    0.71
   2  -8   4   15.19    0.80
   2   8   4   15.59    0.85
   2   8   4   16.50    0.69
  -2   8  -4   16.27    0.87
   2   8   4   15.70    0.81
  -2   8  -4   15.92    0.94
   4  -8   4   13.78    0.76
  -4  -8  -4   12.07    0.64
  -4   8  -4   10.98    0.79
   4   8   4   12.05    0.72
   4   8   4   14.46    0.81
  -4   8  -4   13.39    0.79
  -6  -8  -4   -0.09    0.09
   6  -8   4    0.07    0.15
  -6   8  -4    0.01    0.16
   6   8   4   -0.10    0.13
  -8  -8  -4    7.49    0.55
   8  -8   4    7.88    0.66
   8   8   4    7.54    0.52
  -8   8  -4    5.68    0.64
 -10  -8  -4    3.15    0.42
  10  -8   4    3.34    0.50
  10   8   4    2.54    0.36
 -10   8  -4    4.62    0.60
  12  -8   4    0.37    0.25
 -12   8  -4    0.78    0.32
  12   8   4    0.92    0.28
  14  -8   4    1.37    0.41
  19  -9  -4    0.32    0.28
 -19  -9   4   -0.19    0.17
  19   9  -4   -0.07    0.18
 -17  -9   4    1.25    0.36
  17  -9  -4    0.90    0.32
  15  -9  -4    3.11    0.44
 -15  -9   4    2.19    0.44
 -15   9   4    2.62    0.37
  13  -9  -4    8.20    0.60
 -13  -9   4    7.62    0.67
  13   9  -4    7.52    0.60
 -13   9   4    8.11    0.60
  11  -9  -4    0.07    0.15
 -11  -9   4   -0.11    0.12
 -11   9   4    0.10    0.13
  11   9  -4    0.17    0.15
   9  -9  -4    0.18    0.14
  -9  -9   4    0.02    0.13
   9   9  -4   -0.06    0.10
  -9   9   4    0.10    0.14
  -7  -9   4    3.52    0.42
   7  -9  -4    4.37    0.36
  -7   9   4    3.49    0.42
   7   9  -4    4.81    0.46
  -5  -9   4    2.06    0.33
   5  -9  -4    1.28    0.21
  -5   9   4    1.16    0.27
   5   9  -4    1.43    0.29
   3  -9  -4   44.89    1.38
  -3  -9   4   43.75    1.56
   3   9  -4   41.88    1.64
  -3   9   4   42.55    1.63
  -1  -9   4   17.70    0.88
   1  -9  -4   18.84    0.78
   1   9  -4   15.85    0.91
  -1   9   4   18.49    0.82
  -1   9   4   17.98    0.94
   1   9  -4   17.80    1.02
  -1  -9  -4   18.88    0.79
   1  -9   4   18.25    0.89
  -1   9  -4   16.49    0.93
  -1   9  -4   17.27    1.02
   1   9   4   17.19    0.94
   3  -9   4    2.27    0.35
  -3  -9  -4    2.31    0.30
  -3   9  -4    2.86    0.40
   3   9   4    1.93    0.35
  -3   9  -4    1.76    0.39
   3   9   4    3.04    0.38
   5  -9   4   10.61    0.71
  -5  -9  -4    9.97    0.61
   5   9   4    8.73    0.68
  -5   9  -4    9.98    0.82
   7  -9   4    0.06    0.16
  -7   9  -4   -0.20    0.13
   7   9   4   -0.14    0.12
   9  -9   4    0.18    0.21
  -9   9  -4    0.09    0.18
  11  -9   4    7.38    0.72
 -11   9  -4    8.15    0.81
  13  -9   4    2.25    0.49
  18 -10  -4    1.67    0.43
 -18 -10   4    0.77    0.36
  18  10  -4    1.05    0.35
  16 -10  -4    9.32    0.76
 -16 -10   4   10.64    0.87
  14 -10  -4    2.50    0.40
 -14 -10   4    1.96    0.42
 -14  10   4    2.24    0.37
  12 -10  -4    0.15    0.17
 -12 -10   4   -0.01    0.17
 -12  10   4    0.25    0.17
 -10 -10   4    1.76    0.37
  10 -10  -4    2.62    0.34
 -10  10   4    1.55    0.33
  10  10  -4    1.89    0.35
   8 -10  -4    6.64    0.47
  -8 -10   4    6.07    0.56
  -8  10   4    4.81    0.51
   6 -10  -4    0.10    0.12
  -6 -10   4    0.24    0.17
  -6  10   4    0.27    0.19
   6  10  -4    0.08    0.15
   4 -10  -4    6.15    0.43
  -4 -10   4    6.02    0.55
   4  10  -4    6.63    0.59
  -4  10   4    6.09    0.57
  -2 -10   4   38.02    1.46
   2 -10  -4   36.64    1.27
  -2  10   4   38.71    1.56
   2  10  -4   35.71    1.53
   0 -10   4    2.32    0.36
   0  10  -4    1.59    0.34
   0  10   4    2.88    0.43
   2 -10   4    2.22    0.36
  -2  10  -4    2.24    0.44
   2  10   4    2.20    0.39
   4 -10   4    0.55    0.23
  -4  10  -4    0.39    0.24
   4  10   4    0.36    0.23
   6 -10   4    1.93    0.37
  -6  10  -4    1.89    0.44
   8 -10   4    1.97    0.41
  -8  10  -4    1.64    0.43
  10 -10   4    1.08    0.34
  12 -10   4    0.33    0.26
 -17 -11   4    0.67    0.35
  17 -11  -4    1.59    0.40
 -15 -11   4    2.48    0.50
  15 -11  -4    2.36    0.41
  13 -11  -4    3.35    0.43
 -13 -11   4    4.21    0.56
 -11 -11   4    2.26    0.43
  11 -11  -4    1.96    0.33
 -11  11   4    2.00    0.38
   9 -11  -4    1.40    0.28
  -9 -11   4    1.57    0.36
   9  11  -4    1.65    0.35
  -9  11   4    1.38    0.33
  -7 -11   4    5.01    0.55
   7  11  -4    4.21    0.51
  -7  11   4    5.07    0.55
  -5 -11   4    1.98    0.37
  -5  11   4    1.91    0.39
   5  11  -4    1.60    0.35
  -3 -11   4   23.18    1.13
   3  11  -4   22.18    1.17
  -3  11   4   23.54    1.20
  -1 -11   4    8.18    0.65
  -1  11   4    8.16    0.70
   1  11  -4    8.51    0.72
   1 -11   4   23.44    1.14
   1  11   4   23.41    1.23
   3 -11   4    3.47    0.46
   5 -11   4    0.84    0.28
  -5  11  -4    0.48    0.29
   7 -11   4    0.83    0.29
  -7  11  -4    0.54    0.32
   9 -11   4    0.03    0.20
 -14 -12   4    0.56    0.31
 -12 -12   4    5.74    0.66
 -10 -12   4    0.79    0.29
  -8 -12   4    1.50    0.38
  -8  12   4    2.49    0.44
  -6 -12   4    4.41    0.54
   6  12  -4    6.43    0.64
  -6  12   4    5.04    0.59
  -4 -12   4    3.38    0.48
  -4  12   4    3.68    0.52
  -2 -12   4    1.42    0.34
  -2  12   4    1.35    0.36
   0 -12   4   10.56    0.78
   0  12   4   11.90    0.87
   2 -12   4    6.54    0.62
   4 -12   4    0.22    0.21
   6 -12   4    1.41    0.37
   8 -12   4    1.15    0.35
 -11 -13   4    2.51    0.50
  -9 -13   4    0.35    0.27
  -7 -13   4    7.25    0.72
  -5 -13   4   14.39    0.95
  -3 -13   4    1.37    0.36
  -1 -13   4    6.02    0.63
  -1  13   4    5.84    0.69
   1 -13   4    0.07    0.18
   3 -13   4    3.37    0.50
   5 -13   4    0.32    0.26
  26   0  -5   -0.02    0.22
  24   0  -5    0.00    0.19
  22   0  -5    0.03    0.16
  20   0  -5    0.05    0.16
  18   0  -5    0.01    0.12
  16   0  -5    0.03    0.10
  16   0  -5    0.02    0.06
  14   0  -5    0.05    0.04
  14   0  -5   -0.06    0.05
  14   0  -5    0.01    0.04
 -14   0   5    0.06    0.09
  14   0  -5   -0.04    0.07
  12   0  -5    0.00    0.05
 -12   0   5    0.06    0.08
  12   0  -5   -0.02    0.04
 -10   0   5    0.02    0.06
 -10   0   5    0.02    0.06
  10   0  -5   -0.01    0.04
  -8   0   5    0.07    0.05
  -8   0   5    0.08    0.06
  -6   0   5    0.12    0.05
  -6   0   5    0.04    0.04
   4   0  -5    0.24    0.05
  -4   0   5    0.00    0.03
  -4   0   5   -0.06    0.03
  -2   0   5    0.06    0.04
  -2   0   5    0.00    0.04
  -2   0   5   -0.01    0.03
   0   0  -5    0.06    0.05
   0   0   5    0.11    0.07
   0   0   5    0.01    0.05
   0   0   5    0.09    0.06
   2   0   5    0.36    0.11
  -2   0  -5   -0.07    0.05
   2   0   5   -0.06    0.05
   2   0   5   -0.04    0.05
   4   0   5   -0.10    0.05
   4   0   5   -0.02    0.07
  -4   0  -5   -0.12    0.05
  -6   0  -5   -0.01    0.08
  -6   0  -5    0.02    0.09
   6   0   5    0.08    0.09
   6   0   5    0.00    0.08
   8   0   5    0.12    0.12
  -8   0  -5    0.01    0.10
   8   0   5   -0.03    0.09
  10   0   5    0.04    0.14
  10   0   5    0.19    0.15
  12   0   5    0.19    0.16
  14   0   5   -0.08    0.17
 -14   0  -5    0.17    0.21
  16   0   5   -0.02    0.22
  18   0   5    0.24    0.27
  25  -1  -5    1.39    0.40
  25   1  -5    3.02    0.52
  23  -1  -5    0.97    0.32
  23   1  -5    0.51    0.25
  21  -1  -5    1.42    0.34
  21   1  -5    1.33    0.32
  19  -1  -5    2.78    0.38
  19   1  -5    2.68    0.38
 -17  -1   5    6.59    0.56
  17  -1  -5    5.19    0.46
  17   1  -5    5.34    0.46
  15  -1  -5    6.18    0.32
  15  -1  -5    6.23    0.43
 -15  -1   5    5.43    0.47
  15   1  -5    6.02    0.43
  15   1  -5    5.65    0.28
  15   1  -5    6.08    0.31
  15   1  -5    5.39    0.32
  13  -1  -5   10.92    0.44
 -13  -1   5   11.65    0.62
  13  -1  -5   11.03    0.38
  13  -1  -5   12.14    0.57
  13   1  -5   11.15    0.42
  13   1  -5   11.09    0.56
  11  -1  -5   12.93    0.42
  11  -1  -5   12.70    0.54
 -11  -1   5   12.20    0.58
  11   1  -5   12.63    0.56
  -9  -1   5  117.50    2.96
   9  -1  -5  116.57    2.85
   9  -1  -5  117.48    2.88
  -9  -1   5  117.30    3.01
  -9   1   5  118.76    2.93
  -9   1   5  119.18    3.10
  -7  -1   5    0.35    0.09
  -7  -1   5    0.32    0.08
   7  -1  -5    0.41    0.07
  -7   1   5    0.48    0.09
  -7   1   5    0.37    0.10
  -5  -1   5  318.34    7.18
   5  -1  -5  306.42    7.40
  -5  -1   5  317.07    7.46
  -5   1   5  310.49    7.51
  -5   1   5  312.99    7.14
  -3  -1   5    2.19    0.17
  -3  -1   5    2.57    0.16
  -3   1   5    2.79    0.20
   3   1  -5    2.43    0.14
  -3   1   5    2.94    0.16
  -3   1   5    2.37    0.10
  -1  -1   5  147.01    3.67
  -1  -1   5  146.64    3.45
  -1  -1   5  141.71    3.61
   1   1  -5  146.19    3.74
  -1   1   5  143.60    3.60
  -1   1   5  145.25    3.36
  -1   1   5  142.62    3.61
  -1  -1  -5    0.87    0.13
   1  -1   5    0.92    0.15
   1  -1   5    1.30    0.15
   1  -1   5    1.11    0.16
   1   1   5    0.79    0.13
  -1   1  -5    0.99    0.16
   1   1   5    1.20    0.16
   1   1   5    1.04    0.12
   3  -1   5   76.50    2.05
  -3  -1  -5   76.00    2.20
   3  -1   5   77.28    2.15
  -3   1  -5   73.20    2.24
   3   1   5   73.01    2.13
   3   1   5   76.47    1.98
   3   1   5   76.96    2.10
   5  -1   5   34.12    1.15
  -5  -1  -5   33.05    1.18
  -5  -1  -5   31.52    1.20
   5  -1   5   34.71    1.20
   5   1   5   34.52    1.09
  -5   1  -5   32.86    1.24
   5   1   5   32.27    1.18
  -7  -1  -5    5.33    0.43
   7  -1   5    4.25    0.40
   7  -1   5    3.78    0.37
  -7  -1  -5    4.25    0.39
   7   1   5    3.98    0.35
  -7   1  -5    3.89    0.39
   7   1   5    4.82    0.42
   9  -1   5   40.47    1.44
   9  -1   5   37.47    1.45
   9   1   5   40.50    1.39
   9   1   5   37.29    1.44
  11  -1   5    1.18    0.29
  11  -1   5    1.51    0.32
 -11   1  -5    1.31    0.32
  11   1   5    1.71    0.31
  13  -1   5   26.79    1.26
  13   1   5   27.09    1.22
 -13   1  -5   27.60    1.33
  15  -1   5   -0.09    0.21
 -15  -1  -5   -0.04    0.18
 -15   1  -5    0.16    0.20
  15   1   5    0.10    0.19
  17  -1   5    7.66    0.76
  17   1   5    7.95    0.74
  26  -2  -5   -0.09    0.19
  26   2  -5   -0.04    0.18
  24  -2  -5    0.27    0.24
  24   2  -5   -0.17    0.18
  22  -2  -5    0.38    0.23
  22   2  -5    0.10    0.16
  20  -2  -5   21.19    1.06
  20   2  -5   21.06    1.04
 -18  -2   5    3.79    0.47
  18  -2  -5    3.72    0.42
  18   2  -5    4.03    0.30
  18   2  -5    4.14    0.44
 -16  -2   5   16.95    0.87
  16  -2  -5   14.84    0.75
  16   2  -5   14.61    0.76
  16   2  -5   16.19    0.61
  14  -2  -5    2.96    0.22
  14  -2  -5    3.29    0.32
 -14  -2   5    2.48    0.32
  14  -2  -5    3.29    0.25
  14   2  -5    3.27    0.33
  14   2  -5    3.28    0.24
  14   2  -5    3.06    0.18
  14   2  -5    3.25    0.20
  12  -2  -5   23.18    0.70
  12  -2  -5   22.22    0.74
 -12  -2   5   23.18    0.92
  12  -2  -5   22.19    0.83
  12   2  -5   22.75    0.70
 -10  -2   5   53.26    1.50
 -10  -2   5   52.74    1.58
  10  -2  -5   50.95    1.47
  10  -2  -5   56.00    1.43
  10  -2  -5   54.13    1.39
  10   2  -5   53.87    1.36
 -10   2   5   52.36    1.66
  -8  -2   5  176.22    4.24
  -8  -2   5  168.77    4.20
   8  -2  -5  175.25    4.09
  -8   2   5  174.63    4.42
   6  -2  -5   35.58    0.91
  -6  -2   5   34.89    1.04
  -6  -2   5   37.02    1.01
  -6   2   5   34.77    1.11
  -6   2   5   35.45    0.91
  -4  -2   5   18.62    0.59
  -4  -2   5   18.23    0.61
  -4   2   5   18.07    0.57
   4   2  -5   17.66    0.55
  -4   2   5   18.91    0.67
  -2  -2   5   87.18    2.23
  -2  -2   5   88.27    2.17
  -2  -2   5   86.46    2.24
   2   2  -5   88.55    2.33
  -2   2   5   82.01    2.26
  -2   2   5   85.06    2.24
   0  -2   5    0.32    0.11
   0  -2   5    0.20    0.08
   0   2   5    0.33    0.06
   0   2  -5    0.29    0.10
   0   2   5    0.37    0.10
   0   2   5    0.30    0.09
  -2  -2  -5    3.48    0.27
   2  -2   5    3.69    0.30
   2  -2   5    3.71    0.28
  -2   2  -5    3.80    0.31
   2   2   5    2.92    0.27
   2   2   5    3.79    0.27
   2   2   5    3.63    0.22
   4  -2   5    2.34    0.26
  -4  -2  -5    2.38    0.26
   4  -2   5    2.64    0.29
   4   2   5    1.58    0.21
   4   2   5    2.36    0.27
   4   2   5    2.46    0.22
  -4   2  -5    2.28    0.28
   6  -2   5    1.81    0.26
  -6  -2  -5    1.43    0.24
   6  -2   5    1.39    0.25
  -6  -2  -5    1.61    0.26
   6   2   5    1.71    0.22
   6   2   5    1.37    0.21
  -6   2  -5    1.64    0.26
   6   2   5    1.19    0.23
  -8  -2  -5    2.77    0.33
   8  -2   5    2.69    0.35
   8  -2   5    2.50    0.34
   8   2   5    2.20    0.32
   8   2   5    2.24    0.28
  -8   2  -5    2.31    0.33
  -8   2  -5    2.16    0.34
  10  -2   5   19.76    1.00
  10  -2   5   20.14    0.99
  10   2   5   19.76    0.99
  10   2   5   21.18    0.93
 -10   2  -5   20.71    1.05
  12  -2   5    8.75    0.69
  12   2   5    9.59    0.65
 -12   2  -5    9.25    0.71
  14  -2   5    9.79    0.78
  14   2   5    7.67    0.64
 -14   2  -5    9.61    0.78
  16  -2   5    2.76    0.50
  16   2   5    2.56    0.45
  18  -2   5    0.30    0.32
  18   2   5   -0.19    0.22
  25  -3  -5    0.17    0.26
  25   3  -5    0.05    0.20
  23  -3  -5    0.24    0.23
  23   3  -5    0.16    0.20
  21  -3  -5    5.24    0.56
 -21  -3   5    5.20    0.62
  21   3  -5    4.85    0.53
  19  -3  -5    0.30    0.20
 -19  -3   5    0.39    0.20
  19   3  -5    0.36    0.14
  19   3  -5    0.19    0.16
  17  -3  -5    0.31    0.17
 -17  -3   5    0.03    0.15
  17   3  -5    0.40    0.13
  17   3  -5    0.23    0.16
 -15  -3   5   10.46    0.66
  15  -3  -5   10.51    0.61
  15   3  -5   11.19    0.48
  15   3  -5   11.03    0.49
  15   3  -5   12.04    0.66
  13  -3  -5    0.33    0.10
  13  -3  -5    0.28    0.12
  13  -3  -5    0.30    0.11
 -13  -3   5    0.39    0.16
  13   3  -5    0.11    0.08
  13   3  -5    0.23    0.07
  13   3  -5    0.22    0.07
  11  -3  -5    6.10    0.37
 -11  -3   5    5.34    0.40
  11  -3  -5    6.42    0.32
  11   3  -5    6.02    0.24
  11   3  -5    6.39    0.32
  11   3  -5    6.11    0.24
  -9  -3   5   76.84    2.13
   9  -3  -5   78.00    2.08
   9  -3  -5   77.34    2.01
  -9  -3   5   77.11    1.99
  -9   3   5   76.07    1.91
   9   3  -5   80.87    2.02
  -9   3   5   77.66    2.26
  -9   3   5   76.81    1.91
  -7  -3   5   32.91    1.05
   7  -3  -5   31.61    0.91
   7  -3  -5   32.80    0.97
  -7  -3   5   32.54    0.91
   7   3  -5   34.29    0.97
  -7   3   5   31.92    0.91
   7   3  -5   32.26    0.90
  -7   3   5   33.13    1.11
  -5  -3   5   36.99    1.13
   5  -3  -5   38.36    0.96
   5  -3  -5   39.93    1.14
  -5  -3   5   39.09    1.05
  -5   3   5   37.98    1.09
  -5   3   5   37.07    1.20
   5   3  -5   38.94    1.11
   5   3  -5   38.47    1.12
   3  -3  -5    0.95    0.13
  -3  -3   5    0.92    0.09
  -3  -3   5    0.73    0.13
  -3  -3   5    0.85    0.12
  -3   3   5    0.94    0.13
   3   3  -5    0.71    0.13
  -3   3   5    0.79    0.14
   3   3  -5    0.91    0.13
   1  -3  -5    9.05    0.30
   1  -3  -5    9.31    0.44
  -1  -3   5    8.53    0.42
  -1   3   5    8.95    0.44
  -1   3   5    8.83    0.42
   1   3  -5    8.80    0.46
   1   3  -5    8.54    0.46
  -1   3   5    9.02    0.28
   1  -3   5   35.53    1.16
  -1  -3  -5   39.17    1.21
  -1   3  -5   37.92    1.26
  -1   3  -5   35.23    1.25
   1   3   5   37.35    1.13
   1   3   5   35.83    1.19
   1   3   5   34.80    0.97
   3  -3   5    2.66    0.29
  -3  -3  -5    2.45    0.24
  -3   3  -5    2.11    0.27
   3   3   5    2.06    0.21
  -3   3  -5    2.12    0.28
   3   3   5    2.19    0.19
   3   3   5    1.96    0.26
  -5  -3  -5   10.11    0.55
   5  -3   5    9.64    0.58
   5   3   5    9.16    0.48
   5   3   5    9.57    0.46
   5   3   5    9.83    0.57
  -5   3  -5    9.35    0.59
  -5   3  -5    8.85    0.59
   7  -3   5   15.74    0.82
  -7  -3  -5   16.91    0.82
   7  -3   5   15.85    0.81
  -7   3  -5   15.74    0.86
   7   3   5   17.11    0.74
   7   3   5   16.64    0.71
   7   3   5   18.27    0.86
  -7   3  -5   15.70    0.83
   9  -3   5    7.58    0.58
   9  -3   5    8.32    0.62
   9   3   5    7.67    0.52
   9   3   5    7.36    0.57
  -9   3  -5    9.00    0.66
   9   3   5    9.10    0.54
  11  -3   5    8.62    0.69
  11   3   5    8.74    0.57
 -11   3  -5    9.33    0.71
  11   3   5    8.50    0.58
  13  -3   5   12.56    0.87
 -13   3  -5   12.31    0.87
  13   3   5   13.27    0.78
  13   3   5   11.80    0.72
  15  -3   5    3.59    0.55
  15   3   5    4.36    0.52
 -15   3  -5    4.65    0.59
  15   3   5    5.45    0.53
  17  -3   5    0.94    0.40
  17   3   5    1.20    0.37
  24  -4  -5    5.87    0.69
  24   4  -5    5.03    0.62
  22  -4  -5    0.69    0.29
 -22  -4   5    1.22    0.38
  22   4  -5    1.44    0.35
  20  -4  -5    9.27    0.72
 -20  -4   5    8.36    0.75
  20   4  -5    8.95    0.70
  20   4  -5   10.24    0.59
  18  -4  -5    0.13    0.16
 -18  -4   5   -0.05    0.12
  18   4  -5    0.03    0.12
  18   4  -5    0.09    0.11
  16  -4  -5   19.79    0.93
 -16  -4   5   21.87    1.05
  16   4  -5   20.56    0.81
  16   4  -5   20.99    0.98
  14  -4  -5    2.50    0.30
 -14  -4   5    2.44    0.34
 -14   4   5    1.99    0.13
  14   4  -5    1.96    0.20
 -14   4   5    2.24    0.14
  12  -4  -5    9.63    0.52
 -12  -4   5    9.97    0.59
  12  -4  -5    9.60    0.49
  12   4  -5   10.40    0.44
 -12   4   5    9.44    0.37
 -12   4   5    9.73    0.38
  12   4  -5    9.93    0.48
  12   4  -5    9.60    0.40
 -10  -4   5    3.38    0.33
  10  -4  -5    4.06    0.30
  10  -4  -5    3.66    0.26
  10   4  -5    3.67    0.27
 -10   4   5    2.81    0.33
  10   4  -5    3.56    0.23
 -10   4   5    3.84    0.23
 -10   4   5    3.97    0.23
   8  -4  -5   54.71    1.46
  -8  -4   5   53.97    1.60
  -8  -4   5   53.55    1.36
   8  -4  -5   51.31    1.55
   8   4  -5   52.31    1.50
   8   4  -5   53.55    1.54
  -8   4   5   50.66    1.66
  -8   4   5   54.25    1.47
  -6  -4   5  120.20    3.13
  -6  -4   5  123.79    3.00
   6  -4  -5  123.17    2.94
   6  -4  -5  122.80    3.27
   6   4  -5  119.74    3.18
  -6   4   5  125.07    3.28
   6   4  -5  124.91    3.26
  -6   4   5  125.86    3.14
   4  -4  -5   25.54    0.69
  -4  -4   5   26.11    0.79
  -4  -4   5   26.54    0.90
   4  -4  -5   25.16    0.90
   4   4  -5   25.21    0.92
  -4   4   5   27.04    0.93
   4   4  -5   26.84    0.92
  -4   4   5   27.20    0.89
  -2  -4   5  129.16    3.28
   2  -4  -5  129.71    3.06
   2  -4  -5  135.48    3.53
  -2   4   5  130.63    3.38
   2   4  -5  132.46    3.57
   2   4  -5  132.14    3.48
  -2   4   5  130.71    3.40
   0  -4   5    1.39    0.20
   0  -4  -5    1.05    0.11
   0  -4  -5    1.40    0.19
   0   4   5    0.99    0.18
   0   4   5    1.23    0.17
   0   4   5    0.94    0.10
   0   4  -5    1.05    0.21
   0   4  -5    1.08    0.19
  -2  -4  -5    3.74    0.25
  -2  -4  -5    3.39    0.29
   2  -4   5    3.31    0.32
   2   4   5    3.81    0.33
   2   4   5    3.60    0.27
  -2   4  -5    3.50    0.35
   2   4   5    3.23    0.22
  -2   4  -5    3.40    0.36
  -4  -4  -5    0.45    0.14
   4  -4   5    0.28    0.15
  -4  -4  -5    0.19    0.10
   4   4   5    0.09    0.10
  -4   4  -5    0.79    0.21
   4   4   5    0.24    0.10
   4   4   5    0.38    0.12
  -4   4  -5    0.34    0.16
   6  -4   5    9.65    0.63
  -6  -4  -5    9.10    0.56
  -6   4  -5    8.54    0.62
  -6   4  -5   10.45    0.65
   6   4   5    9.99    0.50
   6   4   5   10.19    0.52
   6   4   5   10.17    0.62
   8  -4   5   15.16    0.85
   8   4   5   14.78    0.82
  -8   4  -5   16.40    0.92
   8   4   5   16.44    0.73
   8   4   5   16.16    0.73
  10  -4   5    4.34    0.50
 -10   4  -5    3.92    0.49
  10   4   5    3.50    0.37
  10   4   5    3.80    0.37
  12  -4   5    5.76    0.60
  12   4   5    6.20    0.53
 -12   4  -5    5.56    0.61
  12   4   5    5.67    0.48
  14  -4   5    4.24    0.57
  14   4   5    2.85    0.42
 -14   4  -5    4.56    0.59
  16  -4   5    0.73    0.34
  16   4   5    1.12    0.33
  25  -5  -5    0.12    0.27
  25   5  -5    0.17    0.25
 -23  -5   5    0.26    0.28
  23  -5  -5    0.85    0.34
  23   5  -5    0.36    0.25
 -21  -5   5    2.17    0.46
  21  -5  -5    2.27    0.44
  21   5  -5    1.95    0.39
 -19  -5   5    0.23    0.20
  19  -5  -5    0.52    0.26
  19   5  -5    0.43    0.21
  19   5  -5    0.25    0.14
 -17  -5   5   22.98    1.14
  17  -5  -5   22.87    1.08
 -17   5   5   22.14    0.66
  17   5  -5   24.81    0.96
  17   5  -5   21.95    1.07
 -17   5   5   22.55    0.68
 -15  -5   5    7.67    0.61
  15  -5  -5    6.62    0.53
 -15   5   5    7.42    0.35
  15   5  -5    7.43    0.44
 -15   5   5    6.75    0.33
  13  -5  -5   14.07    0.71
 -13  -5   5   13.99    0.77
 -13   5   5   14.88    0.56
 -13   5   5   14.53    0.57
  13   5  -5   13.70    0.62
 -11  -5   5   64.65    1.97
  11  -5  -5   66.22    1.86
  11  -5  -5   64.41    1.94
 -11   5   5   62.47    1.75
  11   5  -5   61.23    1.85
 -11   5   5   62.62    1.77
  11   5  -5   62.66    1.87
   9  -5  -5   19.21    0.77
   9  -5  -5   18.43    0.72
  -9  -5   5   18.09    0.81
   9   5  -5   18.51    0.72
  -9   5   5   18.39    0.86
  -9   5   5   18.78    0.71
   9   5  -5   18.83    0.77
  -9   5   5   19.77    0.71
  -7  -5   5   44.34    1.39
  -7  -5   5   43.20    1.11
   7  -5  -5   42.38    1.38
   7  -5  -5   43.23    1.22
   7   5  -5   43.32    1.35
  -7   5   5   42.47    1.45
  -7   5   5   42.68    1.32
   7   5  -5   42.93    1.38
   5  -5  -5   12.72    0.57
  -5  -5   5   12.02    0.42
  -5  -5   5   11.00    0.55
   5  -5  -5   10.75    0.41
  -5   5   5   12.32    0.60
   5   5  -5   12.11    0.57
  -5   5   5   11.85    0.55
   5   5  -5   12.05    0.60
  -3  -5   5   40.34    1.29
   3  -5  -5   42.11    1.37
   3  -5  -5   41.57    1.09
   3   5  -5   40.97    1.38
  -3   5   5   41.87    1.32
  -3   5   5   42.65    1.34
   3   5  -5   40.70    1.39
   1  -5  -5    2.92    0.28
   1  -5  -5    2.86    0.18
  -1   5   5    2.97    0.27
   1   5  -5    2.71    0.32
  -1   5   5    2.46    0.27
   1   5  -5    2.86    0.30
   1  -5   5    0.17    0.12
   1   5   5    0.25    0.10
  -1   5  -5    0.25    0.12
   1   5   5    0.24    0.12
  -1   5  -5    0.25    0.14
   3  -5   5    0.07    0.13
  -3  -5  -5    0.01    0.08
  -3  -5  -5    0.05    0.08
   3   5   5   -0.03    0.06
  -3   5  -5    0.03    0.10
   3   5   5    0.07    0.07
  -3   5  -5    0.00    0.09
   3   5   5   -0.06    0.06
   5  -5   5    7.88    0.57
  -5  -5  -5    9.04    0.53
  -5  -5  -5    7.83    0.47
   5   5   5    7.87    0.55
  -5   5  -5    7.19    0.61
   5   5   5    8.53    0.44
   5   5   5    9.21    0.47
  -5   5  -5    8.25    0.58
   7  -5   5    8.21    0.62
  -7   5  -5    8.70    0.67
   7   5   5    8.13    0.47
   7   5   5    8.20    0.48
  -7   5  -5    8.99    0.63
   7   5   5    9.43    0.63
   9  -5   5   12.47    0.80
   9   5   5   12.33    0.66
   9   5   5   12.93    0.79
   9   5   5   12.38    0.62
  -9   5  -5   10.77    0.79
  11  -5   5   38.10    1.61
  11   5   5   37.38    1.40
 -11   5  -5   38.45    1.69
  13  -5   5    3.06    0.52
 -13   5  -5    3.16    0.50
  13   5   5    3.21    0.42
  15  -5   5    7.97    0.79
  15   5   5    6.27    0.61
  17  -5   5    1.02    0.41
  17   5   5    0.56    0.30
  24  -6  -5    2.80    0.55
 -24  -6   5    2.69    0.57
  24   6  -5    3.12    0.54
  22  -6  -5    5.43    0.64
 -22  -6   5    5.32    0.69
  22   6  -5    4.17    0.56
 -20  -6   5    2.81    0.49
  20  -6  -5    2.31    0.44
  20   6  -5    2.66    0.44
 -18  -6   5    0.63    0.27
  18  -6  -5    1.32    0.34
 -18   6   5    1.25    0.16
  18   6  -5    0.59    0.24
  18   6  -5    0.97    0.22
  16  -6  -5   -0.07    0.13
 -16  -6   5    0.00    0.14
  16   6  -5    0.04    0.10
 -16   6   5    0.04    0.09
 -14  -6   5    6.09    0.55
  14  -6  -5    6.37    0.52
 -14   6   5    7.03    0.41
  14   6  -5    6.73    0.45
  12  -6  -5   18.73    0.84
 -12  -6   5   17.84    0.90
  12   6  -5   19.02    0.81
 -12   6   5   19.58    0.77
 -10  -6   5    2.23    0.31
  10  -6  -5    2.48    0.28
  10  -6  -5    2.50    0.29
 -10   6   5    2.23    0.24
 -10   6   5    2.11    0.24
  10   6  -5    2.27    0.25
   8  -6  -5    0.01    0.08
  -8  -6   5    0.06    0.07
   8  -6  -5    0.10    0.09
  -8  -6   5   -0.01    0.08
  -8   6   5   -0.06    0.05
   8   6  -5    0.03    0.07
  -8   6   5    0.03    0.06
   8   6  -5    0.09    0.10
  -8   6   5    0.08    0.11
   6  -6  -5   23.06    0.75
   6  -6  -5   23.64    0.94
  -6  -6   5   22.73    0.93
  -6  -6   5   23.43    0.67
  -6  -6   5   23.32    0.85
  -6   6   5   23.13    0.91
  -6   6   5   22.79    0.83
  -6   6   5   24.44    0.98
   6   6  -5   22.69    0.92
   6   6  -5   25.71    1.00
  -4  -6   5   29.16    1.06
   4  -6  -5   31.93    1.12
   4  -6  -5   27.83    0.85
  -4   6   5   29.07    1.07
  -4   6   5   29.20    1.01
   4   6  -5   27.52    1.12
  -4   6   5   26.97    1.05
   4   6  -5   29.51    1.10
   2  -6  -5    6.08    0.31
  -2  -6   5    5.71    0.41
   2   6  -5    7.31    0.51
  -2   6   5    5.81    0.42
  -2   6   5    6.44    0.41
   2   6  -5    6.75    0.46
   0  -6   5    0.36    0.15
   0  -6  -5    0.21    0.08
   0   6  -5    0.09    0.12
   0   6   5    0.15    0.11
   0   6   5    0.32    0.12
   0   6  -5    0.28    0.15
   2  -6   5    1.54    0.26
  -2  -6  -5    1.50    0.19
  -2   6  -5    1.85    0.29
  -2   6  -5    1.96    0.33
   2   6   5    1.36    0.25
   2   6   5    1.50    0.20
   4  -6   5    8.38    0.57
  -4  -6  -5    8.36    0.51
  -4  -6  -5    6.76    0.43
   4   6   5    9.05    0.45
  -4   6  -5    8.94    0.65
   4   6   5    8.46    0.46
   4   6   5    8.59    0.58
  -4   6  -5    7.53    0.57
  -6  -6  -5    0.42    0.16
   6  -6   5    0.17    0.18
  -6   6  -5    0.24    0.16
   6   6   5    0.46    0.19
   6   6   5    0.62    0.17
  -6   6  -5    0.51    0.22
   6   6   5    0.68    0.16
   8  -6   5    0.01    0.16
  -8  -6  -5    0.12    0.15
  -8   6  -5    0.12    0.16
   8   6   5    0.15    0.16
   8   6   5    0.16    0.14
  10  -6   5    2.84    0.45
 -10   6  -5    2.90    0.48
  10   6   5    3.16    0.37
  12  -6   5    3.17    0.51
  12   6   5    3.76    0.43
 -12   6  -5    4.05    0.57
  14  -6   5    1.23    0.41
  14   6   5    1.82    0.37
  16  -6   5    0.24    0.30
  23  -7  -5    0.11    0.27
 -23  -7   5    0.54    0.36
  23   7  -5    0.20    0.26
 -21  -7   5    0.24    0.26
  21  -7  -5    0.60    0.33
  21   7  -5    0.81    0.31
  19  -7  -5    0.25    0.24
 -19  -7   5    0.00    0.18
  19   7  -5    0.36    0.21
 -19   7   5   -0.07    0.09
  17  -7  -5    9.32    0.69
 -17  -7   5    9.13    0.75
 -17   7   5    9.85    0.51
  17   7  -5    8.69    0.60
 -15  -7   5   10.81    0.76
  15  -7  -5    9.89    0.67
  15   7  -5    9.21    0.59
 -15   7   5   10.35    0.55
 -13  -7   5    5.45    0.52
  13  -7  -5    5.16    0.47
  13   7  -5    5.17    0.42
 -13   7   5    5.02    0.39
 -11  -7   5    2.47    0.22
 -11  -7   5    2.41    0.36
  11  -7  -5    2.29    0.31
 -11   7   5    2.33    0.29
  11   7  -5    2.24    0.28
   9  -7  -5   -0.13    0.10
  -9  -7   5    0.11    0.10
  -9  -7   5    0.11    0.13
   9   7  -5    0.03    0.10
  -9   7   5    0.04    0.10
   7  -7  -5   32.62    1.02
  -7  -7   5   31.56    0.90
   7  -7  -5   33.91    1.26
  -7  -7   5   31.27    1.11
  -7  -7   5   31.53    1.20
  -7   7   5   31.54    1.25
   7   7  -5   32.99    1.22
  -7   7   5   32.46    1.20
  -5  -7   5   25.73    0.77
   5  -7  -5   24.80    0.82
  -5  -7   5   26.30    1.03
  -5  -7   5   24.44    0.98
   5   7  -5   26.82    1.12
  -5   7   5   24.20    0.95
   5   7  -5   26.22    1.06
  -5   7   5   26.16    1.05
  -5   7   5   25.49    1.03
   3  -7  -5   24.21    0.80
  -3  -7   5   25.44    1.00
   3   7  -5   23.81    1.04
  -3   7   5   25.47    0.97
  -3   7   5   24.08    1.02
   3   7  -5   25.51    1.11
  -3   7   5   23.27    0.96
   1  -7  -5    4.74    0.30
  -1  -7   5    5.89    0.43
  -1   7   5    5.82    0.45
  -1   7   5    5.61    0.40
  -1   7   5    4.75    0.37
   1   7  -5    4.72    0.44
   1   7  -5    5.01    0.49
  -1  -7  -5   37.63    1.14
  -1   7  -5   36.88    1.43
  -1   7  -5   33.33    1.46
   1   7   5   37.24    1.23
   1   7   5   36.24    1.37
  -3  -7  -5   21.45    0.83
   3  -7   5   21.53    0.98
  -3   7  -5   21.30    1.03
  -3   7  -5   20.83    1.10
   3   7   5   21.81    0.85
   3   7   5   23.17    1.04
   5  -7   5    2.54    0.37
  -5  -7  -5    2.47    0.29
  -5   7  -5    1.87    0.33
   5   7   5    2.01    0.25
   5   7   5    1.67    0.32
  -5   7  -5    2.35    0.41
   7  -7   5   15.81    0.91
  -7  -7  -5   17.48    0.83
   7   7   5   17.56    0.78
  -7   7  -5   18.34    1.07
   7   7   5   16.23    0.93
  -9  -7  -5    3.91    0.44
   9  -7   5    4.40    0.53
   9   7   5    4.25    0.41
  -9   7  -5    4.94    0.60
  11  -7   5    4.24    0.57
  11   7   5    5.25    0.48
 -11   7  -5    5.34    0.66
  13  -7   5    0.88    0.34
  15  -7   5    8.57    0.84
 -22  -8   5    3.26    0.60
  22  -8  -5    3.18    0.59
  22   8  -5    2.44    0.49
 -20  -8   5   -0.02    0.17
  20  -8  -5   -0.32    0.22
  20   8  -5   -0.13    0.16
 -18  -8   5    7.61    0.75
  18  -8  -5    8.32    0.73
 -18   8   5    9.79    0.54
  16  -8  -5    1.48    0.35
 -16  -8   5    0.90    0.30
 -16   8   5    1.25    0.24
 -14  -8   5    8.55    0.70
  14  -8  -5    7.84    0.61
 -14   8   5    8.69    0.55
  14   8  -5    8.73    0.60
 -12  -8   5    0.77    0.25
  12  -8  -5    0.24    0.18
  12   8  -5    0.35    0.15
 -12   8   5    0.39    0.17
  10  -8  -5    1.39    0.24
 -10  -8   5    1.42    0.31
 -10   8   5    1.45    0.26
  10   8  -5    1.58    0.27
   8  -8  -5   64.74    1.86
  -8  -8   5   68.13    2.14
   8   8  -5   65.37    2.16
  -8   8   5   65.64    2.10
  -6  -8   5    1.85    0.31
   6  -8  -5    1.86    0.22
   6   8  -5    2.39    0.32
  -6   8   5    1.67    0.28
  -6   8   5    2.17    0.32
  -4  -8   5    7.54    0.53
   4  -8  -5    7.70    0.41
   4   8  -5    7.16    0.53
  -4   8   5    7.10    0.52
  -4   8   5    6.98    0.50
  -2  -8   5   -0.04    0.09
   2  -8  -5   -0.04    0.08
  -2   8   5    0.13    0.13
   2   8  -5   -0.02    0.12
  -2   8   5    0.03    0.09
  -2   8   5    0.01    0.09
   2   8  -5    0.09    0.11
   0  -8   5   13.51    0.73
   0  -8  -5   13.73    0.60
   0   8   5   13.35    0.77
   0   8   5   13.49    0.66
   0   8  -5   12.63    0.83
   0   8  -5   12.72    0.77
   0   8   5   11.93    0.68
  -2  -8  -5    3.57    0.32
   2  -8   5    2.85    0.37
   2   8   5    3.79    0.33
  -2   8  -5    3.97    0.45
  -2   8  -5    4.38    0.53
   2   8   5    3.56    0.42
   4  -8   5    0.11    0.15
  -4  -8  -5   -0.01    0.11
  -4   8  -5    0.16    0.16
  -4   8  -5   -0.02    0.15
   4   8   5    0.24    0.17
   6  -8   5    7.76    0.64
   6   8   5    7.89    0.50
  -6   8  -5    8.13    0.74
   6   8   5    8.56    0.66
   8  -8   5    5.18    0.56
  -8   8  -5    4.68    0.61
  10  -8   5    2.51    0.46
 -10   8  -5    2.52    0.51
  12  -8   5    1.20    0.37
  14  -8   5    6.24    0.74
  21  -9  -5   -0.17    0.25
 -21  -9   5   -0.14    0.22
  21   9  -5    0.02    0.20
  19  -9  -5    3.96    0.56
 -19  -9   5    5.01    0.65
  19   9  -5    3.57    0.55
  17  -9  -5    0.81    0.32
 -17  -9   5    0.47    0.28
 -17   9   5    1.23    0.26
 -15  -9   5    1.98    0.41
  15  -9  -5    3.64    0.46
 -15   9   5    3.28    0.38
 -13  -9   5    5.76    0.59
  13  -9  -5    5.31    0.49
 -13   9   5    5.33    0.48
  13   9  -5    5.14    0.50
  11  -9  -5   -0.02    0.12
 -11  -9   5   -0.05    0.14
  11   9  -5    0.00    0.12
 -11   9   5   -0.03    0.11
  -9  -9   5    7.59    0.62
   9  -9  -5    8.21    0.50
   9   9  -5    7.72    0.58
  -9   9   5    7.56    0.57
  -7  -9   5    6.47    0.55
   7  -9  -5    6.50    0.42
  -7   9   5    6.74    0.55
   7   9  -5    6.48    0.53
   5  -9  -5    2.77    0.28
  -5  -9   5    2.33    0.36
  -5   9   5    2.37    0.35
   5   9  -5    2.13    0.34
   3  -9  -5   34.96    1.13
  -3  -9   5   33.07    1.32
   3   9  -5   29.89    1.35
  -3   9   5   34.89    1.29
  -3   9   5   34.35    1.38
  -1  -9   5    6.34    0.54
   1   9  -5    8.00    0.61
  -1   9   5    7.94    0.52
  -1   9   5    8.95    0.64
   1  -9   5    8.48    0.61
  -1   9  -5   10.41    0.79
  -1   9  -5    9.44    0.68
   1   9   5    9.15    0.67
   3  -9   5    8.77    0.63
  -3   9  -5    9.08    0.68
  -3   9  -5    8.39    0.75
   5  -9   5    0.66    0.24
  -5   9  -5    0.46    0.25
   5   9   5    0.36    0.21
   7  -9   5    1.70    0.37
  -7   9  -5    1.58    0.42
   9  -9   5    0.00    0.20
  -9   9  -5   -0.05    0.19
  11  -9   5    0.38    0.26
  13  -9   5    0.81    0.36
 -18 -10   5    4.34    0.63
  18 -10  -5    4.36    0.56
 -16 -10   5    0.65    0.28
  16 -10  -5    0.34    0.24
 -14 -10   5   19.87    1.14
  14 -10  -5   19.15    0.98
 -14  10   5   19.64    0.99
 -12 -10   5   12.44    0.86
  12 -10  -5   13.71    0.75
 -12  10   5   14.63    0.83
  10 -10  -5    6.76    0.49
 -10 -10   5    5.75    0.59
 -10  10   5    5.26    0.52
  10  10  -5    6.59    0.58
  -8 -10   5    1.78    0.36
  -8  10   5    1.18    0.30
   8  10  -5    2.19    0.36
  -6 -10   5   10.07    0.69
  -6  10   5   10.84    0.72
   6  10  -5    8.68    0.66
  -4 -10   5   35.90    1.44
  -4  10   5   35.31    1.48
   4  10  -5   36.13    1.53
  -2 -10   5    0.05    0.16
   2  10  -5    0.14    0.17
  -2  10   5    0.06    0.15
   0 -10   5    1.25    0.30
   0  10  -5    1.48    0.34
   0  10   5    1.54    0.34
   2 -10   5    4.02    0.47
   2  10   5    4.41    0.52
   4 -10   5    3.80    0.48
  -4  10  -5    2.70    0.51
   4  10   5    4.74    0.56
   6 -10   5    4.91    0.55
  -6  10  -5    6.36    0.73
   8 -10   5    0.28    0.21
  -8  10  -5    0.41    0.31
  10 -10   5    7.73    0.75
 -17 -11   5   -0.22    0.19
 -15 -11   5    0.16    0.23
 -13 -11   5    3.09    0.51
 -11 -11   5    0.26    0.21
 -11  11   5    0.70    0.27
  -9 -11   5   10.55    0.79
  -9  11   5   13.40    0.85
  -7 -11   5    0.20    0.20
   7  11  -5    0.03    0.16
  -7  11   5   -0.06    0.13
  -5 -11   5   10.77    0.76
   5  11  -5   10.88    0.80
  -5  11   5   12.14    0.82
  -3 -11   5    3.16    0.45
  -3  11   5    3.68    0.49
   3  11  -5    3.29    0.46
  -1 -11   5    5.64    0.57
  -1  11   5    5.33    0.58
   1 -11   5    3.78    0.48
   1  11   5    3.88    0.52
   3 -11   5    0.15    0.18
   5 -11   5    0.40    0.25
   7 -11   5    0.05    0.20
  -7  11  -5   -0.14    0.21
   9 -11   5    1.76    0.43
 -14 -12   5    8.01    0.80
 -12 -12   5    3.25    0.54
 -10 -12   5    8.18    0.75
  -8 -12   5    5.04    0.59
  -8  12   5    3.55    0.50
  -6 -12   5    3.57    0.50
  -6  12   5    6.91    0.66
  -4 -12   5    0.43    0.24
   4  12  -5    0.48    0.25
  -4  12   5    0.67    0.27
  -2 -12   5    0.23    0.22
  -2  12   5    0.10    0.19
   0 -12   5    7.70    0.69
   0  12   5    9.06    0.80
   2 -12   5    1.53    0.35
   4 -12   5   -0.05    0.20
   6 -12   5   10.72    0.85
 -11 -13   5    0.41    0.28
  -9 -13   5    7.66    0.75
  -7 -13   5    1.83    0.44
  -5 -13   5    4.30    0.56
  -3 -13   5    0.23    0.22
  -1 -13   5    0.50    0.25
   1 -13   5    0.98    0.33
   3 -13   5    2.54    0.47
  26   0  -6    1.39    0.40
  24   0  -6   24.86    1.28
  22   0  -6    1.60    0.36
  20   0  -6    6.22    0.54
  18   0  -6   17.72    0.87
  16   0  -6   15.30    0.50
 -16   0   6   14.75    0.79
  16   0  -6   14.49    0.72
  16   0  -6   15.13    0.51
  14   0  -6  141.77    3.56
 -14   0   6  135.81    3.64
 -12   0   6    0.07    0.08
 -12   0   6   -0.03    0.07
  12   0  -6    0.07    0.08
 -10   0   6  148.06    3.62
  10   0  -6  144.76    3.58
 -10   0   6  148.57    3.79
  -8   0   6    8.90    0.43
  -8   0   6    8.83    0.38
  -6   0   6  119.31    2.84
  -6   0   6  118.85    3.04
  -4   0   6   67.55    1.65
  -2   0   6  170.47    3.96
  -2   0   6  169.39    4.22
  -2   0   6  167.73    4.17
   2   0  -6  171.24    4.32
   0   0   6    5.61    0.34
   0   0   6    5.51    0.33
   0   0  -6    4.69    0.31
   0   0   6    4.70    0.28
   2   0   6   22.61    0.78
  -2   0  -6   21.02    0.86
   2   0   6   22.11    0.83
   2   0   6   21.15    0.83
  -4   0  -6  147.76    4.14
   4   0   6  152.93    3.99
   4   0   6  149.93    3.77
   6   0   6   33.76    1.22
  -6   0  -6   37.84    1.40
   6   0   6   35.56    1.32
  -8   0  -6   16.67    0.88
   8   0   6   15.38    0.78
   8   0   6   17.75    0.88
  10   0   6    0.13    0.17
  10   0   6    0.42    0.20
  12   0   6   15.29    0.89
  14   0   6    0.04    0.19
 -14   0  -6   -0.06    0.16
  16   0   6   29.65    1.48
  27  -1  -6    0.51    0.31
  27   1  -6    0.32    0.27
  25  -1  -6    1.06    0.37
  25   1  -6    1.09    0.36
  23  -1  -6    7.99    0.69
  23   1  -6    7.93    0.69
  21  -1  -6    0.21    0.18
  21   1  -6    0.17    0.19
 -19  -1   6   -0.11    0.10
  19  -1  -6   -0.06    0.11
  19   1  -6    0.21    0.14
  17  -1  -6    7.90    0.52
 -17  -1   6    7.21    0.58
  17   1  -6    7.27    0.37
  17   1  -6    7.10    0.51
  17   1  -6    7.99    0.35
 -15  -1   6    7.27    0.51
  15  -1  -6    7.25    0.29
  15  -1  -6    7.22    0.35
  15  -1  -6    6.28    0.43
  15   1  -6    7.45    0.48
 -13  -1   6   55.40    1.69
  13  -1  -6   53.99    1.58
  13   1  -6   54.10    1.62
  11  -1  -6   92.76    2.32
 -11  -1   6   88.25    2.40
 -11  -1   6   88.62    2.43
 -11   1   6   89.63    2.53
 -11   1   6   90.56    2.38
  -9  -1   6   13.35    0.54
  -9  -1   6   12.86    0.54
   9  -1  -6   13.57    0.48
  -9   1   6   12.36    0.50
  -7  -1   6   30.77    0.97
  -7  -1   6   32.12    0.95
   7  -1  -6   30.67    0.85
  -7   1   6   32.47    1.04
  -7   1   6   32.29    0.88
  -5  -1   6    6.55    0.30
  -5  -1   6    6.60    0.33
  -5   1   6    6.75    0.23
  -3  -1   6   80.16    2.14
  -3  -1   6   81.46    2.01
  -3   1   6   81.34    2.08
   3   1  -6   80.95    2.14
  -3   1   6   81.09    2.17
  -3   1   6   81.72    1.90
   1  -1  -6    4.86    0.28
  -1  -1   6    4.96    0.29
  -1  -1   6    4.08    0.28
  -1  -1   6    4.46    0.27
  -1   1   6    4.41    0.22
   1   1  -6    4.66    0.29
  -1   1   6    4.79    0.30
  -1   1   6    4.69    0.29
  -1  -1  -6    6.42    0.38
   1  -1   6    6.31    0.38
   1  -1   6    6.91    0.38
  -1   1  -6    5.96    0.39
   1   1   6    6.19    0.38
   1   1   6    7.44    0.40
   1   1   6    6.89    0.33
   3  -1   6    3.43    0.31
  -3  -1  -6    2.74    0.29
   3  -1   6    3.27    0.31
   3   1   6    3.84    0.27
  -3   1  -6    3.56    0.34
   3   1   6    2.89    0.29
   3   1   6    3.26    0.30
  -5  -1  -6   48.96    1.67
   5  -1   6   48.46    1.54
   5  -1   6   49.55    1.62
  -5   1  -6   44.98    1.66
   5   1   6   49.01    1.48
   5   1   6   49.22    1.61
  -7  -1  -6    4.13    0.42
   7  -1   6    3.35    0.37
   7  -1   6    3.66    0.39
   7   1   6    3.87    0.36
  -7   1  -6    4.20    0.43
   7   1   6    3.52    0.38
   9  -1   6    2.69    0.37
   9  -1   6    1.26    0.28
   9   1   6    1.41    0.28
   9   1   6    1.20    0.28
  11  -1   6   26.21    1.20
 -11   1  -6   25.35    1.26
  11   1   6   26.08    1.16
  13  -1   6    4.10    0.53
 -13   1  -6    3.78    0.52
  13   1   6    4.23    0.50
  15  -1   6    6.14    0.67
  15   1   6    4.98    0.58
  17  -1   6    3.69    0.60
  17   1   6    4.80    0.62
  26  -2  -6    1.16    0.40
  26   2  -6    1.63    0.42
  24  -2  -6    0.05    0.20
  24   2  -6    1.06    0.31
  22  -2  -6    0.97    0.29
  22   2  -6    0.71    0.25
 -20  -2   6   51.26    1.93
  20  -2  -6   46.13    1.73
  20   2  -6   49.58    1.78
 -18  -2   6    5.62    0.55
  18  -2  -6    4.96    0.45
  18   2  -6    5.91    0.33
  18   2  -6    5.06    0.47
  16  -2  -6    3.85    0.26
  16  -2  -6    3.69    0.37
 -16  -2   6    3.02    0.38
  16   2  -6    3.69    0.23
  16   2  -6    3.45    0.20
  16   2  -6    2.92    0.35
  14  -2  -6   39.20    1.27
  14  -2  -6   39.54    1.15
 -14  -2   6   37.55    1.35
  14  -2  -6   38.99    1.10
  14   2  -6   36.66    1.30
  12  -2  -6    3.18    0.27
 -12  -2   6    3.04    0.31
  12  -2  -6    3.13    0.20
 -12  -2   6    3.11    0.26
 -12   2   6    3.13    0.33
 -10  -2   6  128.90    3.24
 -10  -2   6  124.44    3.24
  10  -2  -6  128.85    3.11
 -10   2   6  127.37    3.42
  -8  -2   6   33.47    1.00
   8  -2  -6   34.02    0.92
  -8  -2   6   34.32    1.06
  -8   2   6   32.05    1.12
  -6  -2   6   96.24    2.45
  -6  -2   6   95.45    2.42
   6  -2  -6   96.48    2.24
  -6   2   6   96.52    2.34
  -6   2   6   95.12    2.57
  -4  -2   6   21.61    0.71
  -4  -2   6   21.82    0.71
   4   2  -6   21.20    0.67
  -4   2   6   21.02    0.77
  -4   2   6   21.13    0.67
  -2  -2   6   33.48    0.93
  -2  -2   6   31.28    0.97
  -2  -2   6   32.31    1.02
  -2   2   6   32.98    1.01
   2   2  -6   32.17    1.04
  -2   2   6   32.12    1.04
  -2   2   6   32.02    0.80
   0  -2   6   29.60    0.96
   0  -2  -6   30.28    0.98
   0   2  -6   28.86    1.04
   0   2   6   28.47    0.96
   0   2   6   28.18    0.98
   0   2   6   29.05    0.81
   2  -2   6    1.82    0.23
  -2  -2  -6    1.71    0.21
   2  -2   6    1.53    0.22
   2   2   6    2.08    0.18
   2   2   6    1.80    0.23
  -2   2  -6    2.23    0.27
   2   2   6    1.82    0.22
   4  -2   6    0.28    0.13
   4  -2   6    0.41    0.16
  -4  -2  -6    0.45    0.15
   4   2   6    0.33    0.11
  -4   2  -6    0.35    0.15
   4   2   6    0.32    0.13
   4   2   6    0.39    0.15
   6  -2   6    9.61    0.60
   6  -2   6    8.99    0.59
  -6  -2  -6    9.63    0.60
  -6   2  -6    8.74    0.61
   6   2   6    9.89    0.53
   6   2   6   10.22    0.61
   6   2   6   10.58    0.58
   8  -2   6   47.64    1.75
   8  -2   6   52.80    1.77
   8   2   6   52.42    1.65
  -8   2  -6   50.90    1.85
  -8   2  -6   45.90    1.80
   8   2   6   52.64    1.81
   8   2   6   52.33    1.70
  10  -2   6    1.17    0.31
  10  -2   6    2.21    0.37
  10   2   6    1.46    0.29
 -10   2  -6    1.91    0.37
  10   2   6    1.81    0.34
  10   2   6    1.53    0.29
  12  -2   6    6.49    0.63
 -12   2  -6    6.03    0.63
  12   2   6    5.31    0.53
  14  -2   6    0.48    0.28
  14   2   6    0.31    0.24
 -14   2  -6    0.37    0.25
  16  -2   6    0.86    0.35
  16   2   6    1.30    0.36
  16   2   6    0.81    0.32
  25  -3  -6    2.43    0.49
  25   3  -6    2.70    0.49
  23  -3  -6    8.75    0.75
  23   3  -6    9.43    0.76
  21  -3  -6    5.07    0.54
 -21  -3   6    3.34    0.51
  21   3  -6    3.73    0.47
 -19  -3   6   21.97    1.14
  19  -3  -6   21.89    1.05
  19   3  -6   22.63    0.86
  19   3  -6   22.38    1.07
  17  -3  -6    6.11    0.49
 -17  -3   6    5.95    0.55
  17   3  -6    6.34    0.52
  17   3  -6    6.23    0.35
 -15  -3   6   20.04    0.94
  15  -3  -6   20.85    0.87
  15   3  -6   21.81    0.69
  15   3  -6   20.03    0.90
  15   3  -6   19.09    0.66
 -13  -3   6    0.31    0.13
  13  -3  -6    0.29    0.12
  13  -3  -6    0.16    0.07
  13   3  -6    0.22    0.09
 -11  -3   6    5.59    0.31
  11  -3  -6    5.45    0.27
 -11  -3   6    4.91    0.39
  11  -3  -6    4.46    0.30
 -11   3   6    6.18    0.45
  11   3  -6    5.86    0.28
  -9  -3   6   23.94    0.90
   9  -3  -6   24.57    0.77
  -9  -3   6   25.19    0.78
   9  -3  -6   24.45    0.77
   9   3  -6   25.48    0.76
  -9   3   6   25.56    0.98
   7  -3  -6   45.69    1.17
  -7  -3   6   46.28    1.26
   7  -3  -6   45.90    1.30
  -7  -3   6   44.77    1.35
   7   3  -6   45.12    1.22
  -7   3   6   47.02    1.22
   7   3  -6   46.68    1.28
  -7   3   6   44.26    1.44
  -5  -3   6    0.94    0.12
  -5  -3   6    1.00    0.15
  -5   3   6    0.91    0.12
  -5   3   6    1.30    0.19
   5   3  -6    0.82    0.11
  -3  -3   6    3.50    0.26
  -3  -3   6    3.48    0.25
  -3   3   6    3.91    0.27
   3   3  -6    3.96    0.28
  -3   3   6    3.97    0.29
  -1  -3   6   50.76    1.48
  -1   3   6   51.30    1.53
   1   3  -6   50.74    1.60
  -1   3   6   51.61    1.51
  -1   3   6   50.94    1.25
   1  -3   6   79.78    2.23
  -1  -3  -6   84.95    2.36
  -1  -3  -6   79.57    2.32
   1   3   6   82.06    2.31
   1   3   6   76.82    2.22
  -1   3  -6   83.34    2.44
   1   3   6   84.09    2.02
   3  -3   6    4.93    0.40
  -3  -3  -6    4.14    0.33
   3   3   6    4.18    0.31
   3   3   6    4.24    0.37
   3   3   6    4.39    0.28
  -3   3  -6    4.62    0.41
  -5  -3  -6   89.34    2.69
   5  -3   6   88.53    2.59
   5   3   6   88.54    2.67
  -5   3  -6   90.74    2.80
   5   3   6   89.65    2.52
  -5   3  -6   92.91    2.76
   5   3   6   91.23    2.39
   7  -3   6   42.70    1.54
   7  -3   6   40.34    1.53
  -7  -3  -6   40.57    1.54
   7   3   6   42.60    1.43
  -7   3  -6   43.61    1.66
  -7   3  -6   40.74    1.61
   7   3   6   43.35    1.57
   7   3   6   42.61    1.38
   9  -3   6   41.47    1.62
   9  -3   6   45.31    1.68
   9   3   6   42.42    1.64
   9   3   6   44.16    1.52
   9   3   6   45.01    1.51
  -9   3  -6   43.41    1.74
  11  -3   6    1.06    0.33
  11   3   6    1.65    0.31
 -11   3  -6    1.22    0.33
  13  -3   6    0.73    0.31
  13   3   6    0.48    0.25
 -13   3  -6    0.73    0.29
  13   3   6    0.59    0.25
  15  -3   6   -0.09    0.24
  15   3   6    0.16    0.23
  15   3   6    0.02    0.18
  17  -3   6   -0.17    0.25
  17   3   6    0.34    0.29
  26  -4  -6    7.92    0.80
  26   4  -6    7.39    0.77
 -24  -4   6   11.42    0.99
  24  -4  -6   10.14    0.84
  24   4  -6   12.25    0.88
  22  -4  -6   19.76    1.07
 -22  -4   6   17.47    1.12
  22   4  -6   17.11    1.02
 -20  -4   6    2.52    0.45
  20  -4  -6    2.64    0.41
  20   4  -6    2.20    0.28
  20   4  -6    2.25    0.39
  18  -4  -6    5.37    0.50
 -18  -4   6    4.85    0.53
  18   4  -6    5.39    0.51
  18   4  -6    5.30    0.37
  16  -4  -6   39.98    1.46
 -16  -4   6   42.71    1.60
  16   4  -6   43.84    1.33
 -14  -4   6    2.49    0.34
  14  -4  -6    2.37    0.29
  14   4  -6    2.12    0.19
  14   4  -6    2.10    0.17
  12  -4  -6    1.42    0.21
 -12  -4   6    1.17    0.23
  12  -4  -6    1.60    0.18
  12   4  -6    1.39    0.18
  12   4  -6    1.30    0.13
  12   4  -6    1.31    0.12
  10  -4  -6   -0.03    0.04
 -10  -4   6   -0.02    0.04
 -10  -4   6   -0.03    0.07
  10  -4  -6    0.07    0.08
 -10   4   6    0.02    0.09
 -10   4   6    0.05    0.04
  10   4  -6    0.02    0.05
  10   4  -6    0.06    0.07
 -10   4   6    0.01    0.04
  -8  -4   6   38.60    1.09
   8  -4  -6   39.06    1.10
  -8  -4   6   41.75    1.31
   8  -4  -6   39.07    1.22
   8   4  -6   40.21    1.22
  -8   4   6   39.14    1.36
   8   4  -6   40.58    1.19
  -8   4   6   39.95    1.14
  -6  -4   6   35.37    1.00
  -6  -4   6   33.02    1.11
   6  -4  -6   34.37    0.90
   6  -4  -6   35.23    1.12
   6   4  -6   34.86    1.12
  -6   4   6   35.16    1.06
   6   4  -6   35.71    1.11
  -6   4   6   34.23    1.19
   4  -4  -6    9.50    0.46
   4  -4  -6    8.62    0.26
  -4  -4   6    8.56    0.39
  -4  -4   6    8.77    0.45
   4   4  -6    9.13    0.48
  -4   4   6    8.55    0.43
   4   4  -6    8.05    0.44
  -4   4   6    8.24    0.46
  -2  -4   6    0.42    0.13
   2  -4  -6    0.59    0.07
   2  -4  -6    0.52    0.13
  -2   4   6    0.34    0.11
   2   4  -6    0.50    0.14
  -2   4   6    0.48    0.06
   2   4  -6    0.53    0.15
  -2   4   6    0.41    0.12
   0  -4  -6   11.28    0.42
   0  -4  -6   12.65    0.60
   0  -4   6   13.32    0.60
   0   4   6   12.12    0.41
   0   4   6   11.40    0.54
   0   4  -6   11.57    0.63
   0   4  -6   11.06    0.62
   0   4   6   10.78    0.57
  -2  -4  -6   12.32    0.60
   2  -4   6   12.61    0.65
   2   4   6   12.66    0.49
   2   4   6   12.77    0.66
  -2   4  -6   12.99    0.70
  -2   4  -6   13.48    0.72
   2   4   6   12.36    0.57
   4  -4   6    7.12    0.51
  -4  -4  -6    6.18    0.44
   4   4   6    6.54    0.37
  -4   4  -6    6.42    0.54
   4   4   6    7.06    0.50
  -4   4  -6    6.28    0.50
   4   4   6    6.27    0.40
   6  -4   6   -0.08    0.16
  -6  -4  -6    0.03    0.12
  -6   4  -6    0.10    0.14
   6   4   6    0.11    0.11
   6   4   6   -0.01    0.10
  -6   4  -6    0.03    0.13
   6   4   6    0.04    0.11
   8  -4   6   37.69    1.48
   8   4   6   32.78    1.24
  -8   4  -6   36.15    1.55
   8   4   6   38.35    1.51
   8   4   6   37.48    1.30
  10  -4   6    8.09    0.68
  10   4   6    9.49    0.59
  10   4   6    8.51    0.58
 -10   4  -6    7.49    0.70
  12  -4   6    5.07    0.59
  12   4   6    5.11    0.50
 -12   4  -6    3.94    0.56
  12   4   6    4.40    0.44
  14  -4   6    0.62    0.31
  14   4   6    0.65    0.28
  16  -4   6    0.30    0.32
  16   4   6    0.38    0.25
 -25  -5   6    0.25    0.30
  25  -5  -6    0.00    0.27
  25   5  -6    0.00    0.19
  23  -5  -6    4.41    0.59
 -23  -5   6    4.83    0.67
  23   5  -6    4.59    0.59
 -21  -5   6   -0.04    0.16
  21  -5  -6    0.07    0.19
  21   5  -6   -0.09    0.16
 -19  -5   6    3.01    0.47
  19  -5  -6    2.96    0.43
  19   5  -6    2.90    0.32
  19   5  -6    3.72    0.46
  17  -5  -6    2.06    0.34
 -17  -5   6    2.25    0.39
  17   5  -6    1.98    0.25
 -15  -5   6    8.24    0.61
  15  -5  -6    8.88    0.58
 -15   5   6    8.46    0.29
  15   5  -6    8.00    0.45
 -13  -5   6   13.87    0.75
  13  -5  -6   13.65    0.66
 -13   5   6   12.91    0.48
 -13   5   6   13.03    0.48
  13   5  -6   12.67    0.57
  11  -5  -6   11.43    0.56
  11  -5  -6   11.53    0.56
 -11  -5   6   11.58    0.65
 -11   5   6   11.15    0.68
  11   5  -6   10.77    0.51
 -11   5   6   11.70    0.47
  11   5  -6   11.22    0.56
 -11   5   6   11.38    0.47
   9  -5  -6    1.88    0.20
  -9  -5   6    0.97    0.20
  -9  -5   6    1.51    0.12
   9  -5  -6    1.29    0.19
  -9   5   6    1.62    0.18
   9   5  -6    0.98    0.18
  -9   5   6    0.92    0.22
   9   5  -6    1.19    0.17
   7  -5  -6    0.70    0.15
  -7  -5   6    0.94    0.11
   7  -5  -6    0.92    0.12
  -7  -5   6    0.57    0.16
  -7   5   6    0.77    0.15
   7   5  -6    1.14    0.20
   7   5  -6    0.76    0.15
  -7   5   6    1.01    0.21
   5  -5  -6   53.97    1.67
  -5  -5   6   52.44    1.61
   5  -5  -6   54.66    1.35
  -5  -5   6   53.00    1.46
   5   5  -6   51.96    1.68
  -5   5   6   56.07    1.70
  -5   5   6   54.02    1.61
   5   5  -6   55.18    1.70
  -3  -5   6    4.78    0.37
   3  -5  -6    4.46    0.21
   3  -5  -6    4.82    0.35
   3   5  -6    5.17    0.38
   3   5  -6    4.45    0.39
  -3   5   6    4.92    0.36
  -3   5   6    4.30    0.33
  -1  -5   6    2.33    0.27
   1  -5  -6    2.63    0.17
  -1   5   6    2.55    0.26
  -1   5   6    2.13    0.26
   1   5  -6    2.16    0.30
   1   5  -6    2.08    0.28
   1  -5   6   44.97    1.44
  -1  -5  -6   40.96    1.20
  -1   5  -6   41.86    1.55
   1   5   6   44.66    1.48
  -1   5  -6   42.05    1.55
   1   5   6   42.70    1.17
   1   5   6   42.37    1.36
  -3  -5  -6    0.24    0.13
   3  -5   6    0.58    0.22
  -3  -5  -6    0.67    0.15
  -3   5  -6    0.22    0.15
   3   5   6    0.52    0.17
   3   5   6    0.42    0.12
   3   5   6    0.72    0.16
  -3   5  -6    0.76    0.21
  -5  -5  -6   34.31    1.30
   5  -5   6   32.78    1.33
   5   5   6   36.49    1.38
   5   5   6   33.68    1.18
  -5   5  -6   31.55    1.40
  -5   5  -6   34.42    1.41
   5   5   6   36.17    1.13
   7  -5   6    0.52    0.24
   7   5   6    0.53    0.22
   7   5   6    0.50    0.16
   7   5   6    0.49    0.16
  -7   5  -6    0.74    0.26
   9  -5   6    9.35    0.74
   9   5   6   10.65    0.61
  -9   5  -6    9.59    0.78
   9   5   6    8.82    0.55
  11  -5   6   -0.05    0.19
 -11   5  -6    0.37    0.23
  11   5   6    0.15    0.16
  13  -5   6    2.94    0.52
 -13   5  -6    2.87    0.51
  13   5   6    3.14    0.43
  15  -5   6    1.44    0.46
  24  -6  -6    0.08    0.29
 -24  -6   6    0.26    0.27
  24   6  -6    0.01    0.21
 -22  -6   6   13.68    1.03
  22  -6  -6   14.00    0.96
  22   6  -6   14.04    0.94
 -20  -6   6    4.11    0.57
  20  -6  -6    3.63    0.50
  20   6  -6    3.71    0.50
 -18  -6   6    3.08    0.46
  18  -6  -6    3.81    0.46
  18   6  -6    3.50    0.46
  18   6  -6    3.67    0.36
  16  -6  -6    0.77    0.24
 -16  -6   6    0.26    0.18
 -16   6   6    0.21    0.09
  16   6  -6    0.40    0.15
 -14  -6   6   -0.09    0.12
  14  -6  -6    0.25    0.17
 -14   6   6    0.29    0.11
  14   6  -6    0.11    0.10
  12  -6  -6   79.08    2.17
 -12  -6   6   74.66    2.31
 -12   6   6   75.25    2.06
  12   6  -6   71.52    2.20
 -12   6   6   73.39    2.07
  10  -6  -6   19.63    0.75
 -10  -6   6   17.84    0.86
 -10   6   6   19.30    0.75
  10   6  -6   17.27    0.76
 -10   6   6   18.68    0.93
  -8  -6   6   31.19    1.19
   8  -6  -6   31.48    0.98
   8  -6  -6   33.00    1.19
  -8  -6   6   33.00    0.88
  -8   6   6   32.84    1.27
   8   6  -6   33.33    1.17
   8   6  -6   33.34    1.22
  -8   6   6   32.61    1.12
  -6  -6   6    3.39    0.34
   6  -6  -6    3.99    0.23
   6  -6  -6    3.46    0.33
  -6  -6   6    3.81    0.22
   6   6  -6    2.87    0.33
   6   6  -6    3.66    0.33
  -6   6   6    3.51    0.35
  -6   6   6    4.17    0.34
   4  -6  -6   36.39    1.28
   4  -6  -6   35.26    0.98
  -4  -6   6   35.12    1.23
  -4   6   6   35.87    1.26
   4   6  -6   35.60    1.30
  -4   6   6   36.03    1.24
   4   6  -6   33.78    1.31
   2  -6  -6    5.16    0.27
  -2  -6   6    5.71    0.41
  -2   6   6    5.49    0.41
   2   6  -6    5.67    0.44
  -2   6   6    4.81    0.37
   2   6  -6    5.27    0.47
   0  -6  -6    1.59    0.17
   0  -6   6    1.63    0.26
   0   6   6    1.72    0.27
   0   6   6    1.87    0.24
   0   6  -6    1.90    0.33
   0   6  -6    1.86    0.29
   2  -6   6    1.02    0.24
  -2  -6  -6    0.64    0.14
   2   6   6    0.78    0.17
   2   6   6    0.82    0.14
  -2   6  -6    0.71    0.25
  -2   6  -6    0.95    0.25
   2   6   6    0.48    0.18
  -4  -6  -6    2.80    0.32
  -4  -6  -6    2.64    0.28
   4  -6   6    3.30    0.40
  -4   6  -6    3.00    0.43
   4   6   6    2.77    0.26
   4   6   6    3.26    0.30
  -4   6  -6    3.14    0.40
   4   6   6    2.52    0.35
   6  -6   6   14.12    0.85
  -6  -6  -6   14.94    0.74
   6   6   6   15.65    0.69
  -6   6  -6   15.07    0.95
   6   6   6   15.21    0.71
   6   6   6   15.82    0.88
   8  -6   6    3.66    0.48
  -8   6  -6    3.14    0.48
   8   6   6    3.27    0.35
   8   6   6    3.19    0.45
  10  -6   6    2.55    0.46
 -10   6  -6    2.16    0.45
  10   6   6    2.19    0.32
  12  -6   6    5.00    0.61
 -12   6  -6    5.98    0.70
  14  -6   6    0.10    0.26
 -23  -7   6   -0.04    0.22
  23  -7  -6   -0.01    0.27
  23   7  -6    0.38    0.25
  21  -7  -6    1.72    0.42
 -21  -7   6    0.51    0.28
  21   7  -6    1.44    0.37
  19  -7  -6    3.26    0.48
 -19  -7   6    2.79    0.49
  19   7  -6    2.87    0.47
  17  -7  -6    0.14    0.20
 -17  -7   6    0.26    0.20
 -17   7   6    0.15    0.10
  17   7  -6    0.03    0.11
  15  -7  -6    4.46    0.46
 -15  -7   6    4.02    0.49
  15   7  -6    4.32    0.39
 -15   7   6    4.23    0.33
  13  -7  -6    9.07    0.58
 -13  -7   6    9.00    0.65
 -13   7   6    9.24    0.51
  13   7  -6    9.58    0.57
  11  -7  -6   29.34    1.04
 -11  -7   6   28.49    1.20
 -11   7   6   26.86    1.03
  11   7  -6   27.08    1.09
  -9  -7   6   68.65    2.12
   9  -7  -6   64.98    1.82
  -9   7   6   64.72    1.99
   9   7  -6   66.26    2.09
  -9   7   6   67.45    2.19
  -7  -7   6   14.99    0.77
   7  -7  -6   15.73    0.59
   7  -7  -6   17.33    0.81
  -7   7   6   14.69    0.79
   7   7  -6   15.17    0.76
  -7   7   6   15.09    0.73
  -5  -7   6    1.50    0.16
   5  -7  -6    1.70    0.17
  -5  -7   6    1.37    0.25
  -5   7   6    1.39    0.26
  -5   7   6    1.51    0.25
   5   7  -6    0.98    0.25
   5   7  -6    1.28    0.24
  -3  -7   6   16.94    0.79
   3  -7  -6   16.00    0.58
   3   7  -6   15.64    0.86
   3   7  -6   14.89    0.80
  -3   7   6   15.59    0.78
  -3   7   6   16.31    0.76
   1  -7  -6    0.12    0.08
  -1  -7   6    0.21    0.14
  -1   7   6   -0.01    0.10
   1   7  -6    0.13    0.13
   1   7  -6    0.04    0.11
  -1   7   6    0.12    0.11
   1  -7   6    4.40    0.42
  -1  -7  -6    4.92    0.32
  -1   7  -6    4.68    0.51
   1   7   6    4.47    0.44
   1   7   6    4.53    0.37
  -1   7  -6    4.00    0.44
  -3  -7  -6    0.31    0.13
   3  -7   6    0.22    0.15
  -3  -7  -6    0.28    0.14
   3   7   6    0.35    0.13
  -3   7  -6    0.34    0.18
   3   7   6    0.08    0.11
   3   7   6    0.18    0.15
  -3   7  -6    0.25    0.19
   5  -7   6   -0.02    0.14
  -5   7  -6   -0.11    0.11
  -5   7  -6   -0.03    0.14
   5   7   6    0.01    0.09
   5   7   6   -0.05    0.11
   7  -7   6   14.51    0.89
  -7   7  -6   16.67    1.05
   7   7   6   14.09    0.90
   9  -7   6    1.20    0.33
  -9   7  -6    1.49    0.41
  11  -7   6   12.36    0.91
 -11   7  -6   12.65    0.98
  13  -7   6    0.33    0.30
 -22  -8   6    0.63    0.32
  22  -8  -6    0.61    0.37
  22   8  -6    0.90    0.33
  20  -8  -6   -0.19    0.21
 -20  -8   6    0.15    0.24
  20   8  -6    0.01    0.20
 -18  -8   6    5.54    0.63
  18  -8  -6    5.36    0.58
 -18   8   6    5.36    0.36
  16  -8  -6    7.25    0.61
 -16  -8   6    8.23    0.72
 -16   8   6    7.64    0.48
 -14  -8   6   -0.01    0.14
  14  -8  -6    0.04    0.16
  14   8  -6   -0.02    0.11
 -14   8   6    0.02    0.10
 -12  -8   6    3.58    0.45
  12  -8  -6    3.44    0.36
  12   8  -6    3.81    0.39
 -12   8   6    3.91    0.37
 -10  -8   6    0.08    0.13
  10  -8  -6    0.36    0.14
 -10   8   6    0.17    0.13
  10   8  -6    0.27    0.14
  -8  -8   6   38.78    1.46
   8  -8  -6   39.94    1.21
  -8   8   6   39.22    1.42
  -8   8   6   39.66    1.52
   8   8  -6   37.05    1.45
   6  -8  -6    6.49    0.37
  -6  -8   6    7.85    0.55
   6   8  -6    7.94    0.56
  -6   8   6    6.72    0.54
  -6   8   6    6.81    0.50
   4  -8  -6   10.34    0.46
  -4  -8   6    9.35    0.61
  -4   8   6    9.66    0.62
  -4   8   6    9.60    0.60
   4   8  -6    8.47    0.61
  -2  -8   6    1.05    0.25
   2   8  -6    0.62    0.21
  -2   8   6    0.79    0.23
  -2   8   6    0.91    0.23
   0  -8   6    2.95    0.37
   0   8   6    2.34    0.35
   0   8  -6    2.58    0.43
   0   8   6    2.66    0.31
   0   8  -6    2.84    0.38
   2  -8   6    9.50    0.65
   2   8   6    9.69    0.68
  -2   8  -6    9.48    0.69
  -2   8  -6    9.92    0.76
   4  -8   6    3.57    0.45
  -4   8  -6    3.90    0.55
   4   8   6    3.38    0.44
   6  -8   6    0.82    0.28
  -6   8  -6    1.49    0.40
   6   8   6    1.02    0.30
   8  -8   6    0.02    0.19
  -8   8  -6    0.11    0.22
  10  -8   6   -0.12    0.19
 -10   8  -6   -0.01    0.23
  12  -8   6    1.25    0.38
  21  -9  -6    4.17    0.60
 -21  -9   6    5.80    0.74
  21   9  -6    4.96    0.64
  19  -9  -6    0.86    0.34
 -19  -9   6    0.99    0.36
 -17  -9   6    0.71    0.33
  17  -9  -6    0.79    0.29
 -17   9   6    1.01    0.23
 -15  -9   6    9.56    0.77
  15  -9  -6    8.24    0.62
 -15   9   6    7.86    0.54
  13  -9  -6    7.73    0.56
 -13  -9   6    9.47    0.75
  13   9  -6    9.15    0.64
 -13   9   6    9.06    0.59
  11  -9  -6   35.90    1.24
 -11  -9   6   35.06    1.48
 -11   9   6   35.29    1.37
  11   9  -6   35.76    1.44
  -9  -9   6   20.26    1.03
  -9   9   6   18.77    0.93
   9   9  -6   18.16    0.96
  -7  -9   6   29.41    1.27
  -7   9   6   30.09    1.26
   7   9  -6   30.98    1.32
  -5  -9   6   16.06    0.88
   5   9  -6   18.16    0.96
  -5   9   6   19.35    0.94
  -5   9   6   19.16    0.95
  -3  -9   6    2.83    0.38
  -3   9   6    2.82    0.38
   3   9  -6    3.66    0.43
  -3   9   6    3.26    0.37
  -1  -9   6    0.55    0.20
   1   9  -6    0.58    0.23
  -1   9   6    0.76    0.22
  -1   9   6    0.48    0.21
   1  -9   6   -0.06    0.13
   1   9   6    0.14    0.15
  -1   9  -6   -0.03    0.12
   3  -9   6   16.65    0.92
   3   9   6   17.01    0.98
   5  -9   6    0.16    0.16
   5   9   6    0.07    0.15
  -5   9  -6    0.08    0.20
   7  -9   6    5.91    0.61
  -7   9  -6    5.98    0.72
   9  -9   6    0.31    0.25
  -9   9  -6    0.72    0.35
  11  -9   6    9.85    0.86
 -20 -10   6    0.58    0.35
 -18 -10   6    0.34    0.27
 -16 -10   6   -0.02    0.19
 -14 -10   6    8.53    0.76
 -14  10   6    8.30    0.60
 -12 -10   6    6.13    0.62
 -12  10   6    5.45    0.51
 -10 -10   6    0.93    0.29
 -10  10   6    0.81    0.25
  10  10  -6    1.06    0.29
  -8 -10   6    0.33    0.20
  -8  10   6    0.49    0.21
   8  10  -6    0.71    0.24
  -6 -10   6    0.25    0.18
  -6  10   6    0.43    0.20
   6  10  -6    0.47    0.21
  -4 -10   6    0.52    0.22
  -4  10   6    0.68    0.23
   4  10  -6    0.55    0.23
  -4  10   6    0.44    0.20
  -2 -10   6    2.74    0.41
  -2  10   6    1.16    0.30
   2  10  -6    2.18    0.39
   0 -10   6    0.03    0.13
   0  10   6   -0.06    0.13
   0  10  -6    0.17    0.17
   2 -10   6    0.79    0.26
   2  10   6    0.11    0.17
   4 -10   6    1.47    0.35
   4  10   6    1.54    0.37
   6 -10   6    0.13    0.18
   8 -10   6    3.61    0.53
  -8  10  -6    3.84    0.63
  10 -10   6    1.34    0.40
 -17 -11   6    8.92    0.87
 -15 -11   6    4.48    0.63
 -13 -11   6    0.80    0.31
 -11 -11   6    4.65    0.58
 -11  11   6    4.08    0.48
  -9 -11   6    2.21    0.43
  -9  11   6    2.62    0.40
  -7 -11   6    2.10    0.41
   7  11  -6    4.40    0.52
  -7  11   6    3.53    0.46
  -5 -11   6    1.33    0.33
  -5  11   6    1.98    0.38
   5  11  -6    1.21    0.33
  -3 -11   6    7.01    0.64
   3  11  -6    7.42    0.69
  -3  11   6    7.98    0.68
  -1 -11   6   33.31    1.43
  -1  11   6   29.28    1.42
   1 -11   6    0.65    0.25
   1  11   6    0.42    0.24
   3 -11   6    7.59    0.68
   3  11   6    7.83    0.74
   5 -11   6    0.43    0.24
   7 -11   6   10.77    0.86
 -14 -12   6    2.51    0.51
 -12 -12   6    2.97    0.52
 -10 -12   6    7.29    0.72
  -8 -12   6    0.75    0.29
  -6 -12   6    4.04    0.53
  -6  12   6    3.43    0.49
  -4 -12   6    0.18    0.21
  -4  12   6   -0.05    0.17
  -2 -12   6    1.48    0.37
  -2  12   6    1.79    0.40
   0 -12   6    0.13    0.19
   0  12   6    0.09    0.21
   2 -12   6   -0.18    0.16
   4 -12   6    5.13    0.62
 -11 -13   6    0.26    0.25
  -9 -13   6    2.72    0.52
  -7 -13   6    2.05    0.45
  -5 -13   6   12.61    0.91
  -3 -13   6    1.40    0.38
  -1 -13   6    1.93    0.43
   1 -13   6    1.60    0.41
  26   0  -7    0.18    0.25
  24   0  -7   -0.12    0.16
  22   0  -7   -0.09    0.14
  20   0  -7    0.15    0.14
  18   0  -7    0.06    0.05
  18   0  -7    0.04    0.11
 -16   0   7    0.03    0.11
  16   0  -7   -0.03    0.09
 -14   0   7    0.05    0.09
 -14   0   7    0.06    0.09
  14   0  -7    0.11    0.09
  12   0  -7   -0.02    0.06
 -12   0   7    0.01    0.07
 -12   0   7   -0.05    0.06
 -10   0   7    0.04    0.06
 -10   0   7   -0.05    0.04
  -8   0   7   -0.23    0.05
  -8   0   7   -0.08    0.06
  -6   0   7   -0.02    0.04
  -6   0   7   -0.03    0.04
  -4   0   7    0.14    0.08
  -4   0   7   -0.03    0.03
  -2   0   7    0.08    0.07
  -2   0   7   -0.01    0.05
   2   0  -7    0.00    0.04
  -2   0   7    0.04    0.05
   0   0  -7    0.15    0.09
   0   0   7    0.09    0.08
   0   0   7   -0.01    0.07
   0   0   7    0.10    0.09
   2   0   7    0.09    0.10
  -2   0  -7   -0.04    0.07
   2   0   7    0.04    0.09
   2   0   7    0.01    0.07
  -4   0  -7    0.01    0.09
   4   0   7    0.03    0.11
   4   0   7    0.00    0.09
  -6   0  -7    0.02    0.11
   6   0   7    0.00    0.12
   6   0   7   -0.08    0.09
   8   0   7   -0.11    0.10
   8   0   7   -0.10    0.14
  10   0   7   -0.11    0.15
  10   0   7    0.16    0.16
  12   0   7   -0.06    0.20
  14   0   7   -0.23    0.20
  16   0   7   -0.29    0.20
  27  -1  -7    9.39    0.85
  27   1  -7    8.46    0.81
  25  -1  -7    3.10    0.51
  25   1  -7    2.91    0.49
  23  -1  -7    6.03    0.60
  23   1  -7    4.46    0.53
  21  -1  -7   10.52    0.71
  21   1  -7   10.65    0.71
 -19  -1   7    0.10    0.16
  19  -1  -7    0.02    0.12
  19   1  -7    0.03    0.06
  19   1  -7   -0.11    0.10
  17  -1  -7   24.99    1.02
 -17  -1   7   25.23    1.12
  17  -1  -7   25.22    0.77
  17   1  -7   26.05    1.05
 -15  -1   7    1.54    0.26
  15  -1  -7    1.91    0.24
  15   1  -7    1.61    0.24
 -13  -1   7   66.49    1.96
  13  -1  -7   69.58    1.88
 -13  -1   7   67.53    1.99
 -13   1   7   67.32    1.94
 -13   1   7   66.62    2.07
  13   1  -7   67.76    1.92
  11  -1  -7   22.03    0.76
 -11  -1   7   22.40    0.84
 -11  -1   7   23.55    0.85
 -11   1   7   23.03    0.91
 -11   1   7   24.07    0.82
  -9  -1   7   12.89    0.54
   9  -1  -7   13.25    0.47
  -9  -1   7   11.78    0.53
  -9   1   7   13.51    0.49
  -9   1   7   13.03    0.60
  -7  -1   7    0.65    0.12
  -7  -1   7    0.54    0.12
  -7   1   7    0.76    0.09
  -7   1   7    0.72    0.15
  -5  -1   7   73.89    1.85
  -5  -1   7   72.00    1.98
  -5   1   7   72.48    1.82
  -5   1   7   72.46    2.02
  -5   1   7   73.92    1.74
  -3  -1   7   34.24    1.00
  -3  -1   7   37.65    1.13
  -3   1   7   34.76    1.12
  -3   1   7   35.41    0.90
   3   1  -7   34.71    1.07
  -3   1   7   35.44    1.05
  -1  -1   7   13.30    0.59
  -1  -1   7   13.35    0.57
  -1  -1   7   14.15    0.55
   1  -1  -7   12.93    0.56
   1   1  -7   13.73    0.60
  -1   1   7   13.32    0.59
  -1   1   7   14.36    0.49
  -1   1   7   15.04    0.61
   1  -1   7  102.18    2.74
  -1  -1  -7  101.40    2.83
   1  -1   7  100.15    2.75
   1  -1   7   98.77    2.62
   1   1   7   99.00    2.73
  -1   1  -7  103.03    2.90
   1   1   7  101.50    2.76
   1   1   7   98.40    2.52
   3  -1   7    7.42    0.46
  -3  -1  -7    7.23    0.49
   3  -1   7    7.64    0.49
   3   1   7    6.92    0.41
  -3   1  -7    7.04    0.50
   3   1   7    7.44    0.48
   3   1   7    8.19    0.48
   5  -1   7   84.34    2.42
  -5  -1  -7   82.46    2.63
   5  -1   7   83.43    2.53
   5   1   7   86.37    2.48
   5   1   7   84.91    2.54
   5   1   7   86.80    2.35
  -5   1  -7   84.31    2.66
  -7  -1  -7   11.74    0.74
   7  -1   7   12.08    0.72
   7  -1   7   11.58    0.68
   7   1   7   11.51    0.65
   7   1   7   12.46    0.73
   7   1   7   11.63    0.67
  -7   1  -7   11.90    0.75
   9  -1   7   16.88    0.94
   9  -1   7   18.27    0.94
   9   1   7   18.55    0.98
   9   1   7   17.16    0.87
  11  -1   7   28.03    1.31
  11   1   7   30.59    1.30
 -11   1  -7   31.10    1.45
  13  -1   7    0.31    0.27
 -13   1  -7    0.10    0.20
  13   1   7    0.47    0.26
  15  -1   7    5.52    0.66
  15   1   7    5.49    0.64
  26  -2  -7    1.88    0.45
  26   2  -7    2.33    0.47
  24  -2  -7    0.56    0.27
  24   2  -7    0.59    0.27
  22  -2  -7    0.41    0.21
 -22  -2   7    0.34    0.23
  22   2  -7    0.38    0.20
  20  -2  -7    5.84    0.52
 -20  -2   7    6.54    0.62
  20   2  -7    5.39    0.34
  20   2  -7    5.56    0.53
 -18  -2   7    4.60    0.49
  18  -2  -7    3.91    0.41
  18   2  -7    4.81    0.25
  18   2  -7    4.33    0.43
  16  -2  -7   13.61    0.51
  16  -2  -7   15.76    0.72
 -16  -2   7   13.90    0.77
  16   2  -7   15.22    0.75
  14  -2  -7   12.14    0.47
  14  -2  -7   13.31    0.60
 -14  -2   7   12.93    0.68
 -14   2   7   12.12    0.70
 -12  -2   7   25.37    0.91
  12  -2  -7   27.13    0.88
 -12  -2   7   26.96    1.00
 -12   2   7   26.75    1.06
  10  -2  -7   44.68    1.20
 -10  -2   7   42.09    1.33
 -10  -2   7   44.29    1.30
 -10   2   7   43.08    1.44
  -8  -2   7    7.33    0.39
  -8  -2   7    7.24    0.36
   8  -2  -7    7.22    0.28
  -8   2   7    6.80    0.42
  -6  -2   7   31.02    0.98
  -6  -2   7   31.13    0.97
   6  -2  -7   31.64    0.77
   6   2  -7   31.58    0.86
  -6   2   7   30.98    0.85
  -6   2   7   32.00    1.07
  -4  -2   7   -0.05    0.05
  -4  -2   7    0.00    0.05
   4   2  -7    0.22    0.08
  -4   2   7   -0.03    0.05
  -4   2   7   -0.03    0.04
  -2  -2   7    5.00    0.33
  -2  -2   7    4.74    0.30
   2   2  -7    4.71    0.32
  -2   2   7    4.95    0.31
  -2   2   7    5.11    0.34
  -2   2   7    5.01    0.20
   0  -2  -7   64.14    1.91
   0  -2   7   64.93    1.83
   0   2   7   67.03    1.91
   0   2   7   63.16    1.87
   0   2   7   65.44    1.66
   0   2  -7   66.85    2.01
  -2  -2  -7   22.01    0.89
   2  -2   7   22.25    0.87
   2  -2   7   21.59    0.88
  -2   2  -7   20.59    0.94
   2   2   7   22.55    0.75
   2   2   7   22.16    0.86
   2   2   7   21.70    0.89
  -4  -2  -7    4.70    0.41
   4  -2   7    4.91    0.42
   4  -2   7    4.85    0.43
   4   2   7    5.76    0.38
  -4   2  -7    5.44    0.47
   4   2   7    4.99    0.43
   4   2   7    5.68    0.40
   6  -2   7   13.30    0.74
   6  -2   7   13.40    0.74
  -6  -2  -7   12.24    0.73
   6   2   7   13.72    0.66
   6   2   7   12.71    0.68
   6   2   7   12.22    0.72
  -6   2  -7   12.72    0.78
   8  -2   7    5.80    0.53
   8  -2   7    4.57    0.48
   8   2   7    6.61    0.50
   8   2   7    5.97    0.48
   8   2   7    6.65    0.56
  10  -2   7    8.15    0.69
  10  -2   7   10.22    0.72
 -10   2  -7    8.72    0.74
  10   2   7    9.54    0.65
  10   2   7   10.42    0.67
  12  -2   7    0.13    0.23
 -12   2  -7    0.39    0.24
  12   2   7    0.40    0.21
  12   2   7    0.39    0.22
  14  -2   7    1.16    0.40
  14   2   7    1.03    0.31
  14   2   7    0.85    0.31
  16  -2   7    0.77    0.38
  16   2   7    0.36    0.26
  16   2   7    0.77    0.34
  27  -3  -7    0.24    0.26
  27   3  -7    0.47    0.29
  25  -3  -7    4.89    0.60
  25   3  -7    3.94    0.56
  23  -3  -7    6.08    0.60
 -23  -3   7    6.79    0.72
  23   3  -7    4.56    0.55
  21  -3  -7    0.99    0.30
 -21  -3   7    0.67    0.28
  21   3  -7    0.93    0.18
  21   3  -7    0.92    0.28
 -19  -3   7    4.66    0.53
  19  -3  -7    5.11    0.47
  19   3  -7    4.76    0.49
  19   3  -7    5.08    0.32
  17  -3  -7    8.53    0.55
 -17  -3   7    7.03    0.59
  17   3  -7    8.40    0.58
  17   3  -7    8.48    0.36
  15  -3  -7   11.24    0.48
 -15  -3   7   11.95    0.70
  15  -3  -7   12.71    0.62
 -13  -3   7    5.84    0.35
  13  -3  -7    6.41    0.38
  13  -3  -7    6.28    0.30
 -13  -3   7    5.75    0.45
 -13   3   7    6.35    0.49
  11  -3  -7    0.03    0.04
 -11  -3   7    0.03    0.06
  11  -3  -7   -0.10    0.05
 -11  -3   7    0.02    0.06
 -11   3   7    0.20    0.12
   9  -3  -7  212.19    4.95
  -9  -3   7  213.48    5.18
  -9  -3   7  213.74    5.20
  -9   3   7  211.34    5.44
   7  -3  -7  157.32    3.58
  -7  -3   7  156.27    3.84
  -7  -3   7  158.58    3.86
  -7   3   7  156.69    3.77
   7   3  -7  152.85    3.92
  -7   3   7  148.00    4.03
  -5  -3   7   26.92    0.88
  -5  -3   7   25.82    0.90
  -5   3   7   27.02    0.98
   5   3  -7   28.58    0.90
  -5   3   7   27.84    0.87
  -3  -3   7   57.21    1.62
  -3  -3   7   55.16    1.58
  -3   3   7   55.15    1.67
   3   3  -7   57.48    1.71
  -3   3   7   54.89    1.62
  -1  -3   7   25.38    0.90
  -1   3   7   26.23    0.94
  -1   3   7   25.88    0.94
   1   3  -7   24.66    0.98
  -1   3   7   24.63    0.69
  -1  -3  -7    8.56    0.48
   1  -3   7    9.49    0.53
   1   3   7    8.38    0.37
   1   3   7    9.56    0.50
  -1   3  -7    8.05    0.53
   1   3   7    8.94    0.53
   3  -3   7   17.95    0.82
  -3  -3  -7   17.60    0.81
   3   3   7   18.71    0.78
  -3   3  -7   16.45    0.86
   3   3   7   17.83    0.66
   3   3   7   18.16    0.84
   5  -3   7    5.05    0.47
  -5  -3  -7    4.99    0.44
  -5   3  -7    6.22    0.53
  -5   3  -7    4.98    0.50
   5   3   7    5.87    0.49
   5   3   7    6.22    0.43
   5   3   7    6.08    0.40
   7  -3   7   28.72    1.23
   7  -3   7   27.83    1.22
   7   3   7   27.47    1.22
  -7   3  -7   28.47    1.32
  -7   3  -7   26.70    1.27
   7   3   7   29.48    1.14
   7   3   7   29.38    1.09
   9  -3   7    7.38    0.62
   9  -3   7    5.83    0.57
  -9   3  -7    4.65    0.56
   9   3   7    6.12    0.50
   9   3   7    6.87    0.60
   9   3   7    6.05    0.50
  11  -3   7    2.23    0.42
  11   3   7    2.35    0.36
 -11   3  -7    1.60    0.39
  11   3   7    1.20    0.29
  13  -3   7    7.43    0.74
  13   3   7    8.00    0.67
  13   3   7    7.04    0.61
 -13   3  -7    7.68    0.78
  15  -3   7    5.75    0.70
  15   3   7    3.63    0.53
  26  -4  -7    1.18    0.38
  26   4  -7    0.95    0.35
  24  -4  -7    0.45    0.26
 -24  -4   7    0.91    0.35
  24   4  -7    1.11    0.34
  22  -4  -7    0.03    0.19
 -22  -4   7   -0.09    0.18
  22   4  -7   -0.12    0.14
  20  -4  -7    0.51    0.24
 -20  -4   7    0.57    0.24
  20   4  -7    0.53    0.15
  20   4  -7    0.25    0.18
  18  -4  -7   32.04    1.28
 -18  -4   7   36.26    1.47
  18   4  -7   32.88    1.36
  18   4  -7   32.43    1.10
 -16  -4   7   21.96    1.05
  16  -4  -7   22.03    0.94
  16   4  -7   21.83    0.76
 -14  -4   7    5.43    0.47
  14  -4  -7    5.54    0.39
  14   4  -7    4.72    0.24
  14   4  -7    5.07    0.26
  12  -4  -7    4.48    0.31
  12  -4  -7    4.32    0.28
 -12  -4   7    4.41    0.27
 -12  -4   7    4.65    0.40
  12   4  -7    4.16    0.22
 -12   4   7    3.74    0.41
  12   4  -7    4.04    0.19
  12   4  -7    3.88    0.28
  10  -4  -7   10.49    0.47
 -10  -4   7   10.29    0.57
  10  -4  -7    9.91    0.44
 -10  -4   7    9.69    0.41
 -10   4   7    9.83    0.60
 -10   4   7   10.72    0.35
  10   4  -7    9.89    0.40
  10   4  -7   10.32    0.47
 -10   4   7   10.56    0.35
   8  -4  -7    5.54    0.27
  -8  -4   7    5.57    0.38
  -8  -4   7    5.75    0.30
   8  -4  -7    6.12    0.34
   8   4  -7    6.00    0.35
  -8   4   7    5.92    0.30
  -8   4   7    5.72    0.42
   8   4  -7    5.98    0.31
   6  -4  -7   46.57    1.43
  -6  -4   7   46.79    1.32
  -6  -4   7   45.77    1.42
  -6   4   7   48.48    1.37
   6   4  -7   46.91    1.42
  -6   4   7   45.38    1.50
   6   4  -7   45.36    1.42
  -4  -4   7   52.88    1.52
  -4  -4   7   52.70    1.56
   4  -4  -7   54.62    1.64
   4   4  -7   53.93    1.65
  -4   4   7   54.63    1.58
   4   4  -7   51.47    1.65
  -4   4   7   52.84    1.65
   2  -4  -7    6.28    0.40
  -2  -4   7    5.77    0.38
   2   4  -7    6.32    0.43
  -2   4   7    6.27    0.40
   2   4  -7    5.80    0.43
  -2   4   7    5.94    0.39
  -2   4   7    6.23    0.21
   0  -4   7   18.32    0.79
   0   4   7   18.06    0.77
   0   4   7   20.11    0.85
   0   4  -7   18.22    0.87
   0   4   7   20.95    0.60
   0   4  -7   19.32    0.89
   2  -4   7   48.30    1.58
  -2  -4  -7   48.21    1.59
   2   4   7   49.75    1.34
  -2   4  -7   47.53    1.72
   2   4   7   48.71    1.63
   2   4   7   46.95    1.51
  -2   4  -7   47.99    1.72
   4  -4   7   24.37    1.04
  -4  -4  -7   23.16    1.00
  -4   4  -7   22.34    1.09
   4   4   7   21.76    1.01
   4   4   7   22.95    0.82
   4   4   7   22.80    0.91
  -4   4  -7   22.55    1.08
   6  -4   7    3.26    0.42
  -6   4  -7    2.98    0.41
   6   4   7    4.26    0.35
   6   4   7    3.54    0.43
   6   4   7    4.23    0.37
  -6   4  -7    3.11    0.44
   8  -4   7    0.59    0.27
  -8   4  -7    0.59    0.27
   8   4   7    0.28    0.17
   8   4   7    0.35    0.17
   8   4   7    0.55    0.22
  10  -4   7    2.35    0.43
  10   4   7    1.89    0.32
  10   4   7    2.36    0.34
 -10   4  -7    2.20    0.44
  12  -4   7    0.19    0.26
 -12   4  -7   -0.12    0.18
  12   4   7   -0.03    0.17
  12   4   7   -0.07    0.15
  14  -4   7    2.95    0.55
 -25  -5   7    6.42    0.78
  25  -5  -7    4.54    0.64
  25   5  -7    5.33    0.65
  23  -5  -7    0.32    0.25
 -23  -5   7    0.09    0.22
  23   5  -7    0.27    0.21
  21  -5  -7    2.94    0.45
 -21  -5   7    1.99    0.45
  21   5  -7    2.92    0.46
 -19  -5   7   13.15    0.87
  19  -5  -7   12.74    0.78
  19   5  -7   12.21    0.63
  19   5  -7   12.66    0.81
 -17  -5   7    3.00    0.44
  17  -5  -7    2.96    0.38
  17   5  -7    3.27    0.29
 -15  -5   7   14.05    0.81
  15  -5  -7   12.98    0.69
  15   5  -7   13.53    0.59
  13  -5  -7    7.69    0.47
 -13  -5   7    5.56    0.49
  13   5  -7    6.52    0.37
 -13   5   7    6.76    0.25
  11  -5  -7   66.54    1.82
 -11  -5   7   65.05    1.72
 -11  -5   7   66.62    2.04
  11  -5  -7   67.43    1.98
 -11   5   7   67.68    1.76
  11   5  -7   64.57    1.90
 -11   5   7   67.59    2.17
 -11   5   7   65.56    1.75
   9  -5  -7    9.26    0.49
  -9  -5   7    9.03    0.55
  -9  -5   7    9.67    0.39
   9  -5  -7    9.69    0.42
   9   5  -7    9.70    0.52
   9   5  -7    9.25    0.47
  -9   5   7    9.37    0.43
  -9   5   7   10.92    0.63
   7  -5  -7   46.14    1.42
  -7  -5   7   43.69    1.22
  -7  -5   7   42.28    1.40
   7  -5  -7   41.77    1.10
  -7   5   7   42.73    1.48
   7   5  -7   44.04    1.41
   7   5  -7   41.98    1.41
  -7   5   7   42.63    1.31
  -5  -5   7  144.39    3.71
   5  -5  -7  154.73    4.03
  -5  -5   7  154.60    3.81
   5  -5  -7  144.46    3.41
   5   5  -7  149.63    4.05
   5   5  -7  146.67    3.94
  -5   5   7  144.02    3.82
  -5   5   7  149.65    3.95
   3  -5  -7   23.69    0.91
   3  -5  -7   21.28    0.59
  -3  -5   7   19.39    0.83
  -3   5   7   22.73    0.90
   3   5  -7   21.66    0.93
   3   5  -7   21.44    0.94
  -3   5   7   22.62    0.88
  -3   5   7   21.83    0.58
  -1  -5   7    9.39    0.55
   1  -5  -7   10.61    0.39
   1   5  -7    9.84    0.61
  -1   5   7   10.50    0.55
   1   5  -7   10.54    0.65
  -1   5   7   10.88    0.37
  -1   5   7   11.02    0.60
   1  -5   7    0.16    0.13
   1   5   7    0.08    0.09
  -1   5  -7   -0.02    0.09
   1   5   7    0.06    0.06
   1   5   7    0.01    0.10
  -1   5  -7    0.07    0.10
  -3  -5  -7   83.24    2.51
   3  -5   7   76.63    2.41
  -3   5  -7   82.22    2.66
   3   5   7   78.71    2.51
   3   5   7   85.10    2.15
   3   5   7   82.97    2.37
  -3   5  -7   84.95    2.67
   5  -5   7    2.84    0.40
  -5  -5  -7    3.69    0.39
  -5   5  -7    4.34    0.52
  -5   5  -7    3.18    0.42
   5   5   7    4.09    0.44
   5   5   7    3.65    0.34
   5   5   7    3.29    0.30
   7  -5   7    2.98    0.42
   7   5   7    2.23    0.29
  -7   5  -7    2.25    0.42
   7   5   7    2.47    0.30
   7   5   7    3.36    0.44
   9  -5   7    3.82    0.51
   9   5   7    5.04    0.45
  -9   5  -7    4.87    0.60
   9   5   7    4.86    0.43
  11  -5   7    8.97    0.78
 -11   5  -7    8.59    0.82
  13  -5   7    3.12    0.55
  24  -6  -7    5.50    0.67
 -24  -6   7    4.81    0.71
  24   6  -7    5.13    0.64
  22  -6  -7    3.54    0.52
 -22  -6   7    3.43    0.56
  22   6  -7    4.08    0.54
  20  -6  -7    3.21    0.46
 -20  -6   7    2.97    0.50
  20   6  -7    3.55    0.50
 -18  -6   7    0.84    0.28
  18  -6  -7    0.65    0.26
  18   6  -7    0.88    0.20
  16  -6  -7    0.81    0.25
 -16  -6   7    0.74    0.26
  16   6  -7    0.88    0.19
 -14  -6   7   30.08    1.28
  14  -6  -7   30.53    1.14
 -14   6   7   30.91    0.92
  14   6  -7   31.02    1.11
 -14   6   7   30.39    0.92
 -12  -6   7   11.71    0.71
  12  -6  -7   13.48    0.62
 -12   6   7   12.14    0.52
  12   6  -7   12.47    0.60
 -12   6   7   11.47    0.75
 -12   6   7   11.85    0.51
 -10  -6   7    6.04    0.49
  10  -6  -7    6.02    0.36
  10   6  -7    5.70    0.39
 -10   6   7    5.95    0.36
 -10   6   7    5.71    0.51
  -8  -6   7    3.31    0.21
   8  -6  -7    3.90    0.34
   8  -6  -7    3.71    0.23
  -8  -6   7    3.84    0.38
  -8   6   7    3.29    0.29
   8   6  -7    3.14    0.31
  -8   6   7    3.32    0.37
   6  -6  -7    0.62    0.09
   6  -6  -7    0.76    0.18
  -6  -6   7    0.71    0.12
  -6  -6   7    0.64    0.18
   6   6  -7    0.46    0.15
   6   6  -7    0.61    0.19
  -6   6   7    0.34    0.13
  -6   6   7    0.33    0.14
  -4  -6   7   36.94    1.26
  -4  -6   7   34.40    1.10
   4  -6  -7   34.84    1.27
   4  -6  -7   33.97    0.92
  -4   6   7   33.30    1.22
   4   6  -7   33.13    1.29
   4   6  -7   36.27    1.35
  -4   6   7   33.94    1.25
  -2  -6   7    0.99    0.21
   2  -6  -7    1.00    0.12
   2   6  -7    0.76    0.21
  -2   6   7    1.06    0.21
   2   6  -7    1.33    0.28
  -2   6   7    0.87    0.20
   0  -6   7   11.52    0.65
   0  -6  -7   11.77    0.47
   0   6   7   12.20    0.62
   0   6   7   11.67    0.45
   0   6  -7   10.29    0.68
   0   6   7   12.30    0.68
   0   6  -7   11.28    0.73
  -2  -6  -7    7.59    0.51
   2  -6   7    7.68    0.55
  -2   6  -7    7.02    0.62
  -2   6  -7    8.88    0.63
   2   6   7    7.13    0.48
   2   6   7    8.18    0.58
   2   6   7    8.84    0.41
   4  -6   7    7.06    0.57
   4   6   7    8.78    0.63
  -4   6  -7    6.94    0.65
  -4   6  -7    7.82    0.62
   4   6   7    8.05    0.50
   6  -6   7   -0.10    0.16
  -6   6  -7    0.32    0.21
   6   6   7    0.49    0.21
   6   6   7    0.32    0.14
   8  -6   7    1.51    0.36
  -8   6  -7    2.06    0.44
  10  -6   7    0.36    0.24
 -10   6  -7    0.16    0.24
  12  -6   7    0.16    0.26
  14  -6   7    0.66    0.33
  23  -7  -7    0.92    0.37
 -23  -7   7    1.22    0.39
  23   7  -7    0.85    0.30
  21  -7  -7    1.41    0.37
 -21  -7   7    1.46    0.42
  21   7  -7    1.55    0.40
 -19  -7   7    4.22    0.57
  19  -7  -7    6.14    0.58
  17  -7  -7    2.63    0.40
 -17  -7   7    2.44    0.43
 -17   7   7    2.68    0.18
  17   7  -7    2.50    0.32
 -15  -7   7   26.93    1.24
  15  -7  -7   26.33    1.08
 -15   7   7   24.24    0.85
  15   7  -7   24.78    1.03
 -13  -7   7    6.72    0.58
  13  -7  -7    7.96    0.50
 -13   7   7    6.69    0.40
  13   7  -7    5.56    0.43
  11  -7  -7    6.81    0.42
 -11  -7   7    6.79    0.56
 -11   7   7    5.73    0.40
  11   7  -7    6.18    0.45
 -11   7   7    7.77    0.60
  -9  -7   7    8.09    0.57
   9  -7  -7    9.49    0.44
  -9   7   7    8.99    0.63
  -9   7   7   10.35    0.55
   9   7  -7    9.26    0.57
  -7  -7   7    9.07    0.59
  -7  -7   7   10.13    0.41
   7  -7  -7    9.70    0.41
   7   7  -7    9.26    0.58
  -7   7   7    9.92    0.63
  -7   7   7   10.01    0.56
  -5  -7   7    0.06    0.11
  -5  -7   7    0.04    0.08
  -5   7   7    0.31    0.14
  -5   7   7    0.07    0.10
   5   7  -7   -0.04    0.08
  -3  -7   7    2.37    0.32
   3   7  -7    2.59    0.34
  -3   7   7    2.46    0.31
  -3   7   7    2.38    0.32
  -1  -7   7  124.07    3.46
   1   7  -7  128.94    3.77
  -1   7   7  126.80    3.49
   1   7  -7  133.23    3.81
  -1   7   7  126.67    3.59
   1  -7   7    0.83    0.24
   1   7   7    0.69    0.22
   1   7   7    0.77    0.21
  -1   7  -7    0.81    0.28
  -1   7  -7    1.03    0.28
   3  -7   7   15.03    0.84
  -3   7  -7   16.57    1.00
   3   7   7   15.98    0.89
  -3   7  -7   15.30    0.91
   3   7   7   15.61    0.74
   5  -7   7    0.05    0.19
   5   7   7    0.18    0.16
  -5   7  -7    0.24    0.20
   7  -7   7    9.19    0.73
   7   7   7    8.81    0.74
  -7   7  -7   11.02    0.89
   9  -7   7    0.48    0.27
  -9   7  -7    0.22    0.23
  11  -7   7    1.84    0.44
 -11   7  -7    2.11    0.51
  13  -7   7    5.39    0.70
  22  -8  -7    2.16    0.48
 -22  -8   7    2.65    0.55
  22   8  -7    2.62    0.52
  20  -8  -7    8.94    0.75
 -20  -8   7    8.49    0.82
  18  -8  -7    3.66    0.48
 -18  -8   7    3.15    0.52
 -18   8   7    3.77    0.25
  16  -8  -7   10.79    0.69
 -16  -8   7   10.20    0.80
 -16   8   7   10.11    0.52
  14  -8  -7    0.68    0.23
 -14  -8   7    0.76    0.25
  14   8  -7    0.57    0.19
 -14   8   7    0.69    0.18
  12  -8  -7   11.23    0.59
 -12  -8   7   11.38    0.76
 -12   8   7   10.30    0.59
  12   8  -7   11.87    0.69
 -10  -8   7    0.00    0.13
 -10   8   7    0.24    0.17
 -10   8   7    0.12    0.13
  10   8  -7    0.27    0.14
  -8  -8   7    6.15    0.52
  -8   8   7    6.98    0.58
  -8   8   7    5.19    0.44
   8   8  -7    5.39    0.48
  -6  -8   7    0.30    0.17
  -6   8   7    0.30    0.17
   6   8  -7    0.27    0.17
  -6   8   7    0.30    0.17
  -4  -8   7    2.99    0.37
   4   8  -7    2.20    0.34
  -4   8   7    2.86    0.35
  -4   8   7    2.23    0.32
  -2  -8   7    1.78    0.31
   2   8  -7    1.77    0.33
  -2   8   7    2.16    0.34
  -2   8   7    2.14    0.31
   0  -8   7    4.26    0.45
   0   8   7    4.90    0.42
   0   8  -7    4.31    0.48
   0   8   7    5.53    0.51
   2  -8   7    6.08    0.55
  -2   8  -7    7.46    0.64
   2   8   7    7.02    0.59
   4  -8   7    2.49    0.39
   4   8   7    3.25    0.45
  -4   8  -7    3.12    0.52
   6  -8   7    6.48    0.62
  -6   8  -7    6.59    0.72
   6   8   7    6.61    0.65
   8  -8   7    0.46    0.24
  -8   8  -7    0.47    0.32
  10  -8   7   -0.05    0.23
 -10   8  -7   -0.20    0.19
  12  -8   7    0.64    0.34
 -21  -9   7    1.94    0.47
  21   9  -7    2.00    0.47
 -19  -9   7    1.92    0.46
 -19   9   7    1.64    0.19
 -17  -9   7    1.37    0.39
 -17   9   7    1.43    0.23
 -15  -9   7    6.13    0.64
 -15   9   7    6.66    0.47
 -13  -9   7    5.95    0.60
  13   9  -7    5.90    0.52
 -13   9   7    5.97    0.47
 -11  -9   7    5.14    0.55
  11   9  -7    6.13    0.53
 -11   9   7    5.87    0.48
  -9  -9   7    5.78    0.56
   9   9  -7    7.57    0.58
  -9   9   7    6.28    0.51
  -7  -9   7   18.65    0.98
   7   9  -7   18.97    0.99
  -7   9   7   18.80    0.98
  -7   9   7   20.68    0.97
  -5  -9   7   18.64    0.96
   5   9  -7   18.31    0.99
  -5   9   7   18.82    0.95
  -5   9   7   19.60    0.96
  -3  -9   7    1.23    0.28
  -3   9   7    0.92    0.25
  -3   9   7    1.43    0.30
   3   9  -7    1.67    0.34
  -1  -9   7   12.87    0.78
  -1   9   7   12.83    0.81
  -1   9   7   12.82    0.72
   1   9  -7   13.92    0.86
   1  -9   7    8.14    0.65
  -1   9  -7   10.44    0.76
   1   9   7   10.50    0.73
   3  -9   7    8.07    0.65
   3   9   7    7.41    0.66
   5  -9   7    6.05    0.60
   5   9   7    5.85    0.62
   7  -9   7    0.48    0.25
  -7   9  -7    0.49    0.30
   9  -9   7    2.33    0.48
  -9   9  -7    1.82    0.50
 -20 -10   7    2.48    0.56
 -18 -10   7    2.74    0.54
 -16 -10   7   10.45    0.87
 -14 -10   7   -0.06    0.15
 -14  10   7    0.38    0.18
 -12 -10   7   22.73    1.19
 -12  10   7   22.08    1.04
 -10 -10   7    0.11    0.18
  10  10  -7    0.00    0.14
 -10  10   7   -0.12    0.12
  -8 -10   7    4.39    0.51
  -8  10   7    4.32    0.47
   8  10  -7    5.39    0.55
  -6 -10   7    0.35    0.21
  -6  10   7    0.02    0.17
   6  10  -7    0.02    0.14
  -6  10   7    0.19    0.15
  -4 -10   7    3.38    0.45
  -4  10   7    3.00    0.41
  -4  10   7    4.32    0.46
   4  10  -7    3.13    0.44
  -2 -10   7    7.12    0.62
  -2  10   7    7.88    0.65
   2  10  -7    6.99    0.65
   0 -10   7    0.18    0.16
   0  10  -7    0.11    0.18
   0  10   7    0.26    0.18
   2 -10   7    4.81    0.54
   2  10   7    5.99    0.61
   4 -10   7    0.32    0.20
   4  10   7    0.16    0.21
   6 -10   7    1.90    0.41
   8 -10   7   -0.13    0.19
 -17 -11   7    2.91    0.55
 -15 -11   7    0.10    0.22
 -13 -11   7    0.36    0.25
 -11 -11   7    2.43    0.46
 -11  11   7    1.85    0.35
  -9 -11   7    9.37    0.78
  -9  11   7   10.58    0.73
  -7 -11   7    1.03    0.32
  -7  11   7    1.06    0.29
  -5 -11   7    0.32    0.22
   5  11  -7    0.43    0.24
  -5  11   7    0.51    0.23
  -3 -11   7    1.07    0.32
  -3  11   7    1.22    0.33
   3  11  -7    0.97    0.31
  -1 -11   7    0.22    0.19
  -1  11   7   -0.18    0.13
   1 -11   7    7.10    0.66
   1  11   7    6.93    0.68
   3 -11   7    0.46    0.23
   3  11   7    0.12    0.21
   5 -11   7   10.41    0.83
   7 -11   7    0.23    0.24
 -14 -12   7    2.68    0.52
 -12 -12   7    6.17    0.70
 -10 -12   7    2.76    0.51
  -8 -12   7    1.30    0.38
  -6 -12   7    2.84    0.47
  -4 -12   7    1.03    0.32
  -2 -12   7    0.09    0.18
  -2  12   7    0.02    0.19
   0 -12   7    0.25    0.22
   0  12   7   -0.04    0.18
   2 -12   7    1.94    0.43
   4 -12   7    3.08    0.52
 -11 -13   7    0.00    0.23
  -9 -13   7    2.21    0.48
  -7 -13   7    0.68    0.30
  -5 -13   7    0.69    0.29
  -3 -13   7    1.85    0.43
  -1 -13   7    3.70    0.56
  28   0  -8    1.73    0.44
  26   0  -8   13.64    0.95
  24   0  -8    0.37    0.23
  22   0  -8    5.83    0.54
  20   0  -8    9.51    0.63
  18   0  -8   66.26    2.01
 -18   0   8   63.37    2.10
  16   0  -8   24.28    0.96
 -16   0   8   26.01    1.06
 -14   0   8    2.20    0.27
  14   0  -8    2.78    0.27
 -14   0   8    2.29    0.30
 -12   0   8    2.05    0.26
 -12   0   8    1.97    0.23
  12   0  -8    1.59    0.19
 -10   0   8    1.69    0.22
 -10   0   8    1.99    0.20
  -8   0   8    6.99    0.33
  -8   0   8    7.64    0.42
  -6   0   8    9.27    0.48
  -6   0   8    9.93    0.38
  -4   0   8    5.68    0.27
  -4   0   8    5.43    0.35
   2   0  -8  136.91    3.66
  -2   0   8  140.24    3.60
  -2   0   8  135.58    3.52
  -2   0   8  138.43    3.32
   0   0   8  150.65    3.91
   0   0   8  146.80    3.89
   0   0  -8  152.33    4.06
   0   0   8  148.58    3.67
  -2   0  -8    3.35    0.35
   2   0   8    3.69    0.36
   2   0   8    3.93    0.36
   2   0   8    3.65    0.32
  -4   0  -8    9.83    0.65
   4   0   8   10.57    0.62
   4   0   8   10.02    0.60
   4   0   8   10.08    0.57
   6   0   8    3.79    0.41
   6   0   8    4.17    0.41
  -6   0  -8    4.28    0.46
   8   0   8    2.70    0.39
   8   0   8    4.43    0.46
  10   0   8   12.74    0.85
  10   0   8   14.10    0.86
  12   0   8    1.06    0.34
  14   0   8    2.99    0.52
  27  -1  -8    6.70    0.72
  27   1  -8    7.58    0.75
  25  -1  -8    9.35    0.76
  25   1  -8    7.98    0.72
  23  -1  -8    5.05    0.54
  23   1  -8    4.25    0.51
  21  -1  -8    0.36    0.20
 -21  -1   8    0.70    0.27
  21   1  -8    0.59    0.23
  21   1  -8    0.39    0.11
  19  -1  -8    3.77    0.40
 -19  -1   8    4.04    0.47
  19   1  -8    4.38    0.19
  19   1  -8    3.78    0.41
  17  -1  -8   19.54    0.85
 -17  -1   8   19.26    0.94
  17   1  -8   19.65    0.88
 -15  -1   8    1.82    0.26
 -15  -1   8    1.36    0.25
  15  -1  -8    1.33    0.20
  15   1  -8    1.71    0.25
 -15   1   8    1.19    0.26
 -15   1   8    1.48    0.25
 -13  -1   8    2.28    0.27
 -13  -1   8    2.55    0.28
  13  -1  -8    2.44    0.23
 -13   1   8    2.15    0.29
 -13   1   8    2.35    0.26
  11  -1  -8   49.83    1.38
 -11  -1   8   51.36    1.49
 -11  -1   8   50.61    1.54
 -11   1   8   49.53    1.61
 -11   1   8   50.40    1.43
  -9  -1   8    1.12    0.17
  -9  -1   8    1.39    0.18
   9  -1  -8    1.77    0.15
  -9   1   8    1.82    0.23
  -9   1   8    1.75    0.16
  -7  -1   8    0.16    0.08
  -7  -1   8    0.19    0.08
  -7   1   8    0.03    0.04
  -7   1   8    0.00    0.06
  -5  -1   8    9.80    0.47
  -5  -1   8    9.30    0.40
   5   1  -8    9.61    0.38
  -5   1   8    9.02    0.48
  -5   1   8    8.96    0.31
  -5   1   8    9.09    0.35
  -3  -1   8  136.52    3.31
  -3  -1   8  136.23    3.55
   3   1  -8  132.60    3.60
  -3   1   8  138.80    3.20
  -3   1   8  137.04    3.57
  -3   1   8  139.00    3.47
  -1  -1   8    2.02    0.25
   1  -1  -8    2.12    0.23
  -1  -1   8    1.84    0.22
  -1  -1   8    1.70    0.20
  -1   1   8    1.69    0.22
  -1   1   8    1.76    0.17
   1   1  -8    2.09    0.24
  -1   1   8    2.40    0.25
  -1  -1  -8    9.41    0.53
   1  -1   8    8.40    0.50
   1  -1   8    9.03    0.53
   1  -1   8    9.78    0.51
   1   1   8    9.15    0.53
  -1   1  -8    9.58    0.57
   1   1   8    9.42    0.53
   1   1   8    8.91    0.45
  -3  -1  -8   -0.06    0.09
   3  -1   8    0.06    0.09
   3  -1   8    0.20    0.16
  -3   1  -8   -0.04    0.09
   3   1   8   -0.04    0.08
   3   1   8    0.13    0.12
   3   1   8    0.11    0.12
   5  -1   8   -0.05    0.09
  -5  -1  -8    0.52    0.19
   5  -1   8    0.06    0.15
   5   1   8    0.14    0.13
   5   1   8    0.02    0.13
  -5   1  -8    0.28    0.16
   5   1   8    0.07    0.12
   7  -1   8    0.14    0.18
   7  -1   8   -0.03    0.11
   7   1   8    0.11    0.14
   7   1   8   -0.10    0.14
   7   1   8    0.12    0.14
   9  -1   8    0.89    0.28
   9  -1   8    1.02    0.29
   9   1   8    1.00    0.28
   9   1   8    0.82    0.25
   9   1   8    0.63    0.25
  11  -1   8    2.86    0.47
 -11   1  -8    2.86    0.48
  11   1   8    3.01    0.44
  11   1   8    2.97    0.44
  13  -1   8    0.87    0.37
  13   1   8    1.48    0.37
  13   1   8    0.57    0.30
  15  -1   8   -0.26    0.24
  15   1   8    0.03    0.25
  15   1   8   -0.01    0.18
  26  -2  -8    0.08    0.23
  26   2  -8    0.17    0.22
  24  -2  -8    0.60    0.26
  24   2  -8    0.58    0.26
  22  -2  -8   15.20    0.86
 -22  -2   8   14.06    0.94
  22   2  -8   13.52    0.84
  22   2  -8   13.32    0.60
  20  -2  -8   15.96    0.84
 -20  -2   8   14.36    0.91
  20   2  -8   16.41    0.59
  20   2  -8   17.09    0.89
 -18  -2   8    8.75    0.63
  18  -2  -8    9.35    0.58
  18   2  -8    8.62    0.59
 -16  -2   8    0.01    0.10
  16  -2  -8    0.04    0.08
  16   2  -8    0.00    0.08
  14  -2  -8   46.67    1.42
 -14  -2   8   48.10    1.57
 -14  -2   8   47.08    1.50
 -14   2   8   49.50    1.69
 -12  -2   8    4.00    0.34
  12  -2  -8    4.16    0.27
 -12  -2   8    3.64    0.30
 -12   2   8    3.95    0.38
 -10  -2   8    8.39    0.43
  10  -2  -8    8.58    0.35
 -10  -2   8    8.42    0.46
 -10   2   8    7.86    0.50
   8  -2  -8    1.00    0.09
  -8  -2   8    0.99    0.16
  -8  -2   8    0.76    0.14
  -8   2   8    0.87    0.18
  -6  -2   8   65.69    1.76
  -6  -2   8   65.96    1.83
  -6   2   8   63.07    1.91
   6   2  -8   64.59    1.74
  -6   2   8   65.94    1.68
  -4  -2   8   80.41    2.06
  -4  -2   8   76.24    2.16
  -4   2   8   78.76    2.10
   4   2  -8   79.04    2.19
  -2  -2   8    5.52    0.37
  -2  -2   8    5.31    0.34
   2   2  -8    5.72    0.38
  -2   2   8    5.53    0.35
  -2   2   8    5.01    0.36
  -2   2   8    5.59    0.24
   0  -2   8   11.00    0.54
   0  -2  -8   10.06    0.53
   0  -2   8    9.89    0.55
   0   2   8   10.21    0.54
   0   2  -8    9.38    0.57
   0   2   8   10.24    0.43
   0   2   8   10.03    0.55
  -2  -2  -8    2.00    0.27
   2  -2   8    2.17    0.28
   2  -2   8    1.40    0.24
   2   2   8    1.86    0.21
  -2   2  -8    1.67    0.28
   2   2   8    1.88    0.27
   2   2   8    1.32    0.23
   4  -2   8    0.14    0.15
   4  -2   8    0.37    0.16
  -4  -2  -8    0.37    0.16
  -4   2  -8    0.22    0.15
   4   2   8    0.06    0.11
   4   2   8    0.18    0.12
   4   2   8    0.36    0.15
  -6  -2  -8    8.53    0.63
   6  -2   8    7.27    0.58
   6  -2   8    7.64    0.58
   6   2   8    8.31    0.55
   6   2   8    7.35    0.50
  -6   2  -8    8.05    0.63
   6   2   8    8.01    0.59
   8  -2   8    0.70    0.24
   8  -2   8    0.66    0.26
   8   2   8    0.65    0.22
   8   2   8    0.56    0.21
   8   2   8    0.85    0.27
  10  -2   8    9.64    0.74
  10  -2   8    9.17    0.72
  10   2   8    9.28    0.66
  10   2   8    8.44    0.64
 -10   2  -8   10.29    0.84
  12  -2   8    1.98    0.44
  12   2   8    1.66    0.37
 -12   2  -8    1.55    0.42
  12   2   8    1.95    0.38
  14  -2   8    0.59    0.35
  14   2   8    0.26    0.28
  14   2   8    0.33    0.24
  27  -3  -8    1.76    0.45
  27   3  -8    1.44    0.40
  25  -3  -8    0.01    0.18
  25   3  -8   -0.05    0.16
  23  -3  -8   15.95    0.93
 -23  -3   8   13.77    0.98
  23   3  -8   14.77    0.92
 -21  -3   8   63.20    2.28
  21  -3  -8   64.16    2.11
  21   3  -8   63.87    1.86
  21   3  -8   60.43    2.14
  19  -3  -8    8.29    0.57
 -19  -3   8    9.54    0.69
  19   3  -8    8.02    0.59
  19   3  -8    7.98    0.37
  17  -3  -8    6.64    0.47
 -17  -3   8    7.17    0.58
  17   3  -8    7.41    0.54
  15  -3  -8   18.48    0.77
  15  -3  -8   18.95    0.64
 -15  -3   8   18.13    0.89
 -15   3   8   19.35    0.96
 -13  -3   8    0.00    0.08
  13  -3  -8    0.09    0.08
  13  -3  -8    0.06    0.05
 -13  -3   8   -0.01    0.07
 -13   3   8    0.07    0.10
  11  -3  -8    9.01    0.41
 -11  -3   8   10.22    0.47
 -11  -3   8    9.89    0.54
 -11   3   8   11.13    0.63
  -9  -3   8    7.53    0.46
  -9  -3   8    9.06    0.42
   9  -3  -8    8.73    0.33
  -9   3   8    8.37    0.52
  -7  -3   8    7.23    0.41
  -7  -3   8    6.96    0.37
  -7   3   8    6.83    0.45
   7   3  -8    6.76    0.32
  -7   3   8    7.44    0.31
  -5  -3   8   11.05    0.51
  -5  -3   8   10.29    0.49
  -5   3   8   11.99    0.49
   5   3  -8   11.13    0.51
  -5   3   8   10.96    0.57
  -3  -3   8   18.46    0.75
  -3  -3   8   18.35    0.73
  -3   3   8   20.23    0.76
   3   3  -8   20.51    0.82
  -1  -3   8    0.41    0.13
  -1  -3   8    0.13    0.10
  -1   3   8    0.17    0.10
  -1   3   8    0.15    0.10
   1   3  -8    0.11    0.10
  -1   3   8    0.05    0.06
   1  -3   8   77.05    2.16
  -1  -3  -8   73.18    2.25
   1   3   8   75.24    2.19
   1   3   8   76.58    1.93
   1   3   8   75.95    2.25
  -1   3  -8   70.22    2.34
  -3  -3  -8    6.12    0.46
   3  -3   8    4.85    0.45
  -3   3  -8    5.37    0.50
   3   3   8    6.17    0.37
   3   3   8    6.83    0.45
   3   3   8    5.94    0.48
  -5  -3  -8   15.80    0.84
   5  -3   8   13.64    0.78
   5   3   8   14.06    0.73
  -5   3  -8   14.71    0.87
   5   3   8   15.04    0.68
   5   3   8   15.37    0.83
   7  -3   8    5.80    0.56
   7   3   8    7.40    0.53
   7   3   8    8.45    0.54
   7   3   8    5.93    0.56
  -7   3  -8    7.70    0.69
   9  -3   8   -0.13    0.17
   9  -3   8   -0.02    0.15
   9   3   8    0.08    0.16
  -9   3  -8    0.09    0.17
   9   3   8    0.11    0.15
   9   3   8    0.07    0.16
  11  -3   8    1.84    0.43
 -11   3  -8    1.39    0.39
  11   3   8    1.43    0.32
  11   3   8    1.11    0.31
  13  -3   8   -0.05    0.27
  13   3   8    0.08    0.19
  26  -4  -8    3.05    0.53
 -26  -4   8    1.88    0.50
  26   4  -8    3.48    0.54
  24  -4  -8   12.94    0.89
 -24  -4   8   12.36    1.00
  24   4  -8   12.31    0.88
  22  -4  -8    0.31    0.21
 -22  -4   8    0.23    0.22
  22   4  -8    0.54    0.24
  20  -4  -8    2.72    0.39
 -20  -4   8    2.55    0.44
  20   4  -8    2.30    0.39
  20   4  -8    2.17    0.24
  18  -4  -8    5.02    0.45
 -18  -4   8    4.97    0.53
  18   4  -8    5.64    0.32
 -16  -4   8   21.88    1.06
  16  -4  -8   22.88    0.94
  16   4  -8   24.33    0.72
  16   4  -8   23.53    0.74
 -14  -4   8    3.60    0.27
 -14  -4   8    3.46    0.39
  14  -4  -8    3.91    0.32
 -14   4   8    3.59    0.42
  14   4  -8    3.33    0.18
 -12  -4   8   16.99    0.65
 -12  -4   8   16.05    0.79
  12  -4  -8   17.46    0.66
  12  -4  -8   18.17    0.67
 -12   4   8   18.53    0.90
  12   4  -8   17.83    0.54
  10  -4  -8    3.76    0.26
  10  -4  -8    3.34    0.23
 -10  -4   8    3.76    0.25
 -10  -4   8    3.49    0.34
  10   4  -8    3.83    0.28
 -10   4   8    3.68    0.38
 -10   4   8    3.54    0.14
  10   4  -8    3.46    0.21
   8  -4  -8    8.27    0.43
  -8  -4   8    9.30    0.51
  -8  -4   8    8.79    0.41
   8  -4  -8    8.75    0.29
  -8   4   8    9.55    0.56
  -8   4   8    8.98    0.38
   8   4  -8    8.65    0.41
   8   4  -8    8.21    0.45
  -6  -4   8    9.49    0.50
  -6  -4   8    9.72    0.45
   6  -4  -8    9.45    0.47
   6   4  -8    7.96    0.47
  -6   4   8    9.12    0.44
   6   4  -8    8.91    0.47
  -6   4   8    9.06    0.54
   4  -4  -8    2.81    0.27
  -4  -4   8    3.02    0.27
  -4  -4   8    2.44    0.26
  -4   4   8    2.23    0.24
   4   4  -8    2.38    0.29
  -4   4   8    2.64    0.29
   4   4  -8    2.48    0.27
  -2  -4   8   17.44    0.75
   2  -4  -8   18.59    0.80
  -2  -4   8   17.86    0.76
   2   4  -8   18.39    0.84
  -2   4   8   19.10    0.80
   2   4  -8   18.20    0.85
  -2   4   8   17.42    0.77
  -2   4   8   18.08    0.49
   0  -4  -8    3.42    0.32
   0  -4   8    3.00    0.33
   0   4   8    3.48    0.35
   0   4  -8    3.31    0.37
   0   4   8    3.31    0.33
   0   4   8    3.52    0.21
   0   4  -8    3.04    0.37
   2  -4   8   28.47    1.12
  -2  -4  -8   28.25    1.12
   2   4   8   27.67    1.16
   2   4   8   29.66    1.09
  -2   4  -8   28.17    1.24
   2   4   8   29.52    0.91
  -2   4  -8   27.28    1.23
  -4  -4  -8    0.03    0.12
   4  -4   8    0.29    0.19
   4   4   8    0.09    0.10
   4   4   8   -0.06    0.10
  -4   4  -8   -0.02    0.11
   4   4   8    0.00    0.10
  -4   4  -8    0.01    0.12
   6  -4   8   11.99    0.75
   6   4   8   12.09    0.61
   6   4   8   10.88    0.64
   6   4   8   10.48    0.72
  -6   4  -8   12.52    0.85
   8  -4   8    2.99    0.46
   8   4   8    3.74    0.48
  -8   4  -8    3.60    0.53
   8   4   8    3.54    0.38
   8   4   8    3.45    0.39
  10  -4   8    0.35    0.27
  10   4   8    0.54    0.23
 -10   4  -8    0.27    0.24
  12  -4   8    0.07    0.25
 -12   4  -8   -0.02    0.19
  12   4   8    0.09    0.18
  14  -4   8    0.44    0.35
 -25  -5   8   11.26    0.99
  25  -5  -8    9.43    0.83
  25   5  -8    9.36    0.82
  23  -5  -8    6.64    0.65
 -23  -5   8    6.24    0.71
  23   5  -8    6.72    0.66
  21  -5  -8    2.46    0.41
 -21  -5   8    3.49    0.52
  21   5  -8    4.71    0.54
 -19  -5   8    7.33    0.67
  19  -5  -8    7.39    0.58
  19   5  -8    7.48    0.44
  17  -5  -8   15.18    0.78
 -17  -5   8   17.16    0.94
  17   5  -8   14.70    0.64
  15  -5  -8    1.15    0.23
 -15  -5   8    0.67    0.22
  15   5  -8    1.06    0.16
 -13  -5   8    8.26    0.57
  13  -5  -8    7.87    0.45
 -13   5   8    7.80    0.60
  13   5  -8    7.97    0.40
 -11  -5   8    2.93    0.21
  11  -5  -8    2.69    0.25
 -11  -5   8    2.60    0.33
 -11   5   8    2.71    0.18
  11   5  -8    3.00    0.25
 -11   5   8    2.88    0.18
 -11   5   8    2.89    0.37
  -9  -5   8    6.40    0.33
   9  -5  -8    6.80    0.41
   9  -5  -8    6.86    0.30
  -9  -5   8    6.10    0.44
  -9   5   8    6.36    0.49
   9   5  -8    6.06    0.41
  -9   5   8    6.22    0.34
   9   5  -8    6.05    0.38
  -7  -5   8   15.46    0.59
   7  -5  -8   16.08    0.70
   7  -5  -8   15.79    0.42
  -7  -5   8   15.49    0.72
  -7   5   8   15.77    0.78
   7   5  -8   15.94    0.73
   7   5  -8   14.59    0.68
  -7   5   8   15.01    0.64
  -5  -5   8   40.96    1.37
   5  -5  -8   42.96    1.42
  -5  -5   8   41.18    1.27
  -5   5   8   42.22    1.45
   5   5  -8   41.41    1.44
   5   5  -8   42.68    1.46
  -5   5   8   40.90    1.35
   3  -5  -8   57.64    1.79
  -3  -5   8   54.94    1.68
  -3  -5   8   53.14    1.64
   3   5  -8   55.86    1.83
   3   5  -8   52.71    1.81
  -3   5   8   54.65    1.73
  -3   5   8   51.51    1.69
  -1  -5   8    0.27    0.15
   1   5  -8    0.24    0.14
  -1   5   8    0.53    0.16
   1   5  -8    0.53    0.19
  -1   5   8    0.55    0.18
  -1  -5  -8    6.15    0.45
   1  -5   8    6.05    0.48
   1   5   8    6.28    0.45
  -1   5  -8    6.42    0.57
   1   5   8    6.82    0.50
  -1   5  -8    7.03    0.55
  -3  -5  -8   12.46    0.71
   3  -5   8   13.70    0.77
  -3   5  -8   13.49    0.85
   3   5   8   12.87    0.76
  -3   5  -8   12.23    0.80
   3   5   8   13.34    0.69
   5  -5   8    4.43    0.49
   5   5   8    5.71    0.44
  -5   5  -8    5.05    0.57
  -5   5  -8    5.46    0.56
   5   5   8    5.55    0.54
   7  -5   8    0.66    0.27
   7   5   8    0.32    0.17
  -7   5  -8    0.52    0.25
   7   5   8    0.81    0.27
   9  -5   8    0.41    0.24
  -9   5  -8    0.73    0.32
   9   5   8    0.79    0.24
  11  -5   8    7.17    0.73
 -11   5  -8    8.98    0.86
  13  -5   8    2.18    0.50
 -24  -6   8    5.45    0.72
  24  -6  -8    5.89    0.66
  24   6  -8    4.04    0.59
 -22  -6   8    1.12    0.37
  22  -6  -8    0.57    0.30
  22   6  -8    0.97    0.31
  20  -6  -8   10.77    0.74
 -20  -6   8   10.43    0.83
  20   6  -8   10.11    0.75
  18  -6  -8    0.08    0.18
 -18  -6   8   -0.03    0.13
  18   6  -8    0.33    0.14
 -16  -6   8    0.64    0.24
  16  -6  -8    1.04    0.25
  16   6  -8    1.18    0.20
  14  -6  -8    3.95    0.36
 -14  -6   8    4.55    0.47
  14   6  -8    5.18    0.36
 -14   6   8    4.25    0.20
 -14   6   8    4.63    0.21
 -12  -6   8   35.92    1.40
  12  -6  -8   38.52    1.19
 -12   6   8   37.66    1.11
  12   6  -8   35.17    1.24
 -12   6   8   38.58    1.52
 -12   6   8   36.92    1.10
  10  -6  -8   20.85    0.68
 -10  -6   8   19.28    0.92
 -10   6   8   20.68    0.75
  10   6  -8   18.95    0.82
 -10   6   8   19.35    0.97
  -8  -6   8    1.82    0.28
  -8  -6   8    1.71    0.18
  -8   6   8    1.45    0.20
  -8   6   8    1.63    0.29
   8   6  -8    1.54    0.23
   6  -6  -8   32.54    1.21
  -6  -6   8   32.47    1.20
  -6  -6   8   31.02    1.02
  -6   6   8   32.20    1.25
   6   6  -8   31.50    1.23
  -6   6   8   32.49    1.14
  -4  -6   8   11.25    0.63
  -4  -6   8   11.51    0.55
   4   6  -8   11.39    0.69
  -4   6   8   10.51    0.59
  -4   6   8   10.64    0.62
   4   6  -8   10.56    0.65
  -2  -6   8   35.57    1.31
   2   6  -8   36.92    1.46
   2   6  -8   38.11    1.49
  -2   6   8   37.18    1.36
  -2   6   8   36.53    1.33
   0  -6   8   27.43    1.13
   0   6   8   29.20    1.19
   0   6  -8   28.42    1.29
   0   6  -8   27.67    1.25
   0   6   8   28.66    1.11
  -2  -6  -8    4.26    0.41
   2  -6   8    4.72    0.46
   2   6   8    5.53    0.42
  -2   6  -8    5.00    0.55
   2   6   8    4.47    0.46
  -2   6  -8    4.26    0.48
   4  -6   8    6.17    0.55
  -4   6  -8    6.11    0.63
  -4   6  -8    5.53    0.56
   4   6   8    5.26    0.52
   4   6   8    5.87    0.45
   6  -6   8    3.43    0.48
   6   6   8    3.97    0.40
  -6   6  -8    4.08    0.56
   6   6   8    3.00    0.44
   8  -6   8    1.16    0.35
  -8   6  -8    1.16    0.37
  10  -6   8    1.71    0.42
 -10   6  -8    1.92    0.49
  12  -6   8    0.27    0.29
  23  -7  -8    4.63    0.60
 -23  -7   8    4.42    0.66
  23   7  -8    4.34    0.59
 -21  -7   8    1.41    0.39
  21  -7  -8    1.01    0.34
  21   7  -8    1.29    0.36
  19  -7  -8    2.57    0.41
 -19  -7   8    2.25    0.44
 -17  -7   8    1.84    0.39
  17  -7  -8    1.49    0.31
  17   7  -8    1.06    0.23
 -15  -7   8    2.25    0.39
  15  -7  -8    2.08    0.31
 -15   7   8    2.08    0.18
  15   7  -8    2.29    0.29
  13  -7  -8    1.20    0.22
 -13  -7   8    1.20    0.28
 -13   7   8    1.32    0.18
  13   7  -8    1.11    0.22
 -11  -7   8    4.11    0.44
 -11   7   8    3.57    0.31
  11   7  -8    3.70    0.36
 -11   7   8    3.65    0.45
  -9  -7   8   21.85    1.00
  -9   7   8   20.45    1.02
   9   7  -8   22.13    0.95
  -9   7   8   21.02    0.87
  -7  -7   8   70.51    2.21
  -7  -7   8   70.83    1.94
  -7   7   8   73.84    2.17
   7   7  -8   69.92    2.29
  -7   7   8   75.41    2.33
  -5  -7   8    9.68    0.49
  -5  -7   8    8.79    0.60
  -5   7   8   11.44    0.67
   5   7  -8   10.57    0.66
  -5   7   8   10.32    0.60
  -3  -7   8    1.99    0.31
   3   7  -8    2.52    0.36
  -3   7   8    2.14    0.31
  -3   7   8    2.40    0.33
  -1  -7   8   71.72    2.20
   1   7  -8   68.74    2.38
  -1   7   8   69.09    2.17
  -1   7   8   70.84    2.26
   1  -7   8    0.17    0.15
   1   7   8    0.09    0.13
   1   7   8    0.17    0.12
  -1   7  -8   -0.04    0.12
   3  -7   8    2.98    0.41
   3   7   8    3.45    0.36
   3   7   8    2.89    0.41
  -3   7  -8    3.64    0.47
   5  -7   8    0.74    0.26
  -5   7  -8    0.79    0.31
   5   7   8    0.48    0.22
   7  -7   8    6.80    0.65
  -7   7  -8    6.11    0.71
   9  -7   8   11.88    0.87
  -9   7  -8    9.48    0.91
  11  -7   8    1.47    0.44
 -22  -8   8    0.10    0.24
  22   8  -8    0.12    0.22
 -20  -8   8    0.69    0.30
 -18  -8   8    1.64    0.40
 -16  -8   8    5.25    0.58
 -16   8   8    5.22    0.32
 -14  -8   8    0.81    0.28
  14   8  -8    1.18    0.25
 -14   8   8    0.73    0.17
 -12  -8   8    4.63    0.51
 -12   8   8    4.56    0.37
  12   8  -8    3.67    0.39
 -10  -8   8   17.05    0.92
 -10   8   8   15.91    0.76
  10   8  -8   17.64    0.87
 -10   8   8   15.71    0.93
  -8  -8   8    6.94    0.58
   8   8  -8    7.77    0.57
  -8   8   8    7.90    0.60
  -8   8   8    6.52    0.48
  -6  -8   8   37.19    1.45
  -6   8   8   39.23    1.44
   6   8  -8   39.60    1.54
  -6   8   8   40.06    1.52
  -4  -8   8    4.05    0.44
  -4  -8   8    4.07    0.34
  -4   8   8    5.32    0.48
  -4   8   8    5.54    0.49
   4   8  -8    4.90    0.49
  -2  -8   8    2.71    0.38
   2   8  -8    4.13    0.47
  -2   8   8    3.84    0.40
  -2   8   8    3.62    0.41
   0  -8   8    7.67    0.60
   0   8   8    7.17    0.60
   0   8  -8    7.17    0.64
   0   8   8    8.51    0.56
   2  -8   8    0.40    0.20
  -2   8  -8    0.20    0.20
   2   8   8    0.65    0.24
   4  -8   8    1.30    0.32
   4   8   8    1.29    0.33
   6  -8   8    1.36    0.34
   6   8   8    1.12    0.34
   8  -8   8    0.00    0.20
  -8   8  -8   -0.22    0.22
  10  -8   8    2.84    0.52
 -21  -9   8    0.64    0.31
 -19  -9   8   10.29    0.89
 -17  -9   8    0.62    0.27
 -17   9   8    0.31    0.13
 -15  -9   8   21.55    1.16
 -15   9   8   19.73    0.83
 -13  -9   8    2.63    0.44
 -13   9   8    2.18    0.29
  13   9  -8    2.50    0.37
 -11  -9   8   38.84    1.62
 -11   9   8   41.05    1.46
  11   9  -8   41.83    1.61
  -9  -9   8    1.05    0.28
  -9   9   8    0.87    0.27
  -9   9   8    1.23    0.25
   9   9  -8    0.60    0.22
  -7  -9   8    5.63    0.55
   7   9  -8    4.45    0.49
  -7   9   8    5.05    0.47
  -7   9   8    6.05    0.56
  -5  -9   8   50.81    1.85
   5   9  -8   51.42    1.97
  -5   9   8   54.77    1.90
  -5   9   8   54.16    1.88
  -3  -9   8    2.22    0.36
  -3   9   8    2.47    0.38
   3   9  -8    2.45    0.39
  -3   9   8    2.54    0.37
  -1  -9   8   10.50    0.72
  -1   9   8    9.57    0.69
   1   9  -8    9.44    0.74
   1  -9   8    0.16    0.19
   1   9   8    0.07    0.16
  -1   9  -8    0.08    0.17
   3  -9   8   18.04    1.01
   3   9   8   17.95    1.05
   5  -9   8    7.10    0.66
   5   9   8    7.38    0.70
   7  -9   8    1.43    0.37
   9  -9   8    1.74    0.43
 -20 -10   8    0.18    0.23
 -18 -10   8   -0.04    0.21
 -16 -10   8    1.31    0.38
 -14 -10   8    1.53    0.39
 -14  10   8    2.40    0.32
 -12 -10   8   -0.02    0.19
 -12  10   8    0.20    0.16
 -10 -10   8   12.84    0.88
 -10  10   8   13.47    0.77
  -8 -10   8    3.89    0.50
   8  10  -8    3.84    0.48
  -8  10   8    3.24    0.46
  -8  10   8    3.96    0.45
  -6 -10   8   -0.07    0.13
   6  10  -8    0.10    0.16
  -6  10   8    0.05    0.14
  -6  10   8   -0.07    0.15
  -4 -10   8    0.45    0.21
   4  10  -8    0.48    0.23
  -4  10   8    0.63    0.23
  -2 -10   8    1.40    0.32
  -2  10   8    0.97    0.28
   2  10  -8    1.36    0.35
   0 -10   8    1.43    0.34
   0  10   8    1.57    0.35
   2 -10   8    7.64    0.67
   2  10   8    5.34    0.60
   4 -10   8    0.31    0.22
   4  10   8    0.16    0.21
   6 -10   8    0.40    0.25
 -17 -11   8    3.81    0.61
 -15 -11   8   22.34    1.29
 -13 -11   8    7.32    0.73
 -11 -11   8    4.13    0.56
  -9 -11   8   15.50    0.99
  -9  11   8   16.94    0.93
  -7 -11   8    1.11    0.33
  -7  11   8    0.68    0.26
  -5 -11   8    2.83    0.45
  -5  11   8    2.27    0.40
  -3 -11   8    0.20    0.19
   3  11  -8    0.23    0.20
  -3  11   8    0.49    0.24
  -1 -11   8   14.53    0.94
  -1  11   8   16.17    1.00
   1 -11   8   13.03    0.90
   1  11   8   13.96    0.95
   3 -11   8    2.86    0.47
   3  11   8    2.55    0.49
   5 -11   8    8.34    0.77
 -14 -12   8    3.54    0.59
 -12 -12   8    2.94    0.53
 -10 -12   8    0.08    0.21
  -8 -12   8    0.14    0.19
  -6 -12   8    3.09    0.51
  -4 -12   8    1.87    0.41
  -2 -12   8    3.09    0.50
   0 -12   8    1.53    0.40
   2 -12   8    0.15    0.22
  -9 -13   8    4.32    0.63
  -7 -13   8    2.86    0.53
  -5 -13   8    0.86    0.33
  -3 -13   8    5.11    0.64
  28   0  -9    0.19    0.26
  26   0  -9   -0.07    0.19
  24   0  -9   -0.09    0.13
  22   0  -9    0.06    0.14
 -20   0   9   -0.09    0.12
  20   0  -9    0.10    0.13
 -18   0   9    0.05    0.13
  18   0  -9   -0.02    0.10
  16   0  -9    0.00    0.08
 -16   0   9   -0.04    0.09
 -16   0   9   -0.02    0.10
 -14   0   9    0.01    0.09
 -14   0   9    0.14    0.10
  14   0  -9    0.02    0.06
 -12   0   9    0.02    0.07
 -12   0   9    0.06    0.07
 -10   0   9    0.03    0.06
 -10   0   9   -0.05    0.06
  -8   0   9   -0.03    0.04
  -8   0   9   -0.02    0.05
  -6   0   9   -0.01    0.04
  -6   0   9    0.10    0.08
  -4   0   9   -0.05    0.04
  -4   0   9    0.01    0.07
   4   0  -9    0.02    0.05
  -2   0   9    0.01    0.07
  -2   0   9   -0.02    0.05
   2   0  -9    0.63    0.15
  -2   0   9   -0.09    0.05
   0   0  -9    0.14    0.10
   0   0   9   -0.07    0.09
   0   0   9    0.02    0.08
   0   0   9    0.06    0.10
   2   0   9    0.05    0.09
  -2   0  -9    0.09    0.12
   2   0   9    0.04    0.13
   2   0   9   -0.10    0.08
  -4   0  -9   -0.04    0.11
   4   0   9    0.11    0.12
   4   0   9   -0.15    0.11
   4   0   9   -0.13    0.10
   6   0   9   -0.06    0.11
   6   0   9   -0.12    0.14
   6   0   9    0.00    0.11
   8   0   9   -0.15    0.16
   8   0   9    0.21    0.17
   8   0   9    0.07    0.15
  10   0   9    0.02    0.20
  10   0   9   -0.01    0.18
  12   0   9    0.23    0.25
  12   0   9   -0.29    0.12
  14   0   9   -0.12    0.17
  14   0   9   -0.19    0.24
  27  -1  -9    0.41    0.28
  27   1  -9    0.74    0.31
  25  -1  -9    3.70    0.51
  25   1  -9    3.42    0.51
  23  -1  -9    0.84    0.26
  23   1  -9    1.01    0.30
 -21  -1   9   27.22    1.30
  21  -1  -9   28.85    1.20
  21   1  -9   28.84    1.23
  21   1  -9   27.91    0.84
  19  -1  -9   25.37    1.04
 -19  -1   9   24.00    1.13
  19   1  -9   23.63    1.04
  17  -1  -9   92.37    2.53
 -17  -1   9   93.83    2.69
 -17  -1   9   91.18    2.70
  17   1  -9   90.14    2.58
 -17   1   9   88.44    2.77
  15  -1  -9   37.62    1.19
 -15  -1   9   35.52    1.29
 -15  -1   9   35.04    1.27
 -15   1   9   38.14    1.27
  15   1  -9   36.18    1.23
 -15   1   9   33.07    1.33
  13  -1  -9   23.70    0.84
 -13  -1   9   25.27    0.98
 -13  -1   9   25.78    0.95
 -13   1   9   24.47    1.02
 -13   1   9   26.27    0.91
 -11  -1   9   24.86    0.88
  11  -1  -9   23.89    0.78
 -11  -1   9   26.22    0.95
 -11   1   9   24.57    0.82
 -11   1   9   25.04    0.99
  -9  -1   9    0.33    0.12
  -9  -1   9    0.20    0.09
  -9   1   9    0.26    0.08
  -9   1   9    0.23    0.12
  -7  -1   9   27.36    0.97
  -7  -1   9   26.55    0.86
  -7   1   9   26.83    1.00
  -7   1   9   26.99    0.75
  -5  -1   9    1.59    0.22
  -5  -1   9    1.93    0.18
   5   1  -9    1.74    0.17
  -5   1   9    1.79    0.13
  -5   1   9    1.47    0.22
  -5   1   9    2.22    0.18
  -3  -1   9   50.31    1.40
  -3  -1   9   50.43    1.57
   3  -1  -9   49.46    1.52
  -3   1   9   52.13    1.50
  -3   1   9   48.63    1.57
   3   1  -9   49.81    1.55
  -3   1   9   50.45    1.30
  -1  -1   9   18.51    0.81
   1  -1  -9   18.61    0.80
  -1  -1   9   19.01    0.78
  -1  -1   9   18.56    0.72
  -1   1   9   19.55    0.80
  -1   1   9   19.28    0.82
  -1   1   9   19.33    0.67
   1   1  -9   19.84    0.85
   1  -1   9   40.79    1.42
   1  -1   9   40.67    1.31
  -1  -1  -9   39.65    1.44
   1  -1   9   39.73    1.39
   1   1   9   42.09    1.42
   1   1   9   40.86    1.40
   1   1   9   38.97    1.23
  -1   1  -9   38.97    1.48
   3  -1   9   16.13    0.80
   3  -1   9   13.86    0.72
   3  -1   9   15.58    0.79
  -3  -1  -9   14.46    0.81
   3   1   9   14.77    0.78
   3   1   9   16.06    0.78
   3   1   9   15.60    0.70
  -3   1  -9   13.52    0.81
   5  -1   9    1.48    0.29
   5  -1   9    1.44    0.29
   5  -1   9    1.07    0.27
  -5  -1  -9    2.42    0.37
   5   1   9    1.31    0.28
   5   1   9    1.20    0.27
  -5   1  -9    2.16    0.37
   5   1   9    1.45    0.27
   7  -1   9    8.51    0.64
   7  -1   9   10.19    0.71
   7   1   9    9.39    0.63
   7   1   9    9.49    0.66
   7   1   9    9.62    0.69
   9  -1   9    2.83    0.45
   9  -1   9    2.10    0.39
   9   1   9    2.48    0.39
   9   1   9    2.79    0.45
   9   1   9    2.83    0.42
  11  -1   9    9.50    0.78
 -11   1  -9    9.72    0.87
  11   1   9    9.61    0.74
  11   1   9   10.49    0.78
  13  -1   9    0.01    0.26
  13   1   9   -0.20    0.18
  13   1   9   -0.18    0.22
  28  -2  -9    0.50    0.28
  28   2  -9   -0.03    0.20
  26  -2  -9    3.29    0.51
  26   2  -9    3.20    0.51
 -24  -2   9    0.07    0.21
  24  -2  -9    0.04    0.17
  24   2  -9    0.13    0.19
 -22  -2   9    0.39    0.24
  22  -2  -9    0.23    0.18
  22   2  -9    0.03    0.15
  22   2  -9    0.20    0.10
  20  -2  -9    3.47    0.40
 -20  -2   9    3.33    0.45
  20   2  -9    3.96    0.44
 -18  -2   9    0.22    0.16
  18  -2  -9    0.09    0.06
  18  -2  -9   -0.09    0.09
  18   2  -9    0.02    0.12
  16  -2  -9    6.92    0.43
 -16  -2   9    6.30    0.51
 -16  -2   9    6.65    0.46
 -16   2   9    7.43    0.57
  14  -2  -9    3.75    0.29
 -14  -2   9    3.45    0.35
 -14  -2   9    4.04    0.34
 -14   2   9    3.53    0.40
 -12  -2   9    0.78    0.17
 -12  -2   9    1.16    0.21
  12  -2  -9    0.84    0.13
 -12   2   9    0.99    0.22
  10  -2  -9    0.10    0.05
 -10  -2   9   -0.02    0.06
 -10  -2   9    0.07    0.08
 -10   2   9    0.01    0.08
  -8  -2   9   97.95    2.52
  -8  -2   9   96.96    2.62
   8  -2  -9   95.28    2.27
  -8   2   9   98.53    2.75
  -8   2   9   97.11    2.30
  -6  -2   9   61.09    1.77
  -6  -2   9   60.93    1.68
   6   2  -9   59.83    1.69
  -6   2   9   60.54    1.61
  -6   2   9   61.18    1.86
  -4  -2   9    2.62    0.27
  -4  -2   9    3.04    0.25
  -4   2   9    2.73    0.12
  -4   2   9    2.01    0.26
  -4   2   9    2.79    0.24
   4   2  -9    2.63    0.25
  -2  -2   9   26.64    0.98
  -2  -2   9   26.21    0.90
   2  -2  -9   25.56    0.94
   2   2  -9   24.17    0.99
  -2   2   9   24.31    0.73
  -2   2   9   25.57    0.94
  -2   2   9   25.39    0.98
   0  -2   9   10.56    0.56
   0  -2  -9   10.73    0.59
   0  -2   9   11.51    0.62
   0   2   9   12.08    0.49
   0   2   9   11.05    0.60
   0   2   9   10.42    0.59
   0   2  -9   11.30    0.66
  -2  -2  -9    4.95    0.43
   2  -2   9    5.47    0.44
   2  -2   9    5.82    0.47
   2   2   9    5.53    0.37
   2   2   9    5.19    0.43
  -2   2  -9    5.29    0.49
   2   2   9    4.72    0.43
   4  -2   9   -0.03    0.15
   4  -2   9    0.31    0.16
  -4  -2  -9    0.12    0.15
   4   2   9    0.46    0.18
   4   2   9    0.20    0.14
   4   2   9    0.18    0.13
  -4   2  -9    0.28    0.17
   6  -2   9    2.93    0.40
   6  -2   9    3.26    0.42
   6   2   9    3.13    0.42
   6   2   9    3.58    0.38
   6   2   9    3.32    0.39
   8  -2   9    0.59    0.24
   8  -2   9    0.65    0.28
   8   2   9    0.36    0.21
   8   2   9    0.71    0.26
   8   2   9    0.50    0.22
  10  -2   9    3.95    0.53
  10  -2   9    3.06    0.48
  10   2   9    3.79    0.48
 -10   2  -9    3.90    0.57
  10   2   9    2.41    0.40
  12  -2   9    0.03    0.23
  12   2   9    0.15    0.19
  27  -3  -9   -0.04    0.23
  27   3  -9    0.25    0.25
  25  -3  -9    3.73    0.52
 -25  -3   9    3.47    0.59
  25   3  -9    4.51    0.57
  23  -3  -9   11.97    0.79
 -23  -3   9   13.76    0.95
  23   3  -9   12.52    0.83
  23   3  -9   11.89    0.58
  21  -3  -9    5.11    0.49
 -21  -3   9    6.00    0.61
  21   3  -9    5.88    0.32
  21   3  -9    5.27    0.53
 -19  -3   9    1.63    0.34
  19  -3  -9    1.15    0.25
  19   3  -9    1.32    0.30
 -17  -3   9    5.90    0.53
  17  -3  -9    6.51    0.44
  15  -3  -9   11.85    0.56
 -15  -3   9   12.14    0.69
 -15  -3   9   11.32    0.58
  15  -3  -9   11.67    0.43
 -15   3   9   11.80    0.74
 -13  -3   9   27.24    0.97
  13  -3  -9   27.41    0.88
 -13  -3   9   26.86    1.05
 -13   3   9   24.92    1.12
 -11  -3   9   27.60    0.96
 -11  -3   9   27.76    1.03
  11  -3  -9   27.20    0.82
 -11   3   9   27.58    1.13
  -9  -3   9   13.89    0.60
  -9  -3   9   14.31    0.64
   9  -3  -9   14.83    0.43
  -9   3   9   14.28    0.72
   9   3  -9   13.36    0.45
  -7  -3   9   25.87    0.91
  -7  -3   9   25.62    0.91
   7   3  -9   25.23    0.85
  -7   3   9   26.84    1.04
  -7   3   9   25.23    0.78
  -5  -3   9   28.48    0.98
  -5  -3   9   27.64    0.99
   5   3  -9   27.62    1.00
  -5   3   9   29.52    0.95
  -5   3   9   28.30    1.08
  -3  -3   9    4.45    0.35
  -3  -3   9    4.63    0.33
   3   3  -9    4.21    0.36
  -3   3   9    3.49    0.31
  -3   3   9    3.70    0.35
  -1  -3   9   23.64    0.91
   1  -3  -9   24.74    0.95
  -1  -3   9   23.03    0.95
  -1   3   9   23.90    0.71
   1   3  -9   22.74    1.01
  -1   3   9   22.91    0.94
  -1   3   9   23.59    0.96
  -1  -3  -9    2.90    0.32
   1  -3   9    3.81    0.37
   1   3   9    3.81    0.36
   1   3   9    4.09    0.28
   1   3   9    2.91    0.34
  -1   3  -9    3.79    0.41
   3  -3   9   17.23    0.87
  -3  -3  -9   19.70    0.93
   3   3   9   18.05    0.85
  -3   3  -9   17.75    0.97
   3   3   9   20.31    0.76
   3   3   9   18.61    0.92
   5  -3   9   31.95    1.28
   5   3   9   30.63    1.22
  -5   3  -9   31.10    1.42
   5   3   9   29.41    1.30
   5   3   9   29.94    1.10
   7  -3   9    4.69    0.52
   7   3   9    5.52    0.50
   7   3   9    4.52    0.51
  -7   3  -9    5.05    0.59
   7   3   9    4.79    0.44
   9  -3   9    1.59    0.39
   9   3   9    1.09    0.33
   9   3   9    1.51    0.32
  -9   3  -9    1.55    0.41
  11  -3   9    2.40    0.47
 -11   3  -9    2.55    0.53
  11   3   9    2.03    0.39
  13  -3   9    1.96    0.50
  13   3   9    2.62    0.44
  26  -4  -9    1.43    0.41
 -26  -4   9    1.87    0.50
  26   4  -9    1.47    0.40
 -24  -4   9    4.29    0.62
  24  -4  -9    2.72    0.46
  24   4  -9    2.11    0.43
  22  -4  -9    0.03    0.15
 -22  -4   9    0.08    0.21
  22   4  -9    0.03    0.10
  22   4  -9   -0.06    0.15
  20  -4  -9    5.16    0.48
 -20  -4   9    4.02    0.51
  20   4  -9    4.06    0.48
  20   4  -9    4.22    0.28
  18  -4  -9    1.30    0.26
 -18  -4   9    1.86    0.36
  18   4  -9    1.52    0.14
  16  -4  -9    6.29    0.43
 -16  -4   9    6.62    0.55
 -16   4   9    5.06    0.53
 -14  -4   9    0.74    0.21
  14  -4  -9    0.92    0.17
 -14  -4   9    1.19    0.18
 -14   4   9    0.75    0.23
  12  -4  -9   34.68    1.09
 -12  -4   9   32.74    1.24
 -12  -4   9   35.71    1.11
  12  -4  -9   35.18    1.03
 -12   4   9   33.56    1.35
  12   4  -9   33.25    0.95
  10  -4  -9   11.59    0.41
 -10  -4   9   10.88    0.60
  10  -4  -9   11.55    0.51
 -10  -4   9   11.85    0.52
  10   4  -9   10.50    0.44
  10   4  -9   11.51    0.52
 -10   4   9    9.70    0.63
  -8  -4   9    0.49    0.15
   8  -4  -9    0.69    0.14
  -8  -4   9    0.56    0.14
   8   4  -9    0.70    0.16
  -8   4   9    0.61    0.18
   8   4  -9    0.53    0.13
  -8   4   9    0.68    0.11
  -6  -4   9    1.58    0.23
  -6  -4   9    1.86    0.22
  -6   4   9    1.85    0.27
   6   4  -9    1.52    0.21
  -6   4   9    1.71    0.20
  -4  -4   9    1.64    0.22
  -4  -4   9    1.42    0.22
  -4   4   9    1.76    0.23
  -4   4   9    1.72    0.26
   4   4  -9    1.78    0.25
  -2  -4   9   42.04    1.40
  -2  -4   9   42.14    1.38
  -2   4   9   41.41    1.42
   2   4  -9   39.34    1.49
  -2   4   9   42.60    1.44
   0  -4  -9    0.38    0.15
   0  -4   9    0.35    0.17
   0   4  -9    0.36    0.17
   0   4   9    0.19    0.13
   0   4  -9    0.35    0.17
   0   4   9    0.48    0.16
   2  -4   9    0.24    0.17
  -2  -4  -9    0.26    0.16
  -2   4  -9    0.08    0.15
   2   4   9    0.11    0.13
   2   4   9    0.27    0.14
  -2   4  -9    0.08    0.15
   4  -4   9    0.24    0.17
  -4  -4  -9    0.34    0.18
  -4   4  -9    0.64    0.26
   4   4   9    0.45    0.19
   4   4   9    0.29    0.15
  -4   4  -9    0.34    0.21
   6  -4   9    0.28    0.21
  -6   4  -9    0.33    0.21
   6   4   9   -0.09    0.11
   6   4   9   -0.04    0.10
   8  -4   9    0.62    0.29
   8   4   9    0.69    0.23
   8   4   9    0.97    0.30
  -8   4  -9    0.47    0.27
  10  -4   9    3.83    0.56
 -10   4  -9    5.48    0.69
  10   4   9    3.94    0.47
  12  -4   9    2.70    0.54
  25  -5  -9    3.50    0.54
 -25  -5   9    4.27    0.66
  25   5  -9    5.23    0.63
  23  -5  -9    5.44    0.57
 -23  -5   9    4.69    0.62
  23   5  -9    4.63    0.57
  21  -5  -9    1.15    0.30
 -21  -5   9    1.11    0.34
  21   5  -9    1.14    0.20
  21   5  -9    0.64    0.26
  19  -5  -9    7.35    0.54
 -19  -5   9    5.18    0.57
  19   5  -9    6.18    0.38
  17  -5  -9    7.05    0.50
 -17  -5   9    7.33    0.62
  17   5  -9    7.40    0.39
 -15  -5   9   16.94    0.89
  15  -5  -9   18.45    0.77
 -15   5   9   16.41    0.96
  15   5  -9   17.28    0.65
  13  -5  -9    1.61    0.21
 -13  -5   9    1.36    0.28
 -13  -5   9    1.12    0.16
 -13   5   9    1.73    0.33
  13   5  -9    1.17    0.16
  11  -5  -9    1.86    0.19
 -11  -5   9    1.69    0.19
 -11  -5   9    2.26    0.31
  11   5  -9    2.08    0.21
 -11   5   9    1.82    0.32
 -11   5   9    1.99    0.14
 -11   5   9    1.97    0.14
  -9  -5   9   73.39    2.00
  -9  -5   9   72.63    2.15
  -9   5   9   73.00    2.31
   9   5  -9   73.08    2.14
  -9   5   9   71.25    1.95
   7  -5  -9    0.36    0.14
  -7  -5   9    0.19    0.14
  -7  -5   9    0.18    0.10
   7   5  -9    0.39    0.14
  -7   5   9    0.39    0.12
  -7   5   9    0.24    0.14
   5  -5  -9  144.87    3.91
  -5  -5   9  137.01    3.66
  -5  -5   9  144.44    3.68
   5   5  -9  141.15    3.96
  -5   5   9  141.66    3.86
  -5   5   9  137.97    3.70
  -3  -5   9   10.75    0.60
  -3  -5   9    9.73    0.55
  -3   5   9   10.73    0.62
   3   5  -9    9.10    0.61
  -3   5   9   10.32    0.58
   3   5  -9   10.82    0.67
  -1  -5   9   14.46    0.73
   1   5  -9   14.76    0.84
   1   5  -9   15.07    0.83
  -1   5   9   14.03    0.74
  -1   5   9   14.38    0.74
  -1  -5  -9    8.61    0.57
   1  -5   9    9.91    0.61
   1   5   9    8.58    0.56
  -1   5  -9    9.11    0.68
  -1   5  -9    8.54    0.65
   1   5   9    8.84    0.61
  -3  -5  -9    2.29    0.33
   3  -5   9    2.22    0.36
  -3   5  -9    2.16    0.41
   3   5   9    2.44    0.32
   3   5   9    3.17    0.40
  -3   5  -9    2.92    0.43
   5  -5   9    3.93    0.47
   5   5   9    4.37    0.42
   5   5   9    2.76    0.41
  -5   5  -9    3.21    0.50
   7  -5   9    2.83    0.46
   7   5   9    3.41    0.40
  -7   5  -9    3.68    0.55
   7   5   9    3.51    0.48
   9  -5   9   11.31    0.85
  -9   5  -9   11.00    0.95
   9   5   9   13.00    0.77
  11  -5   9    1.03    0.37
  24  -6  -9    0.33    0.29
 -24  -6   9    1.21    0.40
  24   6  -9    0.90    0.35
  22  -6  -9    0.05    0.21
 -22  -6   9   -0.28    0.17
  22   6  -9   -0.11    0.16
  20  -6  -9    0.30    0.22
 -20  -6   9    0.80    0.30
 -18  -6   9    0.01    0.16
  18  -6  -9   -0.10    0.16
  18   6  -9    0.20    0.12
 -16  -6   9    5.39    0.54
  16  -6  -9    4.69    0.41
  16   6  -9    5.23    0.37
  14  -6  -9    0.29    0.16
 -14  -6   9    0.32    0.17
 -14   6   9    0.16    0.15
  14   6  -9    0.21    0.11
 -12  -6   9   15.21    0.84
 -12   6   9   15.92    0.57
 -12   6   9   15.34    0.89
 -12   6   9   16.70    0.57
  12   6  -9   15.15    0.70
 -10  -6   9    2.35    0.33
 -10  -6   9    3.03    0.24
 -10   6   9    3.23    0.26
  10   6  -9    3.25    0.32
 -10   6   9    2.84    0.39
  -8  -6   9    0.23    0.14
  -8  -6   9    0.43    0.12
   8   6  -9    0.53    0.17
  -8   6   9    0.13    0.14
  -8   6   9    0.18    0.11
  -6  -6   9   18.74    0.76
  -6  -6   9   21.66    0.93
  -6   6   9   19.94    0.85
   6   6  -9   21.06    0.95
  -6   6   9   20.91    0.96
  -4  -6   9   10.37    0.56
  -4  -6   9   11.21    0.64
  -4   6   9   10.83    0.62
   4   6  -9   11.45    0.69
  -4   6   9   10.62    0.65
  -2  -6   9   30.04    1.17
  -2   6   9   29.66    1.20
  -2   6   9   30.56    1.19
   2   6  -9   29.17    1.29
   0  -6   9    3.81    0.41
   0   6   9    3.76    0.41
   0   6   9    3.95    0.39
   0   6  -9    3.68    0.45
  -2  -6  -9    0.03    0.11
   2  -6   9    0.20    0.16
   2   6   9    0.00    0.12
   2   6   9   -0.04    0.10
  -2   6  -9   -0.04    0.14
   4  -6   9    0.12    0.19
   4   6   9    0.25    0.15
  -4   6  -9    0.76    0.29
   4   6   9    0.71    0.25
   6  -6   9    0.13    0.18
   6   6   9    0.34    0.19
   6   6   9    0.17    0.18
  -6   6  -9    0.32    0.26
   8  -6   9    0.65    0.31
  -8   6  -9    0.45    0.31
  10  -6   9    3.01    0.53
 -10   6  -9    3.10    0.59
 -23  -7   9    8.64    0.85
  23   7  -9    8.34    0.78
 -21  -7   9    0.24    0.23
 -19  -7   9   12.02    0.88
 -17  -7   9    0.24    0.19
  17   7  -9    0.18    0.13
 -15  -7   9    0.24    0.18
  15   7  -9    0.35    0.15
 -15   7   9    0.09    0.05
 -13  -7   9    1.72    0.34
  13   7  -9    2.15    0.27
 -13   7   9    1.82    0.19
 -13   7   9    2.27    0.40
 -11  -7   9    1.25    0.29
  11   7  -9    1.11    0.22
 -11   7   9    1.28    0.19
 -11   7   9    0.78    0.25
  -9  -7   9   40.37    1.53
  -9   7   9   41.95    1.39
  -9   7   9   45.07    1.67
   9   7  -9   41.84    1.53
  -7  -7   9    7.24    0.54
  -7  -7   9    8.09    0.43
  -7   7   9    7.72    0.58
  -7   7   9    7.88    0.51
   7   7  -9    8.46    0.58
  -5  -7   9   14.52    0.79
  -5  -7   9   14.59    0.66
  -5   7   9   15.87    0.83
   5   7  -9   15.92    0.86
  -5   7   9   14.16    0.75
  -3  -7   9    5.24    0.48
  -3  -7   9    4.19    0.37
  -3   7   9    4.61    0.44
   3   7  -9    4.30    0.48
  -3   7   9    5.44    0.48
  -1  -7   9   17.41    0.90
   1   7  -9   19.63    1.04
  -1   7   9   18.45    0.90
  -1   7   9   19.07    0.95
  -1  -7  -9    2.30    0.34
   1  -7   9    2.12    0.35
  -1   7  -9    2.21    0.39
   1   7   9    2.50    0.38
   1   7   9    1.87    0.30
   3  -7   9    2.84    0.41
  -3   7  -9    3.49    0.49
   3   7   9    3.62    0.39
   3   7   9    4.09    0.49
   5  -7   9    4.12    0.51
   5   7   9    3.24    0.47
   7  -7   9    0.56    0.29
   9  -7   9    5.36    0.66
 -22  -8   9    0.03    0.26
 -20  -8   9   13.46    0.98
 -18  -8   9    2.42    0.46
 -16  -8   9    6.61    0.64
 -16   8   9    6.08    0.30
 -14  -8   9    0.12    0.17
  14   8  -9    0.17    0.13
 -14   8   9    0.03    0.09
 -12  -8   9   -0.07    0.14
  12   8  -9    0.10    0.13
 -12   8   9    0.04    0.14
 -12   8   9   -0.02    0.10
 -10  -8   9    0.74    0.24
  10   8  -9    1.51    0.28
 -10   8   9    1.51    0.24
 -10   8   9    1.58    0.34
  -8  -8   9    9.87    0.68
  -8   8   9   11.12    0.74
  -8   8   9   10.43    0.61
   8   8  -9    9.18    0.65
  -6  -8   9   54.10    1.90
  -6   8   9   56.07    1.87
  -6   8   9   57.62    1.98
   6   8  -9   55.90    2.01
  -4  -8   9    0.26    0.14
  -4  -8   9    0.04    0.13
  -4   8   9    0.15    0.15
  -4   8   9   -0.02    0.11
   4   8  -9   -0.03    0.15
  -2  -8   9    0.23    0.16
  -2   8   9   -0.08    0.11
   2   8  -9    0.02    0.16
  -2   8   9    0.09    0.13
   0  -8   9    1.43    0.31
   0   8   9    1.47    0.34
   0   8  -9    1.78    0.38
   0   8   9    2.08    0.32
   2  -8   9    1.96    0.37
  -2   8  -9    1.57    0.37
   2   8   9    2.12    0.39
   4  -8   9    0.06    0.17
   4   8   9    0.18    0.19
   6  -8   9    0.12    0.19
   6   8   9    0.27    0.23
   8  -8   9    0.14    0.22
 -21  -9   9    0.02    0.24
 -19  -9   9   -0.04    0.20
 -17  -9   9    3.25    0.52
 -17   9   9    3.47    0.24
 -15  -9   9    3.51    0.52
 -15   9   9    4.56    0.35
 -13  -9   9   11.48    0.82
 -13   9   9   12.32    0.64
 -11  -9   9    3.10    0.46
  11   9  -9    3.52    0.43
 -11   9   9    3.97    0.39
 -11   9   9    4.01    0.52
  -9  -9   9    1.77    0.35
  -9   9   9    1.83    0.37
  -9   9   9    1.84    0.30
   9   9  -9    1.72    0.34
  -7  -9   9    5.54    0.56
   7   9  -9    6.81    0.60
  -7   9   9    6.53    0.59
  -7   9   9    6.77    0.53
  -5  -9   9    0.01    0.14
  -5   9   9    0.30    0.19
   5   9  -9    0.11    0.18
  -5   9   9    0.10    0.13
  -3  -9   9    3.03    0.41
  -3   9   9    2.39    0.38
  -3   9   9    2.41    0.37
   3   9  -9    2.47    0.42
  -1  -9   9    0.12    0.15
   1   9  -9   -0.14    0.15
  -1   9   9   -0.02    0.15
   1  -9   9    4.20    0.52
   1   9   9    4.43    0.54
   3  -9   9    3.46    0.47
   3   9   9    2.78    0.47
   5  -9   9    1.93    0.40
   5   9   9    2.34    0.45
   7  -9   9    0.07    0.20
 -20 -10   9    1.34    0.44
 -18 -10   9    0.27    0.26
 -16 -10   9    2.72    0.50
 -14 -10   9    0.57    0.28
 -14  10   9    0.36    0.17
 -12 -10   9    7.33    0.69
 -12  10   9    7.19    0.54
 -10 -10   9   12.24    0.86
 -10  10   9   12.69    0.75
 -10  10   9   13.95    0.91
  -8 -10   9    0.10    0.17
  -8  10   9    0.05    0.18
  -8  10   9    0.10    0.15
  -6 -10   9    4.00    0.50
  -6  10   9    3.22    0.43
   6  10  -9    4.25    0.52
  -6  10   9    4.98    0.53
  -4 -10   9    0.79    0.27
  -4  10   9    0.76    0.26
   4  10  -9    0.13    0.19
  -2 -10   9    4.21    0.51
  -2  10   9    6.34    0.61
   2  10  -9    5.11    0.60
   0 -10   9    0.35    0.22
   0  10   9    0.14    0.21
   2 -10   9    0.03    0.19
   2  10   9   -0.03    0.17
   4 -10   9    1.47    0.38
   4  10   9    1.10    0.37
   6 -10   9    1.69    0.42
 -17 -11   9    2.09    0.49
 -15 -11   9    1.10    0.36
 -13 -11   9    0.71    0.32
 -11 -11   9   15.21    1.01
  -9 -11   9    0.06    0.19
  -7 -11   9    7.02    0.68
  -7  11   9    6.25    0.59
  -5 -11   9    0.85    0.31
  -5  11   9    1.24    0.32
  -3 -11   9    1.53    0.39
  -3  11   9    1.14    0.32
  -1 -11   9    1.51    0.37
   1 -11   9    1.12    0.34
   3 -11   9   -0.09    0.16
 -14 -12   9    6.28    0.74
 -12 -12   9    0.21    0.26
 -10 -12   9    1.64    0.42
  -8 -12   9   -0.01    0.16
  -6 -12   9    0.74    0.31
  -4 -12   9    0.80    0.29
  -2 -12   9    0.63    0.28
   0 -12   9    0.63    0.29
  28   0 -10    0.93    0.33
  26   0 -10   12.42    0.86
  24   0 -10    3.20    0.45
  22   0 -10   38.39    1.07
  22   0 -10   37.71    1.46
  20   0 -10    0.77    0.22
 -20   0  10    0.96    0.27
  18   0 -10   14.11    0.71
 -18   0  10   14.83    0.79
 -18   0  10   14.04    0.80
  16   0 -10    1.47    0.23
 -16   0  10    1.25    0.26
 -16   0  10    0.95    0.22
  14   0 -10   -0.03    0.07
 -14   0  10    0.16    0.11
 -14   0  10    0.05    0.08
 -12   0  10   -0.06    0.07
 -12   0  10   -0.01    0.07
 -10   0  10   18.35    0.66
 -10   0  10   18.34    0.80
  -8   0  10   46.27    1.26
  -8   0  10   44.26    1.47
  -6   0  10   17.17    0.76
  -6   0  10   17.36    0.59
  -4   0  10    1.57    0.16
   4   0 -10    1.55    0.19
  -4   0  10    1.93    0.26
  -2   0  10   62.58    1.83
   2   0 -10   60.04    1.91
  -2   0  10   62.47    1.67
  -2   0  10   59.47    1.89
   0   0  10   12.24    0.65
   0   0  10   12.02    0.67
   0   0  10   12.39    0.58
   0   0 -10   12.58    0.70
  -2   0 -10    0.57    0.22
   2   0  10    0.56    0.19
   2   0  10    0.51    0.19
   2   0  10    0.41    0.17
  -4   0 -10   30.39    1.37
   4   0  10   28.36    1.25
   4   0  10   31.82    1.19
   4   0  10   29.00    1.24
   6   0  10    1.90    0.34
   6   0  10    1.10    0.30
   6   0  10    1.43    0.32
   8   0  10   19.38    1.02
   8   0  10   19.23    1.05
   8   0  10   20.86    1.12
  10   0  10    4.54    0.56
  10   0  10    4.97    0.57
  12   0  10    1.00    0.36
  12   0  10    1.06    0.37
  27  -1 -10    0.61    0.28
  27   1 -10    0.17    0.25
  25  -1 -10    0.18    0.20
  25   1 -10   -0.16    0.17
 -23  -1  10    0.16    0.20
  23  -1 -10    0.75    0.25
  23   1 -10    0.25    0.09
  23   1 -10    0.20    0.18
 -21  -1  10    1.23    0.31
  21  -1 -10    0.58    0.21
  21   1 -10    1.04    0.26
  19  -1 -10    1.96    0.29
 -19  -1  10    1.63    0.32
  19   1 -10    2.01    0.31
 -17  -1  10   20.87    0.94
  17  -1 -10   20.77    0.85
 -17  -1  10   20.37    0.94
  17   1 -10   20.31    0.88
 -17   1  10   20.37    0.91
 -17   1  10   18.11    0.96
  15  -1 -10    9.12    0.47
 -15  -1  10    8.94    0.55
 -15  -1  10    7.43    0.50
 -15   1  10    9.11    0.52
 -15   1  10    8.59    0.59
 -13  -1  10    0.15    0.11
  13  -1 -10    0.08    0.08
 -13  -1  10    0.53    0.15
 -13   1  10    0.20    0.12
 -13   1  10    0.14    0.09
  11  -1 -10   13.91    0.52
 -11  -1  10   13.33    0.66
 -11  -1  10   13.97    0.60
 -11   1  10   13.68    0.70
 -11   1  10   13.99    0.54
  -9  -1  10   39.35    1.17
  -9  -1  10   37.56    1.28
  -9   1  10   37.91    1.05
  -9   1  10   37.53    1.33
  -7  -1  10   14.33    0.67
  -7  -1  10   14.44    0.56
  -7   1  10   14.33    0.47
  -7   1  10   14.26    0.69
  -5  -1  10    0.49    0.12
  -5  -1  10    0.56    0.16
  -5   1  10    0.64    0.12
   5   1 -10    0.86    0.14
  -5   1  10    0.58    0.16
  -5   1  10    0.53    0.09
   3  -1 -10   14.99    0.68
  -3  -1  10   15.13    0.61
  -3  -1  10   15.92    0.74
   3   1 -10   15.25    0.70
  -3   1  10   16.12    0.75
  -3   1  10   17.26    0.69
  -3   1  10   16.49    0.54
   1  -1 -10    8.49    0.52
  -1  -1  10    7.58    0.44
  -1  -1  10    7.86    0.52
  -1   1  10    8.97    0.43
  -1   1  10    8.83    0.54
  -1   1  10    8.10    0.50
   1   1 -10    8.00    0.54
   1  -1  10    5.76    0.45
   1  -1  10    5.64    0.43
  -1  -1 -10    5.25    0.46
   1  -1  10    7.37    0.51
  -1   1 -10    5.73    0.50
   1   1  10    6.21    0.47
   1   1  10    5.24    0.38
   1   1  10    5.15    0.44
   3  -1  10    0.71    0.23
   3  -1  10    0.77    0.22
   3  -1  10    0.66    0.23
  -3  -1 -10    0.65    0.23
   3   1  10    0.83    0.24
   3   1  10    0.31    0.17
   3   1  10    0.57    0.20
  -3   1 -10    0.54    0.23
   5  -1  10    0.07    0.14
   5  -1  10    0.25    0.19
   5  -1  10   -0.05    0.14
   5   1  10    0.28    0.18
  -5   1 -10    0.15    0.18
   5   1  10    0.31    0.18
   5   1  10    0.28    0.18
   7  -1  10    0.15    0.21
   7  -1  10    0.02    0.16
   7  -1  10    0.06    0.16
   7   1  10    0.16    0.19
   7   1  10    0.07    0.16
   7   1  10    0.49    0.22
   9  -1  10    0.87    0.31
   9  -1  10    0.77    0.27
   9  -1  10    0.80    0.30
   9   1  10    0.59    0.25
   9   1  10    0.84    0.29
   9   1  10    0.15    0.23
  11  -1  10    2.50    0.47
  11  -1  10    2.23    0.46
  11   1  10    1.99    0.42
  28  -2 -10    0.69    0.29
  28   2 -10    0.70    0.29
  26  -2 -10    3.68    0.51
  26   2 -10    3.43    0.51
 -24  -2  10    0.88    0.32
  24  -2 -10    1.26    0.32
  24   2 -10    1.09    0.31
  24   2 -10    1.32    0.18
 -22  -2  10    0.14    0.18
  22  -2 -10    0.16    0.16
  22   2 -10    0.08    0.06
  22   2 -10    0.03    0.16
 -20  -2  10    0.42    0.20
  20  -2 -10    0.25    0.14
  20   2 -10    0.19    0.15
 -18  -2  10   19.06    0.90
  18  -2 -10   20.29    0.85
 -18  -2  10   18.86    0.95
  18   2 -10   19.83    0.92
 -18   2  10   20.49    1.05
  16  -2 -10    0.93    0.18
 -16  -2  10    0.82    0.23
 -16  -2  10    0.85    0.21
 -16   2  10    0.58    0.22
 -14  -2  10    4.46    0.37
 -14  -2  10    3.92    0.37
  14  -2 -10    4.70    0.31
 -14   2  10    3.26    0.38
 -12  -2  10   14.27    0.66
  12  -2 -10   14.94    0.52
 -12  -2  10   12.40    0.63
 -12   2  10   13.45    0.73
 -10  -2  10    0.10    0.08
 -10  -2  10    0.01    0.07
  10  -2 -10    0.13    0.06
 -10   2  10    0.07    0.06
 -10   2  10    0.06    0.10
  -8  -2  10    0.97    0.18
   8  -2 -10    0.75    0.07
  -8  -2  10    0.82    0.16
  -8   2  10    0.75    0.08
   8   2 -10    0.77    0.10
  -8   2  10    0.56    0.17
  -6  -2  10   21.60    0.78
  -6  -2  10   21.06    0.85
  -6   2  10   20.32    0.89
   6   2 -10   20.58    0.76
  -6   2  10   21.93    0.71
  -4  -2  10    1.31    0.22
  -4  -2  10    1.45    0.19
   4   2 -10    1.94    0.24
  -4   2  10    1.47    0.11
  -4   2  10    1.52    0.24
  -4   2  10    1.52    0.20
   2  -2 -10    5.17    0.38
  -2  -2  10    5.28    0.41
  -2  -2  10    4.68    0.35
  -2   2  10    5.36    0.41
  -2   2  10    4.80    0.26
  -2   2  10    5.23    0.38
   2   2 -10    4.86    0.42
   0  -2  10   10.01    0.60
   0  -2  10    8.92    0.53
   0  -2 -10    8.60    0.56
   0   2 -10    8.67    0.61
   0   2  10    8.91    0.56
   0   2  10   10.48    0.60
   0   2  10    8.78    0.44
  -2  -2 -10    2.47    0.35
   2  -2  10    2.52    0.35
   2  -2  10    2.47    0.33
  -2   2 -10    2.40    0.37
   2   2  10    2.51    0.28
   2   2  10    3.21    0.37
   2   2  10    1.91    0.30
   4  -2  10    4.38    0.44
   4  -2  10    4.20    0.45
  -4  -2 -10    3.75    0.46
   4  -2  10    3.36    0.42
   4   2  10    3.39    0.35
   4   2  10    3.48    0.42
   4   2  10    4.99    0.46
  -4   2 -10    3.80    0.47
   6  -2  10    1.03    0.30
   6  -2  10    1.32    0.31
   6   2  10    0.91    0.26
   6   2  10    0.69    0.24
   6   2  10    0.70    0.24
   8  -2  10    8.71    0.73
   8  -2  10    8.31    0.70
   8   2  10    9.25    0.68
   8   2  10    9.34    0.76
  10  -2  10   -0.20    0.23
  10   2  10    0.07    0.18
 -10   2 -10   -0.10    0.19
  12  -2  10    4.05    0.60
  12   2  10    5.35    0.61
  27  -3 -10   -0.15    0.18
  27   3 -10    0.22    0.24
 -25  -3  10    0.23    0.25
  25  -3 -10    0.06    0.21
  25   3 -10   -0.01    0.18
 -23  -3  10    9.84    0.83
  23  -3 -10   10.04    0.70
  23   3 -10   10.50    0.76
  23   3 -10    9.36    0.46
  21  -3 -10    3.54    0.40
 -21  -3  10    2.98    0.45
  21   3 -10    3.11    0.42
  21   3 -10    3.06    0.18
  19  -3 -10   10.78    0.62
 -19  -3  10    9.56    0.69
  19   3 -10   10.63    0.69
 -17  -3  10    1.67    0.25
  17  -3 -10    1.73    0.25
 -17  -3  10    1.45    0.30
 -17   3  10    1.75    0.35
 -15  -3  10   14.79    0.78
  15  -3 -10   16.05    0.65
 -15  -3  10   15.05    0.70
 -15   3  10   15.98    0.88
 -13  -3  10    3.22    0.30
 -13  -3  10    3.50    0.35
  13  -3 -10    3.41    0.24
 -13   3  10    2.59    0.36
  11  -3 -10   50.75    1.29
 -11  -3  10   50.31    1.54
 -11  -3  10   48.22    1.57
 -11   3  10   49.63    1.72
  -9  -3  10    1.47    0.22
  -9  -3  10    1.37    0.20
   9   3 -10    1.58    0.14
  -9   3  10    1.28    0.25
  -7  -3  10   55.07    1.63
  -7  -3  10   55.50    1.67
   7   3 -10   54.47    1.64
  -7   3  10   53.53    1.50
  -7   3  10   57.91    1.82
  -5  -3  10    5.72    0.40
  -5  -3  10    6.06    0.39
  -5   3  10    5.38    0.35
   5   3 -10    5.83    0.40
  -5   3  10    5.84    0.44
  -3  -3  10    7.90    0.47
  -3  -3  10    8.39    0.51
   3   3 -10    8.53    0.55
  -3   3  10    8.93    0.55
  -3   3  10    8.39    0.49
   1  -3 -10    0.23    0.12
  -1  -3  10    0.50    0.18
  -1  -3  10    0.22    0.14
  -1   3  10    0.29    0.15
  -1   3  10    0.17    0.12
   1   3 -10    0.18    0.13
  -1  -3 -10    8.03    0.55
   1  -3  10    6.41    0.48
   1  -3  10    7.64    0.54
  -1   3 -10    6.57    0.56
   1   3  10    6.70    0.51
   1   3  10    7.81    0.53
  -3  -3 -10    7.97    0.60
   3  -3  10    7.36    0.57
   3   3  10    6.70    0.56
   3   3  10    8.20    0.57
  -3   3 -10    8.44    0.66
   5  -3  10    8.75    0.65
   5   3  10    7.45    0.63
   5   3  10    8.26    0.60
   7  -3  10    2.50    0.42
   7   3  10    3.15    0.46
  -7   3 -10    2.34    0.47
   7   3  10    2.82    0.40
   9  -3  10    2.94    0.48
   9   3  10    2.40    0.40
  -9   3 -10    1.96    0.47
  11  -3  10    3.71    0.57
  11   3  10    3.06    0.46
 -26  -4  10   -0.04    0.21
  26  -4 -10    0.04    0.22
  26   4 -10    0.12    0.22
 -24  -4  10    0.16    0.24
  24  -4 -10    0.11    0.20
  24   4 -10    0.06    0.18
 -22  -4  10    0.10    0.20
  22  -4 -10    0.14    0.17
  22   4 -10    0.00    0.16
  22   4 -10   -0.04    0.08
 -20  -4  10    2.61    0.43
  20  -4 -10    2.80    0.36
  20   4 -10    3.32    0.44
  20   4 -10    3.00    0.21
  18  -4 -10    0.16    0.14
 -18  -4  10    0.03    0.14
 -16  -4  10    9.72    0.65
 -16  -4  10    9.99    0.54
  16  -4 -10   10.55    0.54
 -16   4  10    9.30    0.70
 -14  -4  10   17.45    0.87
  14  -4 -10   18.36    0.69
 -14  -4  10   19.08    0.76
 -14   4  10   16.97    0.93
 -12  -4  10   11.82    0.66
 -12  -4  10   11.83    0.56
  12  -4 -10   11.94    0.46
 -12   4  10   11.52    0.72
  12   4 -10   11.95    0.43
 -10  -4  10    6.33    0.44
 -10  -4  10    6.00    0.38
 -10   4  10    5.54    0.49
  10   4 -10    6.22    0.33
  -8  -4  10    4.78    0.34
  -8  -4  10    5.39    0.39
  -8   4  10    4.95    0.28
  -8   4  10    4.86    0.44
   8   4 -10    5.37    0.35
  -6  -4  10    0.00    0.08
  -6  -4  10    0.17    0.12
  -6   4  10    0.25    0.14
   6   4 -10    0.05    0.08
  -6   4  10   -0.01    0.07
  -4  -4  10   28.62    1.04
  -4  -4  10   27.34    1.04
  -4   4  10   26.59    1.01
   4   4 -10   29.04    1.14
  -4   4  10   26.32    1.10
  -2  -4  10   -0.08    0.09
  -2  -4  10   -0.02    0.09
  -2   4  10    0.04    0.10
  -2   4  10    0.04    0.09
   2   4 -10    0.00    0.11
   0  -4  10   20.54    0.95
   0  -4  10   20.60    0.92
   0  -4 -10   22.06    0.97
   0   4  10   21.18    0.97
   0   4  10   22.63    0.98
   0   4 -10   20.31    1.04
  -2  -4 -10    0.64    0.21
   2  -4  10    1.11    0.26
   2   4  10    0.77    0.21
  -2   4 -10    1.21    0.30
   2   4  10    0.84    0.23
   4  -4  10   -0.03    0.15
   4   4  10   -0.10    0.09
   4   4  10    0.06    0.16
  -4   4 -10    0.04    0.15
   6  -4  10    4.02    0.50
   6   4  10    3.55    0.47
  -6   4 -10    2.72    0.49
   6   4  10    3.30    0.41
   8  -4  10    0.35    0.26
  -8   4 -10    0.21    0.24
   8   4  10    0.31    0.22
   8   4  10    0.23    0.19
  10  -4  10    6.27    0.68
 -10   4 -10    5.43    0.73
  10   4  10    7.05    0.63
 -25  -5  10    3.97    0.64
  25  -5 -10    4.81    0.59
  25   5 -10    6.23    0.68
  23  -5 -10    2.30    0.40
 -23  -5  10    2.57    0.50
  23   5 -10    3.50    0.51
 -21  -5  10    0.60    0.26
  21  -5 -10    0.77    0.26
  21   5 -10    1.09    0.31
  21   5 -10    0.39    0.13
 -19  -5  10    2.36    0.41
  19  -5 -10    2.07    0.31
  19   5 -10    2.32    0.22
 -17  -5  10    1.99    0.36
  17  -5 -10    1.88    0.28
 -17   5  10    1.81    0.39
  17   5 -10    1.84    0.19
  15  -5 -10   26.86    0.96
 -15  -5  10   29.15    1.22
 -15   5  10   28.28    1.31
  15   5 -10   26.30    0.90
 -13  -5  10    5.57    0.50
 -13  -5  10    7.43    0.41
 -13   5  10    6.50    0.58
  13   5 -10    7.12    0.38
 -11  -5  10   22.41    1.00
 -11  -5  10   24.94    0.86
 -11   5  10   22.44    0.64
 -11   5  10   23.13    1.10
  11   5 -10   23.75    0.87
  -9  -5  10    0.89    0.22
  -9  -5  10    0.96    0.17
  -9   5  10    1.10    0.26
  -9   5  10    1.10    0.15
   9   5 -10    0.91    0.18
  -7  -5  10   14.37    0.71
  -7  -5  10   13.05    0.61
   7   5 -10   12.48    0.67
  -7   5  10   13.13    0.74
  -7   5  10   13.29    0.60
  -5  -5  10    3.36    0.35
  -5  -5  10    2.76    0.29
  -5   5  10    2.55    0.29
   5   5 -10    2.50    0.33
  -5   5  10    2.98    0.36
  -3  -5  10   15.58    0.76
  -3  -5  10   15.40    0.77
  -3   5  10   17.25    0.81
  -3   5  10   16.50    0.83
   3   5 -10   17.08    0.89
  -1  -5  10    0.40    0.18
   1  -5 -10    0.11    0.12
  -1  -5  10    0.23    0.16
  -1   5  10   -0.03    0.11
  -1   5  10   -0.02    0.09
   1   5 -10    0.23    0.16
  -1  -5 -10    3.02    0.37
   1  -5  10    2.95    0.38
   1   5  10    2.60    0.36
   1   5  10    1.92    0.30
  -1   5 -10    2.49    0.40
   3  -5  10    1.11    0.28
   3   5  10    1.53    0.29
   3   5  10    0.92    0.26
  -3   5 -10    0.73    0.28
   5  -5  10   -0.10    0.15
   5   5  10   -0.01    0.12
   5   5  10   -0.05    0.15
   7  -5  10    9.81    0.79
   7   5  10    9.74    0.80
   7   5  10   10.48    0.70
   9  -5  10    0.09    0.23
  -9   5 -10   -0.14    0.22
   9   5  10    0.03    0.15
  11  -5  10   -0.13    0.26
 -26  -6  10    0.78    0.35
  26   6 -10    0.07    0.21
 -24  -6  10    3.48    0.60
  24   6 -10    2.69    0.50
 -22  -6  10    1.00    0.35
  22   6 -10    0.64    0.28
 -20  -6  10    7.65    0.72
  20   6 -10    8.53    0.50
 -18  -6  10    0.77    0.26
  18   6 -10    0.83    0.17
 -16  -6  10    4.25    0.49
 -16   6  10    4.08    0.53
  16   6 -10    3.65    0.31
 -14  -6  10    1.87    0.34
 -14   6  10    2.15    0.40
  14   6 -10    2.88    0.28
 -12  -6  10   -0.08    0.10
 -12   6  10    0.03    0.06
  12   6 -10    0.10    0.10
 -12   6  10    0.05    0.06
 -12   6  10   -0.09    0.08
 -10  -6  10   14.15    0.60
 -10  -6  10   13.24    0.74
 -10   6  10   13.24    0.81
  10   6 -10   14.20    0.71
 -10   6  10   13.66    0.57
  -8  -6  10   18.97    0.75
  -8  -6  10   18.46    0.88
   8   6 -10   18.46    0.88
  -8   6  10   18.49    0.76
  -8   6  10   18.48    0.95
  -6  -6  10    6.78    0.43
  -6  -6  10    6.22    0.50
  -6   6  10    5.99    0.52
   6   6 -10    7.09    0.53
  -6   6  10    5.89    0.42
  -4  -6  10    2.86    0.31
  -4  -6  10    3.25    0.37
  -4   6  10    3.35    0.39
   4   6 -10    2.31    0.35
  -4   6  10    3.11    0.35
  -2  -6  10    0.75    0.21
  -2  -6  10    0.93    0.24
   2   6 -10    0.65    0.23
  -2   6  10    0.92    0.24
  -2   6  10    0.43    0.18
   0  -6 -10    6.84    0.53
   0  -6  10    8.59    0.60
   0   6 -10    7.93    0.67
   0   6  10    7.22    0.59
   0   6  10    7.87    0.57
   2  -6  10    1.41    0.31
   2   6  10    1.80    0.35
  -2   6 -10    1.73    0.38
   2   6  10    2.26    0.33
   4  -6  10    6.78    0.62
   4   6  10    7.37    0.56
   4   6  10    7.39    0.65
   6  -6  10   11.57    0.82
   6   6  10   10.70    0.81
   6   6  10   10.86    0.71
   8  -6  10    5.31    0.63
  10  -6  10    1.71    0.44
 -25  -7  10    0.04    0.24
  25   7 -10    0.29    0.25
 -23  -7  10    9.12    0.88
  23   7 -10    9.95    0.85
 -21  -7  10    0.82    0.30
 -19  -7  10   13.97    0.95
 -17  -7  10    4.85    0.55
  17   7 -10    4.29    0.38
 -15  -7  10    3.18    0.45
 -15   7  10    3.87    0.53
  15   7 -10    4.20    0.37
 -13  -7  10    3.66    0.46
  13   7 -10    3.76    0.36
 -13   7  10    4.31    0.52
 -13   7  10    3.41    0.23
 -11  -7  10    1.05    0.27
 -11   7  10    1.19    0.31
 -11   7  10    1.03    0.18
  11   7 -10    0.90    0.22
  -9  -7  10   11.43    0.72
  -9   7  10   12.17    0.61
  -9   7  10   11.26    0.75
   9   7 -10   12.03    0.70
  -7  -7  10    1.02    0.26
  -7  -7  10    1.14    0.19
   7   7 -10    0.88    0.24
  -7   7  10    1.30    0.24
  -7   7  10    1.04    0.28
  -5  -7  10   11.55    0.71
  -5  -7  10   11.23    0.59
   5   7 -10   13.10    0.80
  -5   7  10   12.51    0.76
  -5   7  10   11.91    0.69
  -3  -7  10   10.93    0.63
  -3  -7  10   11.72    0.72
   3   7 -10   12.18    0.79
  -3   7  10   10.88    0.69
  -3   7  10   11.36    0.71
  -1  -7  10   10.71    0.69
  -1   7  10   10.23    0.66
  -1   7  10   10.23    0.68
   1   7 -10    9.60    0.74
   1  -7  10    2.58    0.39
  -1   7 -10    1.98    0.39
   1   7  10    1.93    0.32
   1   7  10    2.69    0.40
   3  -7  10    0.19    0.20
   3   7  10    0.00    0.14
   3   7  10    0.26    0.18
   5  -7  10   10.22    0.77
   5   7  10   11.55    0.85
   7  -7  10    0.04    0.20
   9  -7  10    1.92    0.46
 -22  -8  10   -0.16    0.18
 -20  -8  10    0.22    0.24
 -18  -8  10    0.41    0.24
 -16  -8  10    0.99    0.32
 -14  -8  10    2.76    0.43
 -14   8  10    2.92    0.48
 -14   8  10    2.70    0.24
  14   8 -10    2.73    0.35
 -12  -8  10    6.85    0.62
 -12   8  10    6.29    0.41
 -12   8  10    5.88    0.61
  12   8 -10    6.09    0.51
 -10  -8  10    0.61    0.24
  10   8 -10    0.91    0.24
 -10   8  10    0.43    0.22
 -10   8  10    0.91    0.20
  -8  -8  10   19.75    1.00
  -8   8  10   20.55    1.05
  -8   8  10   19.65    0.90
   8   8 -10   18.53    0.99
  -6  -8  10    0.49    0.20
   6   8 -10    0.32    0.21
  -6   8  10    0.36    0.18
  -6   8  10    0.37    0.21
  -4  -8  10    3.74    0.37
  -4  -8  10    3.88    0.45
  -4   8  10    3.78    0.43
  -4   8  10    3.73    0.44
   4   8 -10    4.21    0.50
  -2  -8  10   -0.11    0.13
  -2  -8  10    0.34    0.17
   2   8 -10    0.02    0.16
  -2   8  10    0.02    0.13
  -2   8  10    0.15    0.16
   0  -8  10    0.61    0.24
   0   8  10    0.43    0.22
   0   8  10    0.86    0.25
   0   8 -10    0.52    0.26
   2  -8  10   14.76    0.89
   2   8  10   13.15    0.88
   4  -8  10    0.18    0.20
   4   8  10   -0.01    0.19
   6  -8  10    1.10    0.34
   8  -8  10    2.93    0.53
 -21  -9  10    0.61    0.33
 -19  -9  10    7.87    0.79
 -17  -9  10   10.78    0.87
 -15  -9  10    2.29    0.44
 -15   9  10    1.74    0.21
 -13  -9  10   22.06    1.16
 -13   9  10   18.70    0.82
 -13   9  10   18.73    1.13
 -11  -9  10    6.83    0.65
 -11   9  10    9.27    0.56
 -11   9  10    8.52    0.75
  -9  -9  10    6.57    0.61
  -9   9  10    7.50    0.54
  -9   9  10    6.65    0.64
   9   9 -10    7.76    0.63
  -7  -9  10    0.98    0.28
  -7   9  10    1.53    0.34
  -7   9  10    1.17    0.27
   7   9 -10    1.00    0.30
  -5  -9  10   14.54    0.89
   5   9 -10   16.02    0.98
  -5   9  10   16.36    0.93
  -5   9  10   15.84    0.88
  -3  -9  10    2.06    0.37
   3   9 -10    1.99    0.41
  -3   9  10    1.55    0.33
  -3   9  10    2.49    0.39
  -1  -9  10    7.99    0.68
   1   9 -10    8.54    0.76
  -1   9  10    8.33    0.69
   1  -9  10   13.90    0.89
   1   9  10   13.62    0.91
   3  -9  10    2.13    0.42
   3   9  10    2.27    0.44
   5  -9  10    4.40    0.57
 -20 -10  10    0.44    0.29
 -18 -10  10    0.04    0.22
 -16 -10  10    0.70    0.30
 -14 -10  10    2.06    0.44
 -14  10  10    1.90    0.27
 -12 -10  10   14.89    0.98
 -12  10  10   14.52    0.77
 -12  10  10   15.44    1.02
 -10 -10  10    0.47    0.24
 -10  10  10    1.74    0.41
 -10  10  10    0.81    0.24
  -8 -10  10    3.35    0.50
  -8  10  10    3.80    0.51
  -8  10  10    3.95    0.44
  -6 -10  10    1.30    0.33
  -6  10  10    1.78    0.37
  -6  10  10    1.99    0.36
  -4 -10  10    3.45    0.49
  -4  10  10    4.23    0.50
  -2 -10  10    6.58    0.63
  -2  10  10    5.36    0.59
   0 -10  10    0.55    0.26
   0  10  10    0.54    0.25
   2 -10  10    0.08    0.19
   4 -10  10    1.01    0.36
 -17 -11  10   17.87    1.20
 -15 -11  10    3.90    0.60
 -13 -11  10    7.14    0.75
 -11 -11  10    4.73    0.62
  -9 -11  10   12.30    0.88
  -9  11  10   10.75    0.87
  -7 -11  10    0.94    0.31
  -5 -11  10    0.80    0.30
  -3 -11  10    0.30    0.23
  -1 -11  10    5.21    0.61
   1 -11  10    5.33    0.63
 -14 -12  10    3.74    0.60
 -12 -12  10   -0.13    0.18
 -10 -12  10    2.48    0.50
  -8 -12  10    4.08    0.58
  -6 -12  10    1.94    0.45
  -4 -12  10    1.26    0.38
  -2 -12  10    0.11    0.23
  28   0 -11   -0.13    0.20
  26   0 -11   -0.02    0.18
  24   0 -11   -0.09    0.13
 -22   0  11    0.07    0.15
  22   0 -11    0.07    0.13
  20   0 -11    0.17    0.14
 -20   0  11   -0.04    0.12
 -18   0  11   -0.14    0.09
  18   0 -11   -0.04    0.10
 -18   0  11    0.11    0.14
 -16   0  11   -0.12    0.10
 -16   0  11    0.03    0.11
  16   0 -11   -0.08    0.07
 -14   0  11    0.03    0.08
 -14   0  11   -0.03    0.08
 -12   0  11    0.03    0.09
 -12   0  11    0.10    0.09
 -10   0  11   -0.02    0.07
 -10   0  11   -0.01    0.06
  -8   0  11    0.01    0.06
  -8   0  11   -0.02    0.06
  -6   0  11   -0.01    0.06
   6   0 -11   -0.05    0.05
  -6   0  11    0.06    0.09
  -4   0  11   -0.08    0.08
  -4   0  11    0.05    0.07
   4   0 -11    0.07    0.08
  -2   0  11   -0.05    0.08
   2   0 -11    0.07    0.11
  -2   0  11    0.00    0.08
  -2   0  11    0.02    0.09
   0   0  11   -0.01    0.11
   0   0  11   -0.01    0.10
   0   0 -11    0.13    0.14
   0   0  11    0.04    0.11
   2   0  11   -0.19    0.09
  -2   0 -11    0.40    0.20
   2   0  11   -0.08    0.12
   2   0  11    0.01    0.13
   4   0  11    0.08    0.16
   4   0  11   -0.04    0.15
   4   0  11    0.03    0.13
  -4   0 -11    0.15    0.16
   6   0  11    0.11    0.21
   6   0  11   -0.20    0.11
   6   0  11    0.06    0.16
   8   0  11   -0.20    0.18
   8   0  11   -0.10    0.15
   8   0  11   -0.04    0.16
  10   0  11    0.04    0.18
  27  -1 -11    0.40    0.27
  27   1 -11    0.13    0.19
  25  -1 -11    3.18    0.46
  25   1 -11    3.81    0.49
 -23  -1  11    2.30    0.43
  23  -1 -11    2.66    0.39
  23   1 -11    2.25    0.38
  21  -1 -11    5.36    0.48
 -21  -1  11    5.67    0.57
  21   1 -11    6.18    0.53
  19  -1 -11   36.76    1.29
 -19  -1  11   35.07    1.41
 -19  -1  11   36.82    1.44
  19   1 -11   37.55    1.36
 -19   1  11   35.62    1.50
  17  -1 -11   13.82    0.65
 -17  -1  11   12.62    0.73
 -17  -1  11   12.92    0.72
  17   1 -11   13.99    0.71
 -17   1  11   14.49    0.72
 -17   1  11   15.06    0.83
 -15  -1  11  112.37    2.98
 -15  -1  11  108.36    3.11
  15  -1 -11  114.22    2.84
 -15   1  11  106.71    2.88
 -15   1  11  104.22    3.17
 -13  -1  11    3.15    0.34
 -13  -1  11    2.94    0.29
  13  -1 -11    2.81    0.23
 -13   1  11    2.82    0.35
 -13   1  11    2.86    0.26
 -11  -1  11   37.57    1.33
 -11  -1  11   40.30    1.22
 -11   1  11   34.90    1.35
 -11   1  11   37.69    1.10
  -9  -1  11    2.42    0.24
  -9  -1  11    2.50    0.29
  -9   1  11    2.83    0.33
  -9   1  11    2.58    0.19
  -7  -1  11   44.25    1.51
  -7  -1  11   47.07    1.32
  -7   1  11   46.27    1.20
   7   1 -11   44.57    1.35
  -7   1  11   44.62    1.54
  -5  -1  11   25.60    1.01
  -5  -1  11   25.01    0.84
   5  -1 -11   25.00    0.92
  -5   1  11   24.79    0.74
  -5   1  11   23.93    0.85
   5   1 -11   25.04    0.93
  -5   1  11   25.22    1.03
  -3  -1  11   18.68    0.70
   3  -1 -11   16.78    0.77
  -3  -1  11   17.09    0.81
  -3   1  11   17.25    0.83
  -3   1  11   17.94    0.61
   3   1 -11   17.84    0.82
  -3   1  11   17.39    0.75
   1  -1 -11   65.31    2.13
  -1  -1  11   65.17    2.09
  -1  -1  11   68.77    1.90
  -1   1  11   64.27    1.79
  -1   1  11   65.84    2.10
   1   1 -11   68.47    2.21
  -1   1  11   65.13    2.04
   1  -1  11    4.01    0.41
   1  -1  11    4.97    0.41
   1  -1  11    4.74    0.46
  -1  -1 -11    4.91    0.48
   1   1  11    4.14    0.42
   1   1  11    6.02    0.50
  -1   1 -11    3.77    0.44
   1   1  11    4.08    0.35
  -3  -1 -11   54.73    2.02
   3  -1  11   52.96    1.88
   3  -1  11   51.40    1.73
   3  -1  11   52.04    1.87
   3   1  11   53.59    1.89
   3   1  11   53.31    1.69
   3   1  11   54.02    1.87
  -3   1 -11   51.69    2.02
   5  -1  11    0.17    0.17
   5  -1  11    0.13    0.16
   5  -1  11   -0.16    0.15
   5   1  11    0.18    0.16
   5   1  11   -0.01    0.17
   5   1  11   -0.13    0.11
   7  -1  11    3.59    0.48
   7  -1  11    4.57    0.54
   7  -1  11    4.49    0.55
   7   1  11    3.84    0.49
   7   1  11    3.24    0.47
   9  -1  11    0.32    0.26
   9  -1  11    0.66    0.29
   9  -1  11    0.44    0.28
   9   1  11    0.46    0.24
   9   1  11    0.40    0.24
  11  -1  11    0.91    0.34
  11  -1  11    0.98    0.40
  11   1  11    1.10    0.35
  28  -2 -11    2.84    0.51
  28   2 -11    1.88    0.45
  26  -2 -11    1.99    0.40
 -26  -2  11    0.98    0.37
  26   2 -11    1.25    0.36
 -24  -2  11    4.00    0.55
  24  -2 -11    3.44    0.45
  24   2 -11    4.35    0.52
  24   2 -11    3.59    0.24
 -22  -2  11    5.52    0.58
  22  -2 -11    5.75    0.51
  22   2 -11    5.54    0.54
 -20  -2  11    0.75    0.25
  20  -2 -11    0.55    0.19
  20   2 -11    0.59    0.21
 -18  -2  11    2.07    0.31
 -18  -2  11    1.57    0.30
  18  -2 -11    1.74    0.25
 -18   2  11    1.74    0.35
  18   2 -11    1.63    0.29
 -16  -2  11    1.17    0.23
 -16  -2  11    0.78    0.22
  16  -2 -11    0.86    0.17
 -16   2  11    0.99    0.26
  14  -2 -11    6.38    0.35
 -14  -2  11    6.42    0.46
 -14  -2  11    6.35    0.45
 -14   2  11    7.36    0.56
  12  -2 -11   29.51    0.88
 -12  -2  11   29.42    1.12
 -12  -2  11   30.00    1.08
 -12   2  11   30.66    0.93
 -12   2  11   31.35    1.24
  10  -2 -11    4.31    0.20
 -10  -2  11    4.03    0.33
 -10  -2  11    4.25    0.36
 -10   2  11    3.77    0.39
 -10   2  11    3.83    0.21
  -8  -2  11   42.29    1.29
  -8  -2  11   41.00    1.40
  -8   2  11   42.67    1.49
  -8   2  11   41.45    1.02
   8   2 -11   40.93    1.24
  -6  -2  11    0.27    0.12
  -6  -2  11    0.18    0.11
   6   2 -11    0.39    0.12
  -6   2  11    0.04    0.10
  -6   2  11    0.29    0.10
  -4  -2  11   12.76    0.58
  -4  -2  11   12.52    0.65
   4  -2 -11   11.99    0.60
   4   2 -11   10.51    0.61
  -4   2  11   10.89    0.65
  -4   2  11   12.70    0.59
   2  -2 -11    2.83    0.32
  -2  -2  11    3.07    0.30
  -2  -2  11    2.22    0.31
   2   2 -11    3.70    0.39
  -2   2  11    2.44    0.32
  -2   2  11    2.48    0.30
   0  -2  11   37.26    1.27
   0  -2 -11   33.86    1.37
   0  -2  11   37.00    1.39
   0   2  11   37.13    1.38
   0   2 -11   34.95    1.46
   0   2  11   35.23    1.34
   2  -2  11    0.09    0.15
  -2  -2 -11    0.28    0.18
   2  -2  11    0.21    0.16
   2   2  11    0.04    0.12
   2   2  11   -0.01    0.11
  -2   2 -11    0.00    0.15
   4  -2  11   12.22    0.76
   4  -2  11   12.26    0.80
   4   2  11   15.25    0.87
   4   2  11   14.35    0.82
  -4   2 -11   13.22    0.90
   6  -2  11    4.91    0.52
   6  -2  11    4.94    0.54
   6  -2  11    4.45    0.52
   6   2  11    5.60    0.55
   6   2  11    4.36    0.53
   8  -2  11    0.04    0.22
   8  -2  11    0.01    0.18
   8  -2  11   -0.10    0.15
   8   2  11    0.30    0.21
   8   2  11    0.19    0.22
  10  -2  11    0.29    0.25
  10  -2  11    0.53    0.31
  10   2  11    0.18    0.22
 -27  -3  11    6.58    0.79
  27  -3 -11    6.70    0.67
  27   3 -11    5.84    0.67
 -25  -3  11    5.83    0.69
  25  -3 -11    6.09    0.60
  25   3 -11    5.58    0.61
 -23  -3  11   10.17    0.82
  23  -3 -11   10.58    0.70
  23   3 -11   10.13    0.74
  23   3 -11    9.88    0.41
  21  -3 -11    6.74    0.53
 -21  -3  11    7.03    0.65
  21   3 -11    6.54    0.59
 -19  -3  11    7.30    0.62
  19  -3 -11    7.35    0.49
 -19  -3  11    7.74    0.53
 -19   3  11    8.33    0.71
  17  -3 -11   12.95    0.60
 -17  -3  11   11.29    0.64
 -17  -3  11   12.34    0.74
 -17   3  11   11.98    0.80
 -15  -3  11    5.03    0.45
 -15  -3  11    4.11    0.37
  15  -3 -11    4.34    0.30
 -15   3  11    4.33    0.48
  13  -3 -11   10.13    0.42
 -13  -3  11   10.53    0.57
 -13  -3  11    9.73    0.58
 -13   3  11   10.75    0.69
 -11  -3  11   74.91    2.15
 -11  -3  11   72.87    2.15
  11   3 -11   73.31    1.93
 -11   3  11   75.46    2.37
  -9  -3  11   31.01    1.07
  -9  -3  11   28.16    1.05
   9   3 -11   27.47    0.92
  -7  -3  11    8.62    0.48
  -7  -3  11    7.96    0.49
  -7   3  11    8.48    0.39
   7   3 -11    8.19    0.46
  -7   3  11    8.04    0.55
  -5  -3  11    2.49    0.27
  -5  -3  11    1.86    0.26
  -5   3  11    3.22    0.36
   5   3 -11    2.32    0.28
  -5   3  11    1.99    0.23
  -3  -3  11    7.75    0.48
   3  -3 -11    7.55    0.49
  -3  -3  11    7.82    0.52
  -3   3  11    7.25    0.47
   3   3 -11    7.33    0.54
  -3   3  11    8.48    0.56
  -1  -3  11   17.18    0.87
  -1  -3  11   18.47    0.82
   1  -3 -11   17.96    0.87
   1   3 -11   18.18    0.96
  -1   3  11   19.62    0.89
  -1   3  11   19.44    0.91
   1  -3  11    6.66    0.49
   1  -3  11    5.40    0.51
  -1  -3 -11    6.93    0.54
   1   3  11    5.29    0.49
  -1   3 -11    6.68    0.59
   1   3  11    5.48    0.49
  -3  -3 -11    7.60    0.62
   3  -3  11    7.94    0.62
   3  -3  11    7.53    0.58
   3   3  11    8.07    0.59
  -3   3 -11    7.24    0.66
   3   3  11    6.95    0.60
   5  -3  11   10.64    0.73
   5  -3  11   11.21    0.77
   5   3  11   10.72    0.77
   5   3  11   10.70    0.72
   7  -3  11    7.88    0.69
   7  -3  11    6.89    0.66
   7   3  11    6.15    0.64
   7   3  11    8.27    0.67
   9  -3  11    0.82    0.31
   9  -3  11    0.54    0.29
   9   3  11    0.84    0.30
 -26  -4  11    3.37    0.60
  26  -4 -11    3.08    0.48
  26   4 -11    3.49    0.54
  24  -4 -11    6.38    0.59
 -24  -4  11    5.41    0.67
  24   4 -11    7.00    0.68
 -22  -4  11    0.37    0.23
  22  -4 -11    0.08    0.17
  22   4 -11    0.49    0.24
  22   4 -11    0.43    0.11
 -20  -4  11    2.18    0.40
  20  -4 -11    2.48    0.33
  18  -4 -11    1.52    0.25
 -18  -4  11    1.45    0.32
 -18   4  11    1.61    0.37
  16  -4 -11   12.51    0.58
 -16  -4  11   12.04    0.73
 -16  -4  11   11.55    0.61
 -16   4  11   12.85    0.83
 -14  -4  11    2.27    0.26
 -14  -4  11    1.79    0.30
 -14   4  11    1.34    0.31
 -12  -4  11   13.28    0.63
 -12  -4  11   13.14    0.71
 -12   4  11   14.52    0.83
  12   4 -11   13.16    0.50
 -10  -4  11    2.38    0.27
 -10  -4  11    2.00    0.28
 -10   4  11    2.30    0.34
  10   4 -11    2.09    0.21
  -8  -4  11    1.50    0.22
  -8  -4  11    1.14    0.22
  -8   4  11    1.09    0.15
   8   4 -11    1.35    0.20
  -8   4  11    1.18    0.26
  -6  -4  11    4.63    0.38
  -6  -4  11    5.42    0.41
  -6   4  11    4.40    0.32
  -6   4  11    4.70    0.44
   6   4 -11    4.20    0.38
  -4  -4  11   -0.07    0.10
  -4  -4  11    0.11    0.11
   4   4 -11    0.14    0.12
  -4   4  11   -0.02    0.10
  -4   4  11   -0.07    0.08
  -2  -4  11    3.01    0.35
   2  -4 -11    2.67    0.32
  -2  -4  11    2.61    0.32
  -2   4  11    2.12    0.30
  -2   4  11    2.90    0.36
   2   4 -11    2.09    0.34
   0  -4 -11   34.24    1.38
   0  -4  11   36.39    1.41
   0  -4  11   35.25    1.32
   0   4  11   35.94    1.39
   0   4 -11   35.69    1.52
   0   4  11   34.42    1.37
   2  -4  11   22.66    1.09
  -2  -4 -11   25.38    1.15
   2  -4  11   22.13    1.04
   2   4  11   20.89    1.07
  -2   4 -11   22.17    1.20
   2   4  11   23.90    1.07
   4  -4  11    3.63    0.45
   4   4  11    2.82    0.39
   4   4  11    3.59    0.46
   6  -4  11    1.74    0.38
   6   4  11    2.56    0.43
   6   4  11    2.09    0.37
   8  -4  11    2.39    0.45
   8   4  11    2.89    0.49
   8   4  11    2.22    0.39
  10  -4  11    1.54    0.43
  10   4  11    0.96    0.31
 -27  -5  11    8.40    0.91
  27   5 -11   10.09    0.88
 -25  -5  11    4.93    0.68
  25   5 -11    5.41    0.64
 -23  -5  11    6.19    0.69
  23   5 -11    5.93    0.64
 -21  -5  11   11.23    0.84
  21   5 -11   10.62    0.50
 -19  -5  11    3.33    0.47
  19   5 -11    4.18    0.27
 -17  -5  11    5.46    0.55
 -17   5  11    6.86    0.66
  17   5 -11    6.55    0.34
 -15  -5  11    0.33    0.17
 -15   5  11    0.00    0.14
  15   5 -11    0.27    0.10
 -13  -5  11   46.30    1.64
 -13  -5  11   47.16    1.45
 -13   5  11   44.76    1.76
  13   5 -11   45.03    1.41
 -11  -5  11    1.68    0.23
 -11  -5  11    1.68    0.29
  11   5 -11    1.85    0.23
 -11   5  11    1.73    0.34
  -9  -5  11   37.40    1.25
  -9  -5  11   39.31    1.38
  -9   5  11   35.24    1.46
   9   5 -11   37.69    1.32
  -9   5  11   37.01    1.14
  -7  -5  11    4.36    0.36
  -7  -5  11    4.71    0.41
  -7   5  11    4.23    0.33
  -7   5  11    4.43    0.45
   7   5 -11    3.50    0.36
  -5  -5  11    9.53    0.59
  -5  -5  11    9.68    0.57
  -5   5  11   10.53    0.58
   5   5 -11   10.83    0.67
  -5   5  11   10.43    0.66
  -3  -5  11   20.51    0.94
  -3  -5  11   19.91    0.92
  -3   5  11   21.81    0.96
  -3   5  11   22.47    1.02
   3   5 -11   22.90    1.09
  -1  -5  11    1.05    0.26
  -1  -5  11    1.44    0.28
   1  -5 -11    1.66    0.29
   1   5 -11    1.70    0.34
  -1   5  11    1.77    0.31
  -1   5  11    1.61    0.29
   1  -5  11   18.11    0.91
  -1  -5 -11   17.91    0.93
   1  -5  11   15.49    0.88
   1   5  11   18.05    0.94
   1   5  11   16.26    0.87
  -1   5 -11   17.25    1.03
   3  -5  11    0.06    0.18
   3   5  11    0.54    0.21
   3   5  11    0.27    0.19
  -3   5 -11    0.67    0.29
   5  -5  11    2.62    0.43
   5   5  11    2.54    0.39
   5   5  11    2.29    0.42
   7  -5  11   -0.09    0.20
   7   5  11   -0.03    0.19
   7   5  11   -0.03    0.16
   9  -5  11    6.93    0.73
 -26  -6  11    0.09    0.24
  26   6 -11    0.35    0.25
 -24  -6  11    0.10    0.27
  24   6 -11    0.15    0.22
 -22  -6  11    0.08    0.23
 -20  -6  11    1.77    0.41
  20   6 -11    1.26    0.21
 -18  -6  11    5.25    0.57
  18   6 -11    3.35    0.30
 -18   6  11    4.05    0.56
 -16  -6  11    0.45    0.21
 -16   6  11    0.56    0.25
  16   6 -11    0.42    0.14
 -14  -6  11    0.58    0.23
 -14   6  11    0.61    0.25
  14   6 -11    0.89    0.19
 -12  -6  11    0.60    0.22
 -12   6  11    0.45    0.08
 -12   6  11    0.44    0.20
  12   6 -11    0.56    0.17
 -10  -6  11    1.38    0.20
 -10  -6  11    1.20    0.26
 -10   6  11    1.52    0.19
  10   6 -11    1.74    0.27
 -10   6  11    1.30    0.31
  -8  -6  11    0.36    0.14
  -8  -6  11    0.27    0.16
  -8   6  11    0.58    0.20
  -8   6  11    0.34    0.14
   8   6 -11    0.25    0.15
  -6  -6  11   18.14    0.88
  -6  -6  11   17.54    0.79
  -6   6  11   18.20    0.84
  -6   6  11   19.53    0.98
   6   6 -11   18.46    0.94
  -4  -6  11   28.45    1.13
  -4  -6  11   29.90    1.21
  -4   6  11   28.93    1.19
   4   6 -11   32.02    1.36
  -4   6  11   29.30    1.26
  -2  -6  11    1.30    0.27
  -2  -6  11    1.21    0.27
  -2   6  11    0.51    0.21
   2   6 -11    1.17    0.31
  -2   6  11    1.24    0.27
   0  -6  11    4.98    0.49
   0  -6  11    5.36    0.50
   0  -6 -11    5.69    0.50
   0   6  11    4.76    0.49
   0   6 -11    5.19    0.58
   0   6  11    5.22    0.50
   2  -6  11    1.93    0.35
  -2   6 -11    1.58    0.39
   2   6  11    2.44    0.37
   2   6  11    1.23    0.31
   4  -6  11    0.60    0.26
   4   6  11    0.96    0.26
   4   6  11    0.68    0.26
   6  -6  11    0.20    0.21
   6   6  11    0.13    0.21
   6   6  11    0.07    0.17
   8  -6  11    0.30    0.26
 -25  -7  11    0.09    0.26
  25   7 -11    0.04    0.21
 -23  -7  11    3.46    0.58
 -21  -7  11   14.02    1.00
 -19  -7  11    0.10    0.18
 -17  -7  11   20.73    1.14
  17   7 -11   21.68    0.94
 -17   7  11   21.51    1.24
 -15  -7  11    0.57    0.22
 -15   7  11    0.48    0.24
  15   7 -11    0.14    0.12
 -13  -7  11    8.29    0.66
 -13   7  11    8.26    0.72
 -13   7  11    8.54    0.35
  13   7 -11    7.17    0.52
 -11  -7  11    0.23    0.15
 -11   7  11    0.03    0.15
  11   7 -11    0.24    0.14
 -11   7  11    0.28    0.12
  -9  -7  11   15.74    0.87
  -9   7  11   15.65    0.72
   9   7 -11   15.58    0.86
  -9   7  11   18.38    0.99
  -7  -7  11    4.84    0.38
  -7  -7  11    4.87    0.48
  -7   7  11    4.43    0.49
  -7   7  11    4.21    0.39
   7   7 -11    4.38    0.47
  -5  -7  11   17.87    0.83
  -5  -7  11   19.10    0.95
  -5   7  11   18.86    0.90
  -5   7  11   19.52    0.99
   5   7 -11   18.92    1.02
  -3  -7  11    2.53    0.33
  -3  -7  11    2.23    0.36
   3   7 -11    2.75    0.43
  -3   7  11    3.03    0.39
  -3   7  11    2.47    0.37
  -1  -7  11    0.63    0.23
   1  -7 -11    0.59    0.21
  -1  -7  11    0.34    0.19
   1   7 -11    0.67    0.26
  -1   7  11    0.37    0.21
  -1   7  11    0.51    0.22
   1  -7  11    9.13    0.68
   1   7  11    9.73    0.67
  -1   7 -11    9.49    0.80
   1   7  11    8.18    0.69
   3  -7  11    6.21    0.61
   3   7  11    6.88    0.66
   3   7  11    6.40    0.58
   5  -7  11    9.71    0.79
   5   7  11   10.19    0.83
   7  -7  11    0.19    0.24
 -22  -8  11    0.87    0.39
 -20  -8  11    1.78    0.43
 -18  -8  11    1.58    0.38
 -16  -8  11    3.04    0.48
 -16   8  11    2.97    0.52
 -14  -8  11    0.51    0.25
 -14   8  11    0.42    0.25
 -14   8  11    0.68    0.13
 -12  -8  11   12.95    0.85
 -12   8  11   14.23    0.93
  12   8 -11   13.66    0.79
 -12   8  11   14.06    0.63
 -10  -8  11    0.14    0.16
  10   8 -11    0.05    0.14
 -10   8  11    0.40    0.15
 -10   8  11    0.12    0.15
  -8  -8  11    1.82    0.34
   8   8 -11    1.24    0.30
  -8   8  11    1.13    0.24
  -8   8  11    2.21    0.40
  -6  -8  11    7.42    0.62
   6   8 -11    7.65    0.65
  -6   8  11    7.13    0.55
  -6   8  11    8.17    0.66
  -4  -8  11    2.65    0.33
  -4  -8  11    1.93    0.36
   4   8 -11    1.86    0.38
  -4   8  11    2.46    0.39
  -4   8  11    1.66    0.32
  -2  -8  11    6.47    0.53
  -2  -8  11    6.41    0.59
  -2   8  11    5.59    0.55
  -2   8  11    7.87    0.63
   2   8 -11    6.02    0.64
   0  -8  11   -0.08    0.13
   0   8  11    0.08    0.14
   0   8 -11    0.14    0.22
   0   8  11   -0.02    0.14
   2  -8  11    7.77    0.68
   2   8  11    5.95    0.63
   4  -8  11    5.16    0.59
   4   8  11    3.77    0.54
   6  -8  11    2.55    0.48
 -21  -9  11    1.19    0.41
 -19  -9  11    0.46    0.31
 -17  -9  11    5.46    0.65
 -15  -9  11    1.81    0.40
 -15   9  11    1.28    0.17
 -15   9  11    1.30    0.37
 -13  -9  11    6.22    0.64
 -13   9  11    5.50    0.65
 -13   9  11    5.83    0.41
 -11  -9  11    7.92    0.69
 -11   9  11    7.64    0.73
 -11   9  11    8.71    0.54
  -9  -9  11   10.03    0.75
  -9   9  11   10.25    0.64
  -9   9  11   10.97    0.81
  -7  -9  11    3.07    0.44
  -7   9  11    3.06    0.46
  -7   9  11    3.20    0.40
  -5  -9  11    0.85    0.28
  -5   9  11    0.92    0.27
  -5   9  11    0.79    0.28
   5   9 -11    0.83    0.29
  -3  -9  11    1.00    0.30
  -3   9  11    1.01    0.29
  -3   9  11    0.73    0.26
   3   9 -11    0.89    0.31
  -1  -9  11   -0.07    0.14
  -1  -9  11   -0.03    0.16
  -1   9  11    0.19    0.18
   1   9 -11   -0.09    0.17
   1  -9  11    0.56    0.28
   1   9  11    0.35    0.23
   3  -9  11    0.65    0.28
   5  -9  11    0.99    0.35
 -20 -10  11    0.25    0.26
 -18 -10  11   -0.03    0.21
 -16 -10  11   12.18    0.95
 -14 -10  11   -0.10    0.18
 -12 -10  11    0.15    0.22
 -12  10  11    0.29    0.23
 -10 -10  11    0.66    0.26
 -10  10  11    0.50    0.26
 -10  10  11    0.59    0.21
  -8 -10  11    1.68    0.38
  -8  10  11    2.27    0.43
  -8  10  11    2.19    0.36
  -6 -10  11    0.20    0.19
  -6  10  11    0.04    0.20
  -6  10  11    0.17    0.18
  -4 -10  11    2.40    0.44
  -2 -10  11    0.04    0.18
   0 -10  11    1.96    0.42
   2 -10  11   13.17    0.93
 -17 -11  11   10.58    0.94
 -15 -11  11    2.18    0.48
 -13 -11  11    3.21    0.55
 -11 -11  11    1.40    0.40
 -11  11  11    1.92    0.45
  -9 -11  11    0.32    0.25
  -9  11  11    0.37    0.28
  -7 -11  11    8.27    0.75
  -5 -11  11    0.27    0.24
  -3 -11  11    0.05    0.20
  -1 -11  11    0.45    0.26
 -12 -12  11    3.69    0.60
 -10 -12  11    1.25    0.40
  -8 -12  11    1.77    0.44
  -6 -12  11    0.01    0.21
  28   0 -12    0.22    0.24
  26   0 -12    6.82    0.64
  24   0 -12    4.47    0.50
  22   0 -12    1.23    0.29
 -22   0  12    1.12    0.32
  20   0 -12   22.01    0.96
 -20   0  12   22.95    1.06
 -20   0  12   19.89    1.06
 -18   0  12   81.11    2.44
 -18   0  12   83.55    2.63
  18   0 -12   84.15    2.37
 -16   0  12   10.52    0.68
  16   0 -12   10.58    0.56
 -16   0  12   11.77    0.62
 -14   0  12   37.58    1.43
 -14   0  12   38.87    1.25
 -12   0  12   30.59    1.01
 -12   0  12   30.84    1.22
 -10   0  12    4.13    0.28
 -10   0  12    3.90    0.39
  -8   0  12   -0.08    0.07
  -8   0  12    0.08    0.07
  -6   0  12   60.35    1.60
  -6   0  12   60.54    1.93
   6   0 -12   57.01    1.78
  -4   0  12    0.12    0.11
   4   0 -12    0.08    0.10
  -4   0  12    0.22    0.10
  -2   0  12   -0.01    0.08
  -2   0  12   -0.04    0.10
  -2   0  12    0.11    0.11
   2   0 -12    0.03    0.11
   0   0 -12   67.89    2.33
   0   0  12   66.18    1.93
   0   0  12   67.03    2.14
   0   0  12   67.49    2.21
   2   0  12   11.57    0.74
  -2   0 -12   10.01    0.76
   2   0  12   13.28    0.77
   2   0  12   10.94    0.64
   4   0  12   16.30    0.84
   4   0  12   15.41    0.91
   4   0  12   17.01    0.95
   6   0  12    4.93    0.56
   6   0  12    5.07    0.56
   8   0  12    0.09    0.21
   8   0  12    0.40    0.26
  27  -1 -12    2.58    0.46
  27   1 -12    1.93    0.43
 -25  -1  12    0.25    0.22
  25  -1 -12   -0.25    0.13
  25   1 -12   -0.10    0.15
 -23  -1  12    0.39    0.23
  23  -1 -12    0.66    0.23
  23   1 -12    0.37    0.21
  21  -1 -12    2.21    0.32
 -21  -1  12    2.29    0.38
 -21   1  12    2.09    0.40
  21   1 -12    1.14    0.27
 -19  -1  12    5.80    0.53
  19  -1 -12    5.91    0.44
 -19  -1  12    6.43    0.55
  19   1 -12    6.37    0.50
 -19   1  12    5.44    0.55
 -19   1  12    5.93    0.50
  17  -1 -12    1.70    0.23
 -17  -1  12    1.29    0.26
 -17  -1  12    1.56    0.29
 -17   1  12    0.89    0.26
 -17   1  12    0.97    0.22
  17   1 -12    1.01    0.22
 -15  -1  12   53.28    1.70
  15  -1 -12   55.03    1.57
 -15  -1  12   55.45    1.83
 -15   1  12   54.36    1.62
 -15   1  12   53.12    1.89
  13  -1 -12   13.34    0.54
 -13  -1  12   13.62    0.63
 -13  -1  12   13.87    0.73
 -13   1  12   12.85    0.56
 -13   1  12   13.18    0.75
 -11  -1  12    2.46    0.31
 -11  -1  12    2.48    0.26
 -11   1  12    2.04    0.19
 -11   1  12    2.23    0.32
  -9  -1  12    4.11    0.39
  -9  -1  12    4.13    0.30
  -9   1  12    3.86    0.39
  -9   1  12    4.08    0.24
  -7  -1  12   20.18    0.91
  -7  -1  12   20.77    0.75
  -7   1  12   20.98    0.94
   7   1 -12   19.13    0.77
  -7   1  12   21.38    0.65
  -5  -1  12    5.53    0.35
  -5  -1  12    6.51    0.47
   5  -1 -12    6.07    0.40
   5   1 -12    5.16    0.39
  -5   1  12    5.39    0.35
  -5   1  12    5.98    0.49
  -5   1  12    5.26    0.28
  -3  -1  12   -0.01    0.09
  -3  -1  12    0.08    0.10
   3  -1 -12    0.04    0.10
  -3   1  12    0.00    0.10
   3   1 -12    0.13    0.12
  -3   1  12    0.04    0.09
   1  -1 -12   22.74    1.06
  -1  -1  12   22.46    1.05
  -1  -1  12   24.83    0.93
  -1   1  12   24.56    1.03
   1   1 -12   23.75    1.12
  -1   1  12   24.24    1.08
   1  -1  12    1.50    0.31
   1  -1  12    1.50    0.26
   1  -1  12    1.11    0.25
  -1  -1 -12    0.99    0.28
   1   1  12    1.14    0.27
  -1   1 -12    1.03    0.29
   1   1  12    0.81    0.24
   3  -1  12    3.27    0.42
  -3  -1 -12    3.02    0.46
   3  -1  12    3.19    0.39
   3  -1  12    3.30    0.44
   3   1  12    3.42    0.44
   3   1  12    2.58    0.39
  -3   1 -12    3.63    0.50
   5  -1  12    0.18    0.17
   5  -1  12   -0.32    0.13
   5  -1  12   -0.05    0.15
   5   1  12    0.21    0.19
   5   1  12   -0.12    0.14
   7  -1  12    3.28    0.49
   7  -1  12    3.32    0.47
   7  -1  12    3.75    0.52
   7   1  12    4.53    0.55
   7   1  12    3.00    0.46
   9  -1  12    0.16    0.22
   9   1  12    0.18    0.22
  28  -2 -12    0.38    0.27
  28   2 -12    0.19    0.22
 -26  -2  12    0.24    0.23
  26  -2 -12    0.02    0.19
  26   2 -12   -0.09    0.18
 -24  -2  12    1.49    0.38
  24  -2 -12    1.70    0.35
  24   2 -12    2.81    0.43
  22  -2 -12    0.65    0.23
 -22  -2  12    0.22    0.18
  22   2 -12    0.55    0.23
 -20  -2  12    2.44    0.36
  20  -2 -12    2.50    0.32
 -20  -2  12    2.41    0.39
 -20   2  12    3.81    0.50
  20   2 -12    2.29    0.36
 -18  -2  12    2.65    0.35
  18  -2 -12    2.42    0.28
 -18  -2  12    3.07    0.39
 -18   2  12    2.45    0.40
  16  -2 -12   11.66    0.54
 -16  -2  12   11.30    0.66
 -16  -2  12   11.92    0.68
 -16   2  12   10.29    0.72
  14  -2 -12   31.23    0.93
 -14  -2  12   27.57    1.13
 -14  -2  12   29.39    1.11
 -14   2  12   28.90    1.26
 -12  -2  12    0.02    0.10
 -12  -2  12    0.01    0.08
 -12   2  12   -0.06    0.07
 -12   2  12    0.08    0.11
 -10  -2  12    0.00    0.09
 -10  -2  12   -0.04    0.09
  10   2 -12    0.08    0.06
 -10   2  12    0.00    0.09
  -8  -2  12    4.17    0.32
  -8  -2  12    3.74    0.37
  -8   2  12    3.41    0.38
   8   2 -12    3.72    0.28
  -6  -2  12    1.97    0.28
  -6  -2  12    1.88    0.23
   6   2 -12    2.30    0.27
  -6   2  12    2.15    0.31
  -6   2  12    2.30    0.22
  -4  -2  12   33.45    1.13
  -4  -2  12   32.45    1.27
   4  -2 -12   34.12    1.24
   4   2 -12   33.14    1.31
  -4   2  12   34.23    1.33
  -4   2  12   34.73    1.19
  -2  -2  12    1.94    0.26
   2  -2 -12    2.09    0.30
  -2  -2  12    1.35    0.27
   2   2 -12    1.54    0.30
  -2   2  12    1.13    0.26
  -2   2  12    0.88    0.21
   0  -2  12    6.87    0.57
   0  -2 -12    7.21    0.56
   0  -2  12    8.35    0.53
   0   2 -12    7.91    0.64
   0   2  12    6.26    0.54
   0   2  12    7.64    0.55
   2  -2  12    8.12    0.63
  -2  -2 -12    8.43    0.68
   2  -2  12    7.69    0.57
   2   2  12   10.34    0.69
   2   2  12    9.12    0.65
  -2   2 -12    8.38    0.71
   4  -2  12    2.87    0.41
   4  -2  12    2.64    0.42
   4   2  12    3.36    0.44
   4   2  12    2.71    0.42
   6  -2  12    4.12    0.51
   6  -2  12    3.52    0.50
   6   2  12    3.33    0.47
   6   2  12    3.18    0.47
   8  -2  12   -0.17    0.20
   8  -2  12    0.62    0.27
   8   2  12   -0.05    0.17
   8   2  12    0.00    0.20
 -27  -3  12    0.06    0.25
  27  -3 -12    0.65    0.30
  27   3 -12    0.48    0.29
 -25  -3  12    0.30    0.25
  25  -3 -12    0.18    0.20
  25   3 -12    0.07    0.19
  23  -3 -12    3.24    0.41
 -23  -3  12    2.38    0.44
  23   3 -12    2.23    0.40
 -21  -3  12    5.12    0.55
  21  -3 -12    5.11    0.45
  21   3 -12    5.21    0.53
  19  -3 -12   13.29    0.67
 -19  -3  12   13.54    0.82
 -19  -3  12   14.19    0.75
 -19   3  12   12.24    0.86
 -17  -3  12    6.28    0.53
  17  -3 -12    6.69    0.41
 -17  -3  12    5.68    0.46
 -17   3  12    6.62    0.61
 -15  -3  12   23.68    0.98
 -15  -3  12   22.84    1.01
 -15   3  12   24.32    1.16
 -13  -3  12    5.66    0.45
 -13  -3  12    5.16    0.42
 -13   3  12    4.53    0.48
 -11  -3  12   10.13    0.59
 -11  -3  12   11.65    0.62
 -11   3  12   12.20    0.74
  11   3 -12   12.03    0.46
  -9  -3  12    3.09    0.31
  -9  -3  12    3.65    0.35
   9   3 -12    3.06    0.26
  -9   3  12    3.31    0.39
  -7  -3  12    0.71    0.19
  -7  -3  12    0.45    0.15
  -7   3  12    0.80    0.22
   7   3 -12    0.75    0.18
  -7   3  12    0.88    0.15
  -5  -3  12   51.40    1.59
  -5  -3  12   49.80    1.69
  -5   3  12   50.86    1.78
   5   3 -12   52.49    1.77
  -5   3  12   51.03    1.59
  -3  -3  12   37.27    1.29
   3  -3 -12   37.29    1.38
  -3  -3  12   37.35    1.41
   3   3 -12   37.80    1.50
  -3   3  12   39.81    1.47
  -3   3  12   37.21    1.34
   1  -3 -12    1.44    0.27
  -1  -3  12    1.47    0.29
  -1  -3  12    1.21    0.24
  -1   3  12    1.17    0.28
   1   3 -12    0.99    0.27
  -1   3  12    1.51    0.29
   1  -3  12    0.03    0.15
  -1  -3 -12   -0.01    0.13
   1  -3  12    0.25    0.17
  -1   3 -12    0.13    0.16
   1   3  12    0.12    0.16
   1   3  12    0.08    0.13
   3  -3  12   32.40    1.32
   3  -3  12   28.59    1.35
  -3   3 -12   31.71    1.53
   3   3  12   31.74    1.39
   3   3  12   30.81    1.33
   5  -3  12    1.94    0.40
   5  -3  12    1.08    0.33
   5   3  12    1.18    0.30
   5   3  12    1.04    0.31
   7  -3  12    0.04    0.23
   7  -3  12    0.13    0.21
   7   3  12   -0.01    0.17
   7   3  12    0.36    0.25
   9  -3  12    0.95    0.35
   9  -3  12    1.48    0.41
   9   3  12    2.03    0.42
 -26  -4  12    0.06    0.21
  26   4 -12    0.17    0.22
 -24  -4  12    0.68    0.31
  24   4 -12    0.28    0.24
 -22  -4  12    1.85    0.40
  22   4 -12    1.65    0.36
 -20  -4  12    0.80    0.27
 -20   4  12    0.48    0.25
 -18  -4  12    1.79    0.34
 -18   4  12    1.71    0.39
 -16  -4  12    1.54    0.31
 -16  -4  12    1.93    0.27
 -16   4  12    2.14    0.39
 -14  -4  12   20.32    0.88
 -14  -4  12   22.28    1.00
 -14   4  12   21.62    1.11
  14   4 -12   21.56    0.66
 -12  -4  12    2.32    0.32
 -12  -4  12    2.26    0.28
  12   4 -12    2.17    0.20
 -12   4  12    1.64    0.33
 -10  -4  12   15.35    0.75
 -10  -4  12   15.38    0.73
 -10   4  12   17.53    0.91
  10   4 -12   14.45    0.66
  -8  -4  12   15.04    0.72
  -8  -4  12   15.30    0.73
   8   4 -12   14.02    0.71
  -8   4  12   14.21    0.82
  -8   4  12   15.49    0.59
  -6  -4  12   25.59    1.01
  -6  -4  12   26.25    1.05
  -6   4  12   23.93    1.12
  -6   4  12   25.87    0.96
   6   4 -12   26.05    1.11
  -4  -4  12   -0.07    0.09
  -4  -4  12    0.32    0.15
  -4   4  12    0.19    0.12
   4   4 -12    0.03    0.13
  -4   4  12    0.20    0.16
   2  -4 -12   15.71    0.83
  -2  -4  12   17.42    0.87
  -2  -4  12   17.01    0.82
   2   4 -12   16.75    0.95
  -2   4  12   16.77    0.89
  -2   4  12   17.14    0.85
   0  -4 -12   -0.01    0.12
   0  -4  12    0.38    0.18
   0  -4  12    0.26    0.17
   0   4 -12    0.06    0.16
   0   4  12   -0.07    0.13
   0   4  12    0.29    0.17
   2  -4  12    1.63    0.35
   2  -4  12    1.14    0.29
  -2   4 -12    1.94    0.41
   2   4  12    1.26    0.30
   2   4  12    1.27    0.31
   4  -4  12    1.42    0.34
   4  -4  12    1.40    0.34
   4   4  12    1.34    0.33
   4   4  12    1.94    0.37
   6  -4  12    6.70    0.64
   6  -4  12    5.64    0.62
   6   4  12    4.76    0.54
   6   4  12    6.28    0.65
   8  -4  12    2.71    0.50
   8  -4  12    2.54    0.48
   8   4  12    3.79    0.51
 -27  -5  12    1.06    0.42
  27   5 -12    1.03    0.39
 -25  -5  12    0.42    0.29
  25   5 -12    0.95    0.36
 -23  -5  12    3.97    0.57
  23   5 -12    3.29    0.51
 -21  -5  12    0.56    0.26
  21   5 -12    0.54    0.13
 -19  -5  12    0.04    0.18
 -19   5  12   -0.11    0.14
  19   5 -12    0.06    0.08
 -17  -5  12    0.63    0.23
  17   5 -12    0.44    0.11
 -17   5  12    0.42    0.22
 -15  -5  12   11.50    0.74
 -15   5  12   14.15    0.90
  15   5 -12   12.83    0.55
 -13  -5  12   14.95    0.81
 -13  -5  12   14.22    0.67
 -13   5  12   13.87    0.88
  13   5 -12   12.91    0.61
 -11  -5  12   27.29    1.14
 -11  -5  12   28.62    1.06
 -11   5  12   28.95    1.30
  11   5 -12   28.87    1.08
  -9  -5  12   31.52    1.21
  -9  -5  12   29.74    1.13
   9   5 -12   31.38    1.20
  -9   5  12   31.88    1.35
  -9   5  12   30.76    0.99
  -7  -5  12    1.65    0.28
  -7  -5  12    1.94    0.27
  -7   5  12    1.77    0.24
  -7   5  12    2.16    0.36
   7   5 -12    1.79    0.29
  -5  -5  12    0.00    0.12
  -5  -5  12   -0.01    0.11
  -5   5  12    0.07    0.11
  -5   5  12    0.04    0.12
   5   5 -12    0.00    0.12
  -3  -5  12    5.47    0.48
  -3  -5  12    5.57    0.48
  -3   5  12    5.31    0.51
  -3   5  12    5.34    0.46
   3   5 -12    5.47    0.54
   1  -5 -12   32.79    1.34
  -1  -5  12   31.99    1.32
  -1  -5  12   31.47    1.27
  -1   5  12   29.68    1.29
  -1   5  12   31.52    1.33
   1   5 -12   30.80    1.45
   1  -5  12    1.58    0.32
   1  -5  12    2.11    0.37
  -1  -5 -12    2.11    0.36
  -1   5 -12    1.95    0.41
   1   5  12    2.05    0.35
   1   5  12    1.67    0.34
   3  -5  12    1.27    0.33
   3  -5  12    1.72    0.37
   3   5  12    0.95    0.30
   3   5  12    1.52    0.33
   5  -5  12   11.31    0.81
   5  -5  12   11.39    0.83
   5   5  12   12.51    0.82
   7  -5  12    3.95    0.55
   7  -5  12    3.78    0.55
   7   5  12    3.61    0.49
 -26  -6  12    0.15    0.26
  26   6 -12    0.11    0.23
 -24  -6  12    1.62    0.44
  24   6 -12    1.74    0.44
 -22  -6  12    2.38    0.48
 -20  -6  12    0.17    0.20
  20   6 -12    0.04    0.10
 -18  -6  12   12.02    0.84
 -18   6  12   11.70    0.90
  18   6 -12   11.99    0.58
 -16  -6  12    4.69    0.52
  16   6 -12    5.79    0.40
 -16   6  12    5.95    0.64
 -14  -6  12    0.21    0.17
 -14   6  12    0.20    0.17
  14   6 -12    0.29    0.14
 -12  -6  12   27.39    1.20
  12   6 -12   26.75    1.08
 -12   6  12   26.15    1.29
 -10  -6  12    0.14    0.11
 -10  -6  12    0.12    0.13
 -10   6  12    0.06    0.14
  10   6 -12    0.10    0.12
 -10   6  12    0.08    0.09
  -8  -6  12    1.78    0.31
  -8  -6  12    1.58    0.25
  -8   6  12    1.30    0.31
   8   6 -12    1.01    0.25
  -8   6  12    1.60    0.23
  -6  -6  12   33.77    1.26
  -6  -6  12   34.59    1.34
   6   6 -12   33.42    1.43
  -6   6  12   33.91    1.26
  -6   6  12   36.15    1.46
  -4  -6  12    1.03    0.26
  -4  -6  12    1.25    0.26
   4   6 -12    1.21    0.31
  -4   6  12    1.14    0.29
  -4   6  12    0.92    0.24
  -2  -6  12   12.07    0.75
  -2  -6  12   14.62    0.81
   2  -6 -12   14.03    0.80
   2   6 -12   14.19    0.91
  -2   6  12   15.25    0.83
  -2   6  12   12.77    0.80
   0  -6  12    4.29    0.48
   0  -6 -12    4.65    0.49
   0  -6  12    4.11    0.48
   0   6  12    4.65    0.49
   0   6  12    5.82    0.55
   0   6 -12    5.26    0.60
   2  -6  12    4.25    0.50
   2  -6  12    3.84    0.49
   2   6  12    4.04    0.50
   2   6  12    4.07    0.48
   4  -6  12    2.76    0.45
   4  -6  12    2.40    0.44
   4   6  12    2.52    0.40
   4   6  12    2.49    0.45
   6  -6  12    0.22    0.24
 -25  -7  12    5.96    0.76
  25   7 -12    5.80    0.70
 -23  -7  12    0.53    0.32
 -21  -7  12    5.96    0.69
 -19  -7  12    8.40    0.76
 -17  -7  12   19.94    1.11
 -17   7  12   20.85    1.23
 -15  -7  12   -0.15    0.13
  15   7 -12   -0.06    0.11
 -15   7  12   -0.10    0.15
 -13  -7  12    5.17    0.53
 -13   7  12    4.87    0.58
  13   7 -12    4.98    0.45
 -11  -7  12    0.93    0.27
 -11   7  12    1.54    0.36
  11   7 -12    1.88    0.31
 -11   7  12    1.06    0.17
  -9  -7  12    3.99    0.46
  -9   7  12    3.30    0.32
  -9   7  12    3.20    0.46
   9   7 -12    3.27    0.41
  -7  -7  12    7.47    0.49
  -7  -7  12    7.07    0.59
   7   7 -12    6.48    0.59
  -7   7  12    7.04    0.50
  -7   7  12    7.68    0.65
  -5  -7  12    5.99    0.48
  -5  -7  12    5.66    0.52
  -5   7  12    5.23    0.48
   5   7 -12    5.08    0.55
  -5   7  12    6.56    0.60
  -3  -7  12    1.63    0.33
  -3  -7  12    2.34    0.34
  -3   7  12    1.93    0.36
  -3   7  12    1.73    0.33
   3   7 -12    2.25    0.42
  -1  -7  12    0.02    0.16
  -1  -7  12    0.03    0.15
   1   7 -12    0.24    0.20
  -1   7  12    0.16    0.17
  -1   7  12    0.05    0.15
   1  -7  12   14.24    0.87
   1  -7  12   11.87    0.81
   1   7  12   12.86    0.82
   1   7  12   12.60    0.84
   3  -7  12    2.10    0.42
   3  -7  12    3.42    0.49
   3   7  12    3.06    0.45
   3   7  12    3.66    0.51
   5  -7  12    0.15    0.23
 -22  -8  12    9.15    0.89
 -20  -8  12    2.18    0.47
 -18  -8  12    0.50    0.26
 -16  -8  12    1.30    0.35
 -16   8  12    2.39    0.48
 -14  -8  12    0.40    0.21
 -14   8  12    0.33    0.21
 -12  -8  12    0.77    0.26
 -12   8  12    1.18    0.19
 -12   8  12    0.99    0.32
 -10  -8  12    2.96    0.43
  10   8 -12    3.80    0.45
 -10   8  12    3.75    0.35
 -10   8  12    3.55    0.50
  -8  -8  12    5.08    0.53
  -8   8  12    5.41    0.58
   8   8 -12    5.08    0.54
  -8   8  12    4.22    0.41
  -6  -8  12    1.01    0.29
   6   8 -12    0.56    0.26
  -6   8  12    1.20    0.33
  -6   8  12    0.63    0.22
  -4  -8  12    2.45    0.34
  -4  -8  12    2.83    0.41
  -4   8  12    2.98    0.44
  -4   8  12    2.13    0.36
   4   8 -12    1.96    0.41
  -2  -8  12    3.84    0.44
  -2  -8  12    3.27    0.46
  -2   8  12    2.93    0.44
   2   8 -12    3.07    0.50
  -2   8  12    2.93    0.44
   0  -8  12    0.26    0.20
   0  -8  12    0.01    0.17
   0   8  12   -0.09    0.15
   0   8 -12   -0.10    0.19
   0   8  12   -0.04    0.17
   2  -8  12    2.49    0.43
   2  -8  12    4.55    0.54
   4  -8  12    0.64    0.31
 -21  -9  12   18.31    1.22
 -19  -9  12    2.89    0.54
 -17  -9  12    7.89    0.76
 -15  -9  12    2.54    0.46
 -15   9  12    1.69    0.44
 -13  -9  12   12.73    0.89
 -13   9  12   11.18    0.91
 -13   9  12   11.97    0.58
 -11  -9  12    1.07    0.32
 -11   9  12    0.52    0.17
 -11   9  12    0.47    0.26
  -9  -9  12    1.36    0.33
  -9   9  12    1.44    0.38
  -9   9  12    1.37    0.27
  -7  -9  12    8.42    0.71
  -7   9  12    7.33    0.57
  -7   9  12    9.94    0.76
  -5  -9  12   -0.09    0.15
  -5   9  12   -0.13    0.14
  -5   9  12   -0.06    0.13
  -3  -9  12   50.35    1.93
  -3   9  12   50.33    1.95
  -3   9  12   51.33    1.94
  -1  -9  12    0.29    0.21
  -1  -9  12    0.73    0.27
   1  -9  12    3.90    0.53
   1  -9  12    3.84    0.50
   3  -9  12    1.22    0.35
   3  -9  12    0.93    0.33
 -20 -10  12    0.75    0.36
 -18 -10  12   -0.05    0.20
 -16 -10  12    0.11    0.24
 -14 -10  12    0.13    0.22
 -14  10  12   -0.06    0.22
 -12 -10  12    0.52    0.25
 -12  10  12    0.24    0.23
 -10 -10  12    0.28    0.22
 -10  10  12    0.15    0.21
  -8 -10  12    0.22    0.21
  -8  10  12    0.83    0.32
  -6 -10  12    0.23    0.22
  -6  10  12    0.63    0.28
  -4 -10  12    2.10    0.42
  -2 -10  12    1.11    0.33
   0 -10  12    0.22    0.23
 -15 -11  12    2.21    0.49
 -13 -11  12    2.25    0.48
 -13  11  12    1.94    0.49
 -11 -11  12    4.24    0.59
 -11  11  12    4.17    0.62
  -9 -11  12    1.34    0.39
  -9  11  12    1.76    0.45
  -7 -11  12   13.26    0.94
  -5 -11  12    2.59    0.49
  -3 -11  12    6.85    0.72
  28   0 -13    0.06    0.21
  26   0 -13    0.16    0.21
  24   0 -13    0.23    0.19
 -22   0  13    0.15    0.17
  22   0 -13   -0.02    0.13
 -22   0  13   -0.12    0.14
 -20   0  13    0.01    0.16
  20   0 -13   -0.05    0.10
 -20   0  13    0.02    0.13
 -18   0  13    0.10    0.13
  18   0 -13    0.00    0.10
 -18   0  13    0.11    0.14
 -16   0  13    0.02    0.11
 -16   0  13    0.04    0.13
  16   0 -13    0.04    0.10
 -14   0  13    0.06    0.10
 -14   0  13    0.06    0.13
 -12   0  13    0.01    0.12
 -12   0  13    0.09    0.09
 -10   0  13   -0.03    0.07
 -10   0  13   -0.08    0.10
  -8   0  13   -0.04    0.07
   8   0 -13   -0.09    0.06
  -8   0  13    0.02    0.10
   6   0 -13   -0.02    0.08
  -6   0  13   -0.08    0.06
  -6   0  13   -0.08    0.07
  -4   0  13    0.14    0.14
   4   0 -13    0.16    0.12
  -4   0  13    0.02    0.08
   2   0 -13    0.03    0.13
  -2   0  13   -0.07    0.10
  -2   0  13    0.11    0.13
   0   0  13    0.27    0.16
   0   0  13    0.22    0.14
   0   0 -13    0.14    0.16
   2   0  13   -0.07    0.13
  -2   0 -13    0.10    0.18
   2   0  13    0.12    0.16
   4   0  13    0.02    0.16
   4   0  13   -0.05    0.14
   6   0  13   -0.13    0.17
   6   0  13   -0.02    0.18
   8   0  13   -0.22    0.17
  27  -1 -13    5.81    0.61
  27   1 -13    7.45    0.69
  25  -1 -13    3.88    0.47
 -25  -1  13    3.64    0.54
  25   1 -13    4.01    0.50
  23  -1 -13   22.13    1.03
 -23  -1  13   22.72    1.18
  23   1 -13   23.32    1.09
 -21  -1  13    0.01    0.15
  21  -1 -13    0.10    0.14
 -21  -1  13    0.23    0.19
  21   1 -13    0.03    0.14
 -21   1  13    0.09    0.17
 -19  -1  13   26.39    1.20
 -19  -1  13   27.13    1.16
  19  -1 -13   26.28    1.03
 -19   1  13   26.36    1.27
  19   1 -13   27.05    1.10
 -19   1  13   28.57    1.13
  17  -1 -13   -0.05    0.10
 -17  -1  13    0.23    0.15
 -17  -1  13    0.07    0.12
 -17   1  13   -0.04    0.11
 -17   1  13    0.19    0.16
  15  -1 -13    2.06    0.23
 -15  -1  13    1.97    0.32
 -15  -1  13    2.51    0.30
 -15   1  13    2.84    0.39
 -15   1  13    2.76    0.28
 -13  -1  13   36.29    1.39
 -13  -1  13   36.29    1.22
  13  -1 -13   36.23    1.08
 -13   1  13   33.72    1.41
 -13   1  13   38.38    1.13
 -11  -1  13    1.29    0.21
 -11  -1  13    1.63    0.28
 -11   1  13    1.64    0.30
  -9  -1  13   66.62    2.10
  -9  -1  13   67.00    1.83
   9   1 -13   63.07    1.87
  -9   1  13   65.17    2.14
  -7  -1  13    0.17    0.10
   7  -1 -13    0.32    0.12
  -7  -1  13    0.22    0.13
   7   1 -13    0.18    0.10
  -7   1  13    0.10    0.13
   5  -1 -13   37.55    1.35
  -5  -1  13   38.48    1.20
  -5  -1  13   36.99    1.42
  -5   1  13   36.72    1.45
   5   1 -13   37.63    1.38
  -3  -1  13    6.02    0.39
   3  -1 -13    6.00    0.48
  -3  -1  13    4.71    0.47
  -3   1  13    5.91    0.43
   3   1 -13    6.75    0.53
  -3   1  13    5.37    0.50
  -1  -1  13   14.02    0.68
   1  -1 -13   14.73    0.85
  -1  -1  13   13.56    0.80
  -1   1  13   14.13    0.76
  -1   1  13   13.45    0.80
   1   1 -13   12.31    0.82
  -1  -1 -13    0.90    0.29
   1  -1  13    0.63    0.24
   1  -1  13    0.58    0.20
   1   1  13    0.50    0.21
  -1   1 -13    0.55    0.25
   1   1  13    0.78    0.25
   3  -1  13    0.39    0.21
   3  -1  13    0.54    0.25
   3  -1  13    0.78    0.25
   3   1  13    0.18    0.17
   3   1  13    0.30    0.20
   5  -1  13    3.74    0.51
   5  -1  13    3.09    0.46
   5   1  13    3.86    0.51
   5   1  13    3.38    0.49
   7  -1  13    0.74    0.29
   7   1  13    1.12    0.34
  28  -2 -13    0.69    0.29
  28   2 -13    0.56    0.29
  26  -2 -13    0.87    0.30
 -26  -2  13    1.19    0.39
  26   2 -13    0.52    0.26
  24  -2 -13    6.61    0.58
 -24  -2  13    8.33    0.74
  24   2 -13    8.24    0.67
  22  -2 -13    0.25    0.17
 -22  -2  13    0.10    0.19
 -22   2  13    0.19    0.21
  22   2 -13    0.08    0.16
  20  -2 -13   25.39    1.00
 -20  -2  13   24.13    1.14
 -20  -2  13   25.78    1.18
 -20   2  13   24.43    1.27
  20   2 -13   26.14    1.12
 -18  -2  13   18.69    0.93
 -18  -2  13   19.10    0.93
  18  -2 -13   18.15    0.76
 -18   2  13   17.48    1.01
 -16  -2  13    2.34    0.33
 -16  -2  13    3.03    0.37
 -16   2  13    2.41    0.39
 -14  -2  13   24.44    1.05
 -14  -2  13   24.84    0.99
 -14   2  13   22.95    1.12
 -12  -2  13   13.81    0.67
 -12  -2  13   12.42    0.69
 -12   2  13   12.12    0.76
 -10  -2  13   34.80    1.16
 -10  -2  13   29.89    1.23
 -10   2  13   32.58    1.35
  10   2 -13   34.62    1.08
  -8  -2  13    8.65    0.48
  -8  -2  13    7.40    0.53
   8   2 -13    7.45    0.45
  -8   2  13    8.89    0.61
  -6  -2  13   15.13    0.67
  -6  -2  13   13.89    0.76
   6  -2 -13   13.79    0.69
   6   2 -13   15.66    0.76
  -6   2  13   15.37    0.84
  -6   2  13   15.27    0.64
   4  -2 -13    2.89    0.33
  -4  -2  13    1.95    0.32
  -4  -2  13    2.16    0.26
   4   2 -13    1.96    0.31
  -4   2  13    1.52    0.30
  -4   2  13    2.24    0.28
   2  -2 -13    8.49    0.61
  -2  -2  13    8.65    0.53
  -2  -2  13   10.42    0.67
  -2   2  13    8.91    0.63
   2   2 -13    9.10    0.67
  -2   2  13    7.68    0.54
   0  -2  13    0.97    0.27
   0  -2  13    1.00    0.24
   0  -2 -13    1.04    0.29
   0   2  13    1.02    0.26
   0   2 -13    0.99    0.31
   0   2  13    1.24    0.30
   2  -2  13    6.68    0.54
  -2  -2 -13    6.61    0.65
   2  -2  13    5.15    0.55
  -2   2 -13    6.62    0.67
   2   2  13    5.59    0.55
   2   2  13    5.82    0.57
   4  -2  13    1.38    0.34
   4  -2  13    2.14    0.37
   4   2  13    1.75    0.37
   4   2  13    1.84    0.38
   6  -2  13   -0.01    0.19
   6  -2  13    0.03    0.20
   6   2  13    0.16    0.21
   8  -2  13    1.40    0.40
   8   2  13    1.85    0.41
 -27  -3  13   10.54    0.94
  27   3 -13   10.60    0.85
 -25  -3  13   11.41    0.92
  25   3 -13   13.15    0.88
 -23  -3  13    9.85    0.80
  23   3 -13   10.92    0.76
 -21  -3  13   11.43    0.79
  21   3 -13   11.20    0.74
 -21   3  13   11.08    0.85
 -19  -3  13    0.29    0.17
 -19  -3  13    0.17    0.17
 -19   3  13    0.04    0.16
 -17  -3  13    7.91    0.56
 -17  -3  13    9.36    0.63
 -17   3  13    8.24    0.70
 -15  -3  13    9.84    0.61
 -15  -3  13   10.97    0.65
 -15   3  13    9.59    0.72
 -13  -3  13    6.41    0.48
 -13  -3  13    6.38    0.47
 -13   3  13    6.30    0.58
  13   3 -13    6.41    0.28
 -11  -3  13   26.33    1.02
 -11  -3  13   23.94    1.02
 -11   3  13   25.18    1.17
  11   3 -13   24.89    0.86
  -9  -3  13   36.58    1.25
  -9  -3  13   35.38    1.32
  -9   3  13   34.20    1.41
   9   3 -13   34.61    1.22
  -7  -3  13    6.63    0.50
  -7  -3  13    7.45    0.48
   7   3 -13    6.39    0.47
  -7   3  13    5.98    0.54
  -7   3  13    6.76    0.38
  -5  -3  13   19.57    0.85
   5  -3 -13   20.96    0.91
  -5  -3  13   19.40    0.93
   5   3 -13   21.76    1.01
  -5   3  13   19.48    0.83
   3  -3 -13   -0.03    0.11
  -3  -3  13   -0.04    0.10
  -3  -3  13    0.15    0.15
  -3   3  13    0.09    0.11
  -3   3  13    0.03    0.12
   3   3 -13   -0.19    0.10
  -1  -3  13    0.92    0.25
  -1  -3  13    0.65    0.21
   1  -3 -13    0.82    0.24
   1   3 -13    0.55    0.24
  -1   3  13    0.63    0.23
  -1   3  13    0.93    0.24
  -1  -3 -13   13.94    0.88
   1  -3  13   13.32    0.76
   1  -3  13   13.36    0.83
   1   3  13   11.79    0.77
  -1   3 -13   12.21    0.89
   1   3  13   12.83    0.81
   3  -3  13    5.12    0.57
   3  -3  13    6.06    0.56
   3   3  13    6.20    0.59
   3   3  13    6.39    0.62
   5  -3  13    6.10    0.60
   5  -3  13    5.47    0.61
   5   3  13    7.45    0.66
   5   3  13    7.01    0.68
   7  -3  13   -0.22    0.15
   7  -3  13    0.12    0.22
   7   3  13    0.04    0.19
 -26  -4  13    0.53    0.29
  26   4 -13    0.60    0.28
 -24  -4  13    2.05    0.45
  24   4 -13    3.40    0.49
 -22  -4  13   14.15    0.94
  22   4 -13   13.12    0.85
 -20  -4  13   16.02    0.95
 -20   4  13   14.49    1.00
 -18  -4  13    4.13    0.48
 -18   4  13    5.01    0.58
 -16  -4  13    0.27    0.17
 -16  -4  13    0.77    0.20
 -16   4  13    0.51    0.23
 -14  -4  13    0.83    0.21
 -14  -4  13    0.61    0.21
  14   4 -13    0.74    0.12
 -14   4  13    0.83    0.28
 -12  -4  13   21.63    0.99
 -12  -4  13   22.44    0.95
 -12   4  13   22.77    1.13
  12   4 -13   22.46    0.84
 -10  -4  13    0.05    0.11
 -10  -4  13    0.11    0.13
  10   4 -13    0.00    0.09
 -10   4  13    0.03    0.12
  -8  -4  13    7.41    0.51
  -8  -4  13    5.93    0.47
  -8   4  13    7.44    0.39
  -8   4  13    7.72    0.60
   8   4 -13    7.55    0.52
  -6  -4  13   16.51    0.82
  -6  -4  13   16.02    0.77
  -6   4  13   16.09    0.89
  -6   4  13   15.22    0.70
   6   4 -13   15.48    0.85
  -4  -4  13    2.22    0.31
   4  -4 -13    2.11    0.30
  -4  -4  13    2.60    0.35
   4   4 -13    2.13    0.35
  -4   4  13    1.55    0.31
  -4   4  13    2.28    0.30
  -2  -4  13    0.09    0.15
  -2  -4  13    0.41    0.17
   2  -4 -13    0.08    0.13
  -2   4  13    0.29    0.17
  -2   4  13    0.15    0.14
   2   4 -13    0.02    0.14
   0  -4  13   -0.09    0.14
   0  -4  13    0.28    0.18
   0  -4 -13    0.42    0.21
   0   4  13    0.31    0.19
   0   4 -13    0.22    0.21
   0   4  13    0.47    0.21
   2  -4  13    0.22    0.18
   2  -4  13    0.59    0.25
   2   4  13    0.33    0.20
  -2   4 -13    0.40    0.27
   2   4  13    0.54    0.23
   4  -4  13   -0.05    0.14
   4  -4  13    0.06    0.18
   4   4  13    0.33    0.21
   4   4  13   -0.11    0.15
   6  -4  13    7.28    0.70
   6  -4  13    8.25    0.77
   6   4  13    7.94    0.71
 -27  -5  13    3.55    0.64
  27   5 -13    5.11    0.65
 -25  -5  13    1.98    0.48
  25   5 -13    2.95    0.51
 -23  -5  13    0.20    0.23
 -21  -5  13   18.54    1.10
 -21   5  13   20.50    1.24
  21   5 -13   19.17    0.69
 -19  -5  13    4.91    0.56
  19   5 -13    4.87    0.29
 -19   5  13    5.40    0.65
 -17  -5  13   42.66    1.69
  17   5 -13   45.03    1.34
 -17   5  13   44.95    1.88
 -15  -5  13    5.71    0.53
 -15   5  13    6.20    0.63
  15   5 -13    5.89    0.37
 -13  -5  13    8.65    0.54
 -13  -5  13    8.64    0.61
  13   5 -13    8.88    0.50
 -13   5  13    9.36    0.72
 -11  -5  13   26.03    1.03
 -11  -5  13   24.99    1.08
 -11   5  13   25.28    1.23
  11   5 -13   24.28    1.02
  -9  -5  13    0.47    0.18
  -9  -5  13    0.95    0.24
  -9   5  13    0.83    0.27
   9   5 -13    0.41    0.17
  -9   5  13    0.61    0.13
  -7  -5  13   27.28    1.12
  -7  -5  13   25.97    1.08
   7   5 -13   26.67    1.18
  -7   5  13   26.27    0.99
  -7   5  13   25.70    1.22
  -5  -5  13    3.52    0.40
  -5  -5  13    3.73    0.40
  -5   5  13    2.93    0.33
   5   5 -13    3.17    0.43
  -5   5  13    4.52    0.49
  -3  -5  13   12.73    0.73
   3  -5 -13   13.97    0.78
  -3  -5  13   10.83    0.71
  -3   5  13   11.45    0.77
   3   5 -13   13.35    0.87
  -3   5  13   12.18    0.72
  -1  -5  13   12.72    0.74
   1  -5 -13   12.86    0.79
  -1  -5  13   10.97    0.74
  -1   5  13   10.21    0.73
   1   5 -13   11.83    0.86
  -1   5  13   11.61    0.75
   1  -5  13    5.78    0.59
   1  -5  13    6.77    0.59
  -1   5 -13    7.71    0.75
   1   5  13    7.67    0.65
   1   5  13    7.21    0.64
   3  -5  13    0.20    0.20
   3  -5  13    0.53    0.25
   3   5  13    0.27    0.21
   3   5  13    0.13    0.19
   5  -5  13    0.23    0.24
   5  -5  13    0.30    0.28
   5   5  13    0.27    0.21
 -26  -6  13    2.89    0.58
  26   6 -13    1.77    0.44
 -24  -6  13    1.50    0.42
  24   6 -13    0.62    0.29
 -22  -6  13   -0.02    0.18
 -20  -6  13    1.62    0.38
 -20   6  13    2.28    0.48
 -18  -6  13    0.04    0.17
 -18   6  13   -0.09    0.15
  18   6 -13   -0.01    0.11
 -16  -6  13    0.97    0.31
  16   6 -13    1.66    0.24
 -16   6  13    1.82    0.43
 -14  -6  13    0.29    0.21
  14   6 -13    0.42    0.16
 -14   6  13    0.50    0.24
 -12  -6  13    0.04    0.15
  12   6 -13    0.00    0.12
 -12   6  13   -0.15    0.11
 -10  -6  13    0.55    0.19
 -10  -6  13    0.80    0.24
 -10   6  13    0.46    0.12
  10   6 -13    0.23    0.16
 -10   6  13    0.38    0.21
  -8  -6  13   12.54    0.75
  -8  -6  13   11.21    0.65
  -8   6  13   12.54    0.62
  -8   6  13   12.48    0.82
   8   6 -13   11.77    0.75
  -6  -6  13    4.88    0.45
  -6  -6  13    5.73    0.51
  -6   6  13    4.67    0.52
  -6   6  13    5.40    0.45
   6   6 -13    5.54    0.54
  -4  -6  13    4.73    0.46
  -4  -6  13    4.71    0.48
  -4   6  13    3.40    0.45
   4   6 -13    3.01    0.45
  -4   6  13    3.95    0.42
   2  -6 -13    0.05    0.16
  -2  -6  13    0.29    0.17
  -2  -6  13    0.26    0.18
   2   6 -13    0.02    0.17
  -2   6  13    0.03    0.15
  -2   6  13    0.20    0.16
   0  -6  13    0.42    0.22
   0  -6  13    1.14    0.30
   0   6  13    0.51    0.23
   0   6  13    0.72    0.26
   0   6 -13    0.85    0.32
   2  -6  13    8.89    0.70
   2  -6  13    8.40    0.73
   2   6  13    9.03    0.71
   2   6  13    9.10    0.75
   4  -6  13    3.10    0.50
   4  -6  13    3.14    0.48
   4   6  13    2.94    0.46
 -25  -7  13    1.60    0.45
  25   7 -13    2.11    0.49
 -23  -7  13    0.51    0.30
 -21  -7  13   14.15    1.00
 -19  -7  13    4.74    0.59
 -19   7  13    6.72    0.75
 -17  -7  13   20.41    1.12
 -17   7  13   17.49    1.16
 -15  -7  13   16.58    0.97
 -15   7  13   14.35    1.00
 -13  -7  13    0.63    0.24
  13   7 -13    0.60    0.21
 -13   7  13    0.67    0.28
 -11  -7  13   10.15    0.70
  11   7 -13    9.72    0.68
 -11   7  13   10.56    0.49
 -11   7  13   10.29    0.79
  -9  -7  13    7.35    0.60
  -9   7  13    5.72    0.60
  -9   7  13    6.49    0.44
   9   7 -13    6.69    0.59
  -7  -7  13   10.71    0.64
  -7  -7  13   11.09    0.74
  -7   7  13   10.15    0.62
  -7   7  13   12.36    0.82
   7   7 -13   10.48    0.76
  -5  -7  13    0.00    0.13
  -5  -7  13    0.35    0.19
   5   7 -13    0.12    0.19
  -5   7  13    0.20    0.18
  -5   7  13    0.01    0.12
   3  -7 -13   18.39    0.97
  -3  -7  13   16.29    0.89
  -3  -7  13   16.14    0.93
  -3   7  13   17.64    1.00
   3   7 -13   17.16    1.08
  -3   7  13   18.39    0.96
  -1  -7  13    0.03    0.18
  -1  -7  13    0.07    0.17
  -1   7  13   -0.08    0.13
  -1   7  13   -0.01    0.15
   1  -7  13    0.11    0.19
   1  -7  13    0.41    0.24
   1   7  13    0.44    0.23
   3  -7  13    5.45    0.61
   3  -7  13    5.84    0.62
 -22  -8  13    0.03    0.21
 -20  -8  13    0.18    0.25
 -18  -8  13    2.98    0.50
 -18   8  13    5.02    0.67
 -16  -8  13    4.08    0.54
 -16   8  13    3.24    0.56
 -14  -8  13    0.02    0.17
 -14   8  13    0.35    0.24
 -12  -8  13    0.77    0.28
 -12   8  13    0.53    0.14
 -12   8  13    0.52    0.26
 -10  -8  13    9.78    0.75
 -10   8  13   11.25    0.84
 -10   8  13   10.62    0.59
  -8  -8  13    3.28    0.45
  -8   8  13    2.98    0.47
  -8   8  13    1.90    0.30
  -6  -8  13    2.02    0.39
  -6   8  13    2.24    0.34
  -6   8  13    2.19    0.41
  -4  -8  13    0.31    0.20
  -4  -8  13    0.37    0.20
  -4   8  13    0.74    0.27
  -4   8  13    0.33    0.20
  -2  -8  13   18.03    1.04
  -2  -8  13   17.83    0.97
  -2   8  13   19.52    1.08
   0  -8  13    2.49    0.43
   0  -8  13    2.84    0.47
   2  -8  13    1.77    0.41
   2  -8  13    2.17    0.43
 -21  -9  13    0.21    0.26
 -19  -9  13    1.01    0.36
 -17  -9  13    0.21    0.21
 -17   9  13    0.03    0.22
 -15  -9  13    6.72    0.70
 -15   9  13    7.19    0.79
 -13  -9  13    2.61    0.47
 -13   9  13    3.67    0.56
 -13   9  13    2.60    0.26
 -11  -9  13    3.91    0.52
 -11   9  13    4.58    0.60
 -11   9  13    4.08    0.38
  -9  -9  13    0.05    0.19
  -9   9  13    0.04    0.14
  -9   9  13    0.11    0.22
  -7  -9  13    2.65    0.45
  -7   9  13    2.85    0.48
  -5  -9  13   -0.03    0.16
  -5   9  13    0.33    0.23
  -3  -9  13    0.16    0.20
  -3   9  13    0.28    0.24
  -1  -9  13    1.77    0.36
  -1  -9  13    1.69    0.39
   1  -9  13    0.86    0.32
   1  -9  13    1.07    0.35
 -18 -10  13    1.34    0.39
 -16 -10  13    5.11    0.65
 -16  10  13    5.00    0.71
 -14 -10  13    0.34    0.24
 -14  10  13    0.43    0.27
 -12 -10  13    0.71    0.30
 -12  10  13    0.99    0.37
 -10 -10  13    0.05    0.18
 -10  10  13    0.06    0.21
  -8  10  13    3.10    0.52
  -6 -10  13   15.76    1.01
  -6  10  13   15.96    1.04
  -4 -10  13    0.41    0.27
  -2 -10  13    1.67    0.41
 -15 -11  13    0.70    0.31
 -13 -11  13    0.49    0.31
 -13  11  13    0.38    0.29
 -11 -11  13    0.69    0.31
 -11  11  13    0.58    0.31
  -9 -11  13    4.24    0.61
  -7 -11  13    0.66    0.29
  28   0 -14    0.59    0.28
  26   0 -14   14.58    0.90
  24   0 -14    7.30    0.60
 -24   0  14    7.77    0.69
 -22   0  14   -0.27    0.11
 -22   0  14    0.01    0.17
  22   0 -14   -0.02    0.14
  20   0 -14    1.40    0.26
 -20   0  14    1.36    0.28
 -20   0  14    1.87    0.37
  18   0 -14   12.52    0.63
 -18   0  14   11.03    0.76
 -18   0  14   12.30    0.68
 -16   0  14  147.46    4.16
 -16   0  14  144.61    3.76
 -14   0  14   28.49    1.25
 -14   0  14   28.88    1.02
 -12   0  14   23.79    0.83
 -12   0  14   20.49    1.02
 -10   0  14   23.27    1.08
   8   0 -14    7.11    0.44
  -8   0  14    6.56    0.55
   6   0 -14   20.75    0.92
  -6   0  14   20.49    1.01
  -4   0  14    1.47    0.31
   4   0 -14    2.42    0.34
   2   0 -14   11.08    0.76
  -2   0  14   10.97    0.73
   0   0  14   15.59    0.84
   0   0  14   14.31    0.88
   0   0 -14   13.07    0.91
   2   0  14    2.34    0.40
   2   0  14    2.15    0.40
   4   0  14    1.33    0.35
   6   0  14   19.40    1.15
  27  -1 -14    1.94    0.40
  27   1 -14    2.22    0.42
  25  -1 -14    8.46    0.64
 -25  -1  14    8.17    0.74
  25   1 -14    9.13    0.70
 -23  -1  14   -0.04    0.17
 -23  -1  14    0.01    0.15
  23  -1 -14    0.18    0.15
  23   1 -14    0.17    0.17
 -23   1  14    0.02    0.16
 -21  -1  14    8.03    0.64
 -21  -1  14    8.58    0.69
  21  -1 -14    8.00    0.54
 -21   1  14    9.89    0.79
 -21   1  14    9.93    0.66
  21   1 -14    8.75    0.61
 -19  -1  14    5.57    0.50
 -19  -1  14    4.59    0.50
 -19   1  14    5.34    0.46
  19   1 -14    5.02    0.45
 -19   1  14    5.93    0.60
 -17  -1  14    5.90    0.54
 -17  -1  14    5.33    0.46
 -17   1  14    6.41    0.60
 -15  -1  14    5.67    0.44
 -15  -1  14    5.30    0.50
 -15   1  14    5.73    0.55
 -13  -1  14   27.59    1.20
 -13  -1  14   29.79    1.05
 -13   1  14   27.29    1.24
 -11  -1  14    0.65    0.17
 -11  -1  14    0.60    0.21
 -11   1  14    0.69    0.23
  -9  -1  14    7.49    0.43
  -9  -1  14    7.92    0.57
  -9   1  14    7.35    0.57
   9   1 -14    7.73    0.45
  -7  -1  14   21.94    1.04
   7  -1 -14   23.71    0.95
  -7  -1  14   24.23    0.86
  -7   1  14   22.86    1.09
   7   1 -14   22.71    0.96
   5  -1 -14    4.21    0.40
  -5  -1  14    4.12    0.33
  -5  -1  14    3.75    0.43
   5   1 -14    4.62    0.44
  -5   1  14    4.01    0.46
   3  -1 -14    8.11    0.60
  -3  -1  14    7.39    0.60
  -3   1  14    8.20    0.54
   3   1 -14    8.32    0.64
  -3   1  14    8.18    0.62
   1  -1 -14    0.58    0.22
[truncated: 57,146 more chars]
