# Supplementary material for: Crystal structure of 5-chloro-3-(4-fluoro­phenyl­sulfin­yl)-2,4,6-trimethyl-1-benzo­furan
Source: Acta Crystallogr Sect E Struct Rep Online. 2014 Sep 3;70(Pt 10):o1078–9. doi: 10.1107/S1600536814019229 (PMC4257165; doi:10.1107/S1600536814019229)
Supplement: Supplementary file 2 [file e-70-o1078-Isup2.hkl]

# 
# h,k,l, Fc-squared, Fo-squared, sigma(Fo-squared) and status flag 
# 
data_I
_shelx_title ' 1270 IN C2/C' 
_shelx_refln_list_code          4 
_shelx_F_calc_maximum      437.86 
_exptl_crystal_F_000      1392.00 
_reflns_d_resolution_high  0.7494 
 
loop_ 
 _symmetry_equiv_pos_as_xyz 
 'x, y, z' 
 '-x, y, -z+1/2' 
 'x+1/2, y+1/2, z' 
 '-x+1/2, y+1/2, -z+1/2' 
 '-x, -y, -z' 
 'x, -y, z-1/2' 
 '-x+1/2, -y+1/2, -z' 
 'x+1/2, -y+1/2, z-1/2' 
 
_cell_length_a    21.7503 
_cell_length_b    10.6444 
_cell_length_c    16.4061 
_cell_angle_alpha  90.000 
_cell_angle_beta  126.622 
_cell_angle_gamma  90.000 
 
_shelx_F_squared_multiplier     1.000 
 
loop_ 
 _refln_index_h 
 _refln_index_k 
 _refln_index_l 
 _refln_F_squared_calc 
 _refln_F_squared_meas 
 _refln_F_squared_sigma 
 _refln_observed_status 
   2   0   0     4983.08     4807.27    227.83 o 
   4   0   0      597.35      747.05     25.95 o 
   6   0   0       23.23       33.14      4.55 o 
   8   0   0     1068.15      925.64     19.55 o 
  10   0   0     3819.87     3712.33     51.99 o 
  12   0   0     2056.01     2354.81     39.81 o 
  14   0   0     3064.07     2912.16     88.43 o 
  16   0   0     5658.08     5924.65    148.59 o 
  18   0   0     3011.10     2750.60     92.96 o 
  20   0   0      391.60      409.19     37.09 o 
  22   0   0      846.64      903.73     98.91 o 
   1   1   0    11982.78    11704.50     87.66 o 
   3   1   0      469.27      483.99      6.83 o 
   5   1   0      703.53      908.29     13.10 o 
   7   1   0     2709.30     2732.18     27.26 o 
   9   1   0       10.23        9.64      2.85 o 
  11   1   0     3986.76     4332.67     44.23 o 
  13   1   0      684.57      734.52     18.27 o 
  15   1   0       41.78       33.33     10.09 o 
  17   1   0       45.62       34.70     11.04 o 
  19   1   0     1067.83     1119.19     40.80 o 
  21   1   0      101.07      102.00     19.70 o 
  23   1   0       24.75       23.69     25.81 o 
   0   2   0     1548.15     1731.92     25.95 o 
   2   2   0     3480.32     3426.21     28.54 o 
   4   2   0   191718.70   125054.61   2045.86 o 
   6   2   0     2497.52     2583.09     26.03 o 
   8   2   0     1029.99     1440.19     20.96 o 
  10   2   0     1132.31     1196.40     19.98 o 
  12   2   0     1950.77     2056.67     38.09 o 
  14   2   0     2743.85     2594.22     59.08 o 
  16   2   0       59.32       52.26     12.40 o 
  18   2   0     2445.49     2331.99     60.05 o 
  20   2   0      705.34      661.45     32.88 o 
  22   2   0       34.87       30.40     23.89 o 
   1   3   0     8654.99     8466.17     68.36 o 
   3   3   0    39901.51    39032.23    299.08 o 
   5   3   0      122.61      161.25      5.81 o 
   7   3   0     9731.06    10624.38     88.34 o 
   9   3   0     6681.40     7428.57     64.42 o 
  11   3   0     1548.98     1531.53     22.64 o 
  13   3   0      158.67      162.50     17.16 o 
  15   3   0     6476.25     6642.11    134.46 o 
  17   3   0      413.01      427.28     26.45 o 
  19   3   0      310.28      333.35     34.81 o 
  21   3   0     1178.12     1180.65     76.91 o 
   0   4   0     1264.19     1190.69     25.85 o 
   2   4   0     6014.76     5588.29     50.19 o 
   4   4   0     5976.72     6995.02     67.23 o 
   6   4   0     5313.61     5309.47     52.19 o 
   8   4   0    24299.59    25784.30    204.85 o 
  10   4   0     4171.47     4129.84     47.51 o 
  12   4   0     1424.81     1349.94     42.06 o 
  14   4   0     1539.70     1545.85     48.51 o 
  16   4   0      353.85      399.82     31.90 o 
  18   4   0      124.32       98.70     16.29 o 
  20   4   0      601.17      681.43     39.33 o 
  22   4   0      138.66      160.46     39.14 o 
   1   5   0      812.56      826.10     16.84 o 
   3   5   0     2409.40     2563.90     32.51 o 
   5   5   0     3573.78     4235.60     44.80 o 
   7   5   0     2326.29     2518.23     33.92 o 
   9   5   0       28.27       34.13      4.82 o 
  11   5   0    10020.42     9921.94    120.84 o 
  13   5   0      407.12      421.27     34.62 o 
  15   5   0     1028.20      935.21     40.22 o 
  17   5   0     1564.44     1584.46     54.46 o 
  19   5   0       56.49       65.75     18.16 o 
  21   5   0       52.33       -0.53     21.79 o 
   0   6   0    20210.85    21309.07    277.72 o 
   2   6   0     8137.83     8186.84     93.03 o 
   4   6   0      446.23      555.93     17.67 o 
   6   6   0     8636.92     8408.97     83.30 o 
   8   6   0      476.57      437.25     19.00 o 
  10   6   0      587.33      550.30     27.66 o 
  12   6   0     5677.44     5826.01     96.16 o 
  14   6   0      155.82      171.92     21.14 o 
  16   6   0     2058.21     2128.54     63.42 o 
  18   6   0       56.94       25.42     17.74 o 
  20   6   0       72.21       94.17     30.93 o 
   1   7   0     2299.90     2303.94     39.62 o 
   3   7   0     1370.31     1297.81     32.47 o 
   5   7   0       24.92       38.52      7.29 o 
   7   7   0        1.20        6.60      5.90 o 
   9   7   0      635.78      594.15     29.63 o 
  11   7   0       71.45      116.57     16.91 o 
  13   7   0      597.80      514.65     27.42 o 
  15   7   0      166.06      134.77     20.44 o 
  17   7   0       57.59       80.87     21.48 o 
  19   7   0      139.36      122.67     27.36 o 
   0   8   0       35.40       43.70     11.96 o 
   2   8   0     5764.21     5688.31     81.91 o 
   4   8   0      676.23      754.24     37.37 o 
   6   8   0      760.41      705.78     28.04 o 
   8   8   0     1941.57     2074.80     55.86 o 
  10   8   0     1398.40     1375.17     46.75 o 
  12   8   0     1332.60     1262.06     46.99 o 
  14   8   0        6.85       -1.70      9.21 o 
  16   8   0      260.70      306.54     34.60 o 
  18   8   0      152.44      100.78     25.92 o 
   1   9   0      207.33      195.77     16.76 o 
   3   9   0     2803.12     2870.63     54.81 o 
   5   9   0      156.29      149.09     17.06 o 
   7   9   0      761.30      698.24     33.24 o 
   9   9   0       82.16       97.87     15.93 o 
  11   9   0      537.32      529.63     32.60 o 
  13   9   0      322.19      325.29     53.39 o 
  15   9   0     1143.92     1251.22     96.27 o 
  17   9   0      329.24      419.38     55.74 o 
   0  10   0      347.49      377.50     43.31 o 
   2  10   0        4.84        4.30      7.79 o 
   4  10   0      845.48      856.93     36.82 o 
   6  10   0     1979.82     1880.05     55.50 o 
   8  10   0      385.00      365.50     27.27 o 
  10  10   0      423.54      517.17     32.60 o 
  12  10   0       34.28       13.51     14.88 o 
  14  10   0        8.14       29.19     17.77 o 
  16  10   0        0.00       -4.06     16.52 o 
   1  11   0      377.58      374.99     48.47 o 
   3  11   0        2.50        5.78     11.26 o 
   5  11   0       31.35       29.12     12.40 o 
   7  11   0      172.05      159.09     21.07 o 
   9  11   0      636.72      592.81     35.80 o 
  11  11   0      366.92      371.74     43.11 o 
  13  11   0      225.97      193.01     37.36 o 
   0  12   0      426.95      464.74     59.62 o 
   2  12   0        4.36        5.65     12.92 o 
   4  12   0      687.85      717.25     61.20 o 
   6  12   0        0.02        5.03     14.12 o 
   8  12   0      166.02      172.73     26.97 o 
  10  12   0        6.60       -3.26     17.24 o 
  12  12   0       23.36       29.81     33.87 o 
   1  13   0      511.84      536.06     78.59 o 
   3  13   0      112.12       71.61     22.93 o 
   5  13   0      136.55      193.59     28.32 o 
   7  13   0      221.84      247.95     50.13 o 
   9  13   0      144.29      212.72     50.13 o 
 -23   1   1      387.33      448.51     53.01 o 
 -21   1   1       53.81       43.71     22.76 o 
 -19   1   1      529.77      504.80     43.61 o 
 -17   1   1      942.79      899.43     32.49 o 
 -15   1   1     1476.06     1466.78     34.44 o 
 -13   1   1       40.25       54.20      5.46 o 
 -11   1   1      656.71      678.90     14.01 o 
  -9   1   1     5226.64     5299.10     43.45 o 
  -7   1   1      446.16      429.82      8.00 o 
  -5   1   1    70911.41    60881.86    551.40 o 
  -3   1   1    22983.02    21919.23    171.78 o 
  -1   1   1        0.57       -0.67      0.67 o 
   1   1   1     6826.93     7183.49     57.84 o 
   3   1   1     8743.45     9460.89     70.97 o 
   5   1   1     5341.09     5614.37     47.03 o 
   7   1   1     5008.98     4969.61     49.49 o 
   9   1   1      176.34      204.29     10.05 o 
  11   1   1      303.14      299.31     10.51 o 
  13   1   1      108.61      104.55     14.15 o 
  15   1   1     1257.29     1345.43     43.52 o 
  17   1   1      721.39      735.75     34.87 o 
  19   1   1     1723.57     1677.29    119.49 o 
  21   1   1      493.98      495.43     54.61 o 
 -22   2   1      320.18      273.36     23.41 o 
 -20   2   1        5.17       -0.16      7.98 o 
 -18   2   1     2760.35     2746.77     61.88 o 
 -16   2   1       14.08       33.02     12.52 o 
 -14   2   1     3046.16     3106.77     54.49 o 
 -12   2   1      435.79      337.79      9.97 o 
 -10   2   1      787.86      930.85     15.28 o 
  -8   2   1     1129.55      964.33     12.65 o 
  -6   2   1    70793.52    65670.59    773.09 o 
  -4   2   1    16892.35    16704.58    120.06 o 
  -2   2   1       34.79       49.77      2.80 o 
   0   2   1    20632.62    19799.85    153.23 o 
   2   2   1    49870.52    46772.62    342.52 o 
   4   2   1     3753.00     3634.67     29.66 o 
   6   2   1      590.32      657.96     11.63 o 
   8   2   1     1255.46     1324.77     21.23 o 
  10   2   1      951.98      864.82     17.64 o 
  12   2   1      367.78      344.06     19.45 o 
  14   2   1     1414.26     1286.49     61.80 o 
  16   2   1       55.73       57.95     13.89 o 
  18   2   1     1203.67     1101.50     42.91 o 
  20   2   1       19.83        0.32     20.05 o 
  22   2   1       10.54      -14.52     20.05 o 
 -23   3   1      122.10       99.55     31.90 o 
 -21   3   1      290.82      228.11     25.22 o 
 -19   3   1       54.18       50.88     11.83 o 
 -17   3   1       72.80       50.10     16.04 o 
 -15   3   1      387.89      373.53     20.19 o 
 -13   3   1      117.90      128.70     12.19 o 
 -11   3   1      113.24      108.68      6.31 o 
  -9   3   1     7634.23     7625.62     61.29 o 
  -7   3   1     1166.47     1358.68     18.63 o 
  -5   3   1    11413.50    12271.37     91.90 o 
  -3   3   1       64.95       62.90      4.40 o 
  -1   3   1     2204.15     2183.92     23.88 o 
   1   3   1       16.68       25.22      2.84 o 
   3   3   1      152.62      138.18      6.15 o 
   5   3   1     3939.62     4020.97     39.50 o 
   7   3   1      308.88      392.50     10.21 o 
   9   3   1       11.88       11.90      3.36 o 
  11   3   1     2084.43     2055.09     35.95 o 
  13   3   1     1499.94     1451.37     60.42 o 
  15   3   1     1147.73     1189.76     50.08 o 
  17   3   1      176.19      182.48     21.05 o 
  19   3   1      585.34      524.87     37.82 o 
  21   3   1      273.80      280.12     44.91 o 
 -22   4   1      657.94      666.28     61.12 o 
 -20   4   1      668.36      616.30     39.96 o 
 -18   4   1      132.91      138.73     16.37 o 
 -16   4   1      566.01      535.46     30.54 o 
 -14   4   1     3068.50     3010.99     68.51 o 
 -12   4   1        0.21        9.25      5.34 o 
 -10   4   1       22.66       28.69      4.45 o 
  -8   4   1    13395.86    13669.93    115.52 o 
  -6   4   1     2845.21     3147.44     35.13 o 
  -4   4   1     5318.32     5343.42     57.71 o 
  -2   4   1    25836.37    26185.21    206.46 o 
   0   4   1    11731.00    11485.86     92.46 o 
   2   4   1     5862.49     6578.55     61.27 o 
   4   4   1        6.88       25.67      3.47 o 
   6   4   1    25371.31    25253.56    193.75 o 
   8   4   1      266.80      269.98     10.49 o 
  10   4   1     2834.73     2724.29     47.94 o 
  12   4   1       49.62       35.36     10.84 o 
  14   4   1      466.22      414.52     36.43 o 
  16   4   1      119.93      113.30     31.18 o 
  18   4   1      175.54      177.74     21.61 o 
  20   4   1      150.16      104.62     39.97 o 
 -21   5   1     1174.26     1326.55     80.75 o 
 -19   5   1      179.00      148.66     17.07 o 
 -17   5   1      410.61      453.29     29.78 o 
 -15   5   1     1558.73     1486.30     72.75 o 
 -13   5   1      799.91      811.10     29.61 o 
 -11   5   1      121.24      122.78     10.22 o 
  -9   5   1     6373.37     6587.89     61.55 o 
  -7   5   1     3312.43     3252.03     38.61 o 
  -5   5   1     9711.93     9749.01    105.45 o 
  -3   5   1     1058.87     1025.62     20.03 o 
  -1   5   1      382.15      310.14     10.49 o 
   1   5   1        1.44        0.39      2.40 o 
   3   5   1        9.53       28.58      4.24 o 
   5   5   1      466.62      488.73     12.22 o 
   7   5   1      513.94      547.79     13.90 o 
   9   5   1     2524.34     2487.23     38.22 o 
  11   5   1      173.74      169.44     18.16 o 
  13   5   1     1510.19     1593.89     50.34 o 
  15   5   1     1767.96     1802.72     56.79 o 
  17   5   1      572.26      679.22     43.93 o 
  19   5   1       91.38       76.59     27.67 o 
 -20   6   1       40.16       59.13     26.37 o 
 -18   6   1      648.57      549.96     34.99 o 
 -16   6   1      757.77      668.77     35.43 o 
 -14   6   1      215.31      239.02     19.58 o 
 -12   6   1    12409.14    11867.75    179.87 o 
 -10   6   1     1498.98     1492.09     53.19 o 
  -8   6   1     1595.31     1665.02     27.94 o 
  -6   6   1      123.25      126.17      9.04 o 
  -4   6   1     1314.78     1435.41     28.23 o 
  -2   6   1     3796.41     3625.23     50.56 o 
   0   6   1     2332.22     2600.29     38.19 o 
   2   6   1       24.07        3.56      3.26 o 
   4   6   1     3633.50     3383.33     44.90 o 
   6   6   1     1736.46     1813.74     27.18 o 
   8   6   1     1554.15     1557.93     42.35 o 
  10   6   1     3222.71     3008.81     65.80 o 
  12   6   1       23.97       23.86     11.54 o 
  14   6   1      224.64      254.90     30.31 o 
  16   6   1      395.94      356.39     29.81 o 
  18   6   1       64.61       92.44     35.91 o 
  20   6   1       38.21       95.59     42.00 o 
 -21   7   1      480.21      512.86     56.52 o 
 -19   7   1       12.10      -14.46     14.46 o 
 -17   7   1     3526.23     3294.11    171.23 o 
 -15   7   1      102.47      100.03     15.38 o 
 -13   7   1       17.04        8.27      8.78 o 
 -11   7   1      977.66     1028.70     38.79 o 
  -9   7   1     3097.31     2814.04     64.47 o 
  -7   7   1      314.21      278.74     15.72 o 
  -5   7   1     2235.35     2163.33     38.87 o 
  -3   7   1     6594.97     6671.35     82.28 o 
  -1   7   1      488.98      381.73     15.59 o 
   1   7   1      328.17      327.26     14.85 o 
   3   7   1      129.57      145.18      9.41 o 
   5   7   1     2599.44     2557.75     52.74 o 
   7   7   1        1.58       12.57      6.36 o 
   9   7   1     1329.07     1245.52     42.68 o 
  11   7   1     1644.19     1425.42     42.27 o 
  13   7   1      524.35      504.18     32.13 o 
  15   7   1      337.24      242.75     25.97 o 
  17   7   1      151.24      132.57     26.76 o 
  19   7   1       77.43       80.55     30.26 o 
 -20   8   1      145.08      228.61     35.29 o 
 -18   8   1       29.88       36.18     22.90 o 
 -16   8   1     4053.20     3869.00     92.16 o 
 -14   8   1      629.44      639.50     31.26 o 
 -12   8   1       31.54       27.80     12.19 o 
 -10   8   1     1510.23     1598.47     66.00 o 
  -8   8   1      588.39      490.68     26.68 o 
  -6   8   1     6976.65     6762.66    103.28 o 
  -4   8   1        8.27       14.92      6.39 o 
  -2   8   1     5096.16     4819.72     72.63 o 
   0   8   1     1177.75     1215.27     31.00 o 
   2   8   1     1470.84     1431.98     34.56 o 
   4   8   1      347.96      303.83     18.48 o 
   6   8   1      777.40      676.53     28.01 o 
   8   8   1      116.78      182.08     19.47 o 
  10   8   1      136.32       96.74     15.82 o 
  12   8   1     1942.56     1850.90     51.33 o 
  14   8   1       20.21       38.69     15.01 o 
  16   8   1     1743.11     1899.34    136.75 o 
  18   8   1       40.10       32.78     20.69 o 
 -17   9   1      524.59      599.64     61.18 o 
 -15   9   1      142.37      149.07     32.89 o 
 -13   9   1       90.45       94.80     17.34 o 
 -11   9   1      244.09      224.83     22.92 o 
  -9   9   1       31.15       29.40     11.40 o 
  -7   9   1       19.31       22.20      9.74 o 
  -5   9   1       63.71       45.70     11.14 o 
  -3   9   1      708.42      664.73     24.75 o 
  -1   9   1       17.13       29.17      8.23 o 
   1   9   1       65.98       71.53     11.84 o 
   3   9   1      401.22      380.46     19.96 o 
   5   9   1      152.78      158.98     16.35 o 
   7   9   1      116.84       93.24     15.71 o 
   9   9   1      974.72      923.16     40.75 o 
  11   9   1      866.34      879.34     41.73 o 
  13   9   1        6.81        3.16     12.67 o 
  15   9   1       85.66       84.55     23.04 o 
  17   9   1       24.04       37.38     21.25 o 
 -16  10   1      644.72      709.77     49.80 o 
 -14  10   1       46.40       83.87     27.59 o 
 -12  10   1      334.35      340.38     33.79 o 
 -10  10   1     1295.29     1504.09     51.92 o 
  -8  10   1       11.48        8.81     10.37 o 
  -6  10   1     4699.08     4548.03     93.48 o 
  -4  10   1      505.70      512.87     28.89 o 
  -2  10   1     4188.61     4062.61     77.47 o 
   0  10   1     2320.04     2279.07     54.12 o 
   2  10   1     4100.59     3846.80     74.90 o 
   4  10   1       26.01       25.11     11.22 o 
   6  10   1      204.45      212.72     21.94 o 
   8  10   1     1191.42     1147.65     46.15 o 
  10  10   1       36.16       44.41     14.33 o 
  12  10   1     1877.34     2021.56     72.39 o 
  14  10   1        2.24        6.47     16.64 o 
 -15  11   1      119.75      121.70     26.44 o 
 -13  11   1      312.06      404.20     46.83 o 
 -11  11   1       65.60       30.39     20.05 o 
  -9  11   1      141.15      150.74     20.81 o 
  -7  11   1      441.15      486.06     36.09 o 
  -5  11   1      295.96      286.57     24.91 o 
  -3  11   1      228.64      223.66     22.04 o 
  -1  11   1      463.98      473.16     34.24 o 
   1  11   1      107.61      135.96     19.42 o 
   3  11   1       87.56       84.98     18.75 o 
   5  11   1      131.00      118.27     28.33 o 
   7  11   1      138.57      117.68     23.59 o 
   9  11   1      124.17      113.17     23.33 o 
  11  11   1      306.36      416.77     45.99 o 
  13  11   1        0.14      -17.61     25.74 o 
 -12  12   1        1.61        6.77     29.13 o 
 -10  12   1      446.41      493.29     47.65 o 
  -8  12   1     1100.71     1137.83     55.00 o 
  -6  12   1     1471.85     1492.03     86.29 o 
  -4  12   1     1820.16     1784.97     66.50 o 
  -2  12   1     2383.90     2352.50     76.13 o 
   0  12   1       83.86       86.99     22.93 o 
   2  12   1       72.99       85.06     55.55 o 
   4  12   1     2480.22     2422.62     79.43 o 
   6  12   1      543.67      533.48     55.80 o 
   8  12   1      848.14      938.96     86.72 o 
  10  12   1      235.81      193.75     48.78 o 
  -9  13   1      540.45      721.67     57.10 o 
  -7  13   1        0.08       -4.74     16.29 o 
  -5  13   1      467.60      466.51     38.66 o 
  -3  13   1        1.44       -5.17     15.03 o 
  -1  13   1      163.52      193.99     39.97 o 
   1  13   1      221.14      287.24     52.84 o 
   3  13   1      156.49      181.56     44.71 o 
   5  13   1      198.41      209.15     37.75 o 
   7  13   1      103.65      115.17     40.65 o 
  -4  14   1      726.35      772.31     86.72 o 
  -2  14   1      105.44       69.10     39.29 o 
   0  14   1     1568.33     1802.05    123.30 o 
   2  14   1      131.81      143.62     46.07 o 
 -24   0   2       17.03        0.00     32.52 o 
 -22   0   2     1604.74     1667.91    119.23 o 
 -20   0   2       44.55       -4.06     18.97 o 
 -18   0   2     2759.74     2885.04     58.96 o 
 -16   0   2     3761.94     3584.65     78.45 o 
 -14   0   2     1127.78     1114.75     31.87 o 
 -12   0   2     5664.51     5685.87     76.16 o 
 -10   0   2      106.14      140.08     13.33 o 
  -8   0   2     9462.32     8736.65     85.74 o 
  -6   0   2     4287.45     4403.39     60.44 o 
  -4   0   2      504.79      436.10     13.54 o 
  -2   0   2    35479.43    32859.55   1456.54 o 
   0   0   2    32700.48    29598.42    567.16 o 
   2   0   2   133575.48    91754.69   2355.21 o 
   4   0   2     2806.45     3090.56     57.18 o 
   6   0   2     6924.69     6408.23     86.52 o 
   8   0   2     2045.91     2098.16     44.52 o 
  10   0   2     3590.48     3359.27     88.71 o 
  12   0   2      167.29      146.59     18.21 o 
  14   0   2     4957.12     4956.73    135.57 o 
  16   0   2      479.66      454.36     41.27 o 
  18   0   2      976.33      991.19     61.52 o 
  20   0   2     1124.92     1008.06    102.97 o 
 -23   1   2       27.12       36.19     24.42 o 
 -21   1   2      111.02      100.24     27.59 o 
 -19   1   2     1332.90     1305.25     42.65 o 
 -17   1   2     1068.16     1030.09     29.71 o 
 -15   1   2     2269.21     2333.51     36.64 o 
 -13   1   2     3338.51     3509.64     38.28 o 
 -11   1   2     1432.08     1382.94     18.25 o 
  -9   1   2      796.27      695.42     10.71 o 
  -7   1   2    15725.17    16089.69    125.62 o 
  -5   1   2    20066.21    20065.20    172.08 o 
  -3   1   2    21082.81    21279.89    179.48 o 
  -1   1   2    27244.69    25745.45    384.09 o 
   1   1   2      376.33      399.43      7.04 o 
   3   1   2    24109.22    24364.14    189.96 o 
   5   1   2      501.30      538.03     11.40 o 
   7   1   2     1258.29     1379.87     21.48 o 
   9   1   2     1045.53     1052.99     18.94 o 
  11   1   2      111.09      108.43     10.12 o 
  13   1   2       82.63       63.05     16.75 o 
  15   1   2      165.35      157.40     19.82 o 
  17   1   2       33.54       39.04     13.76 o 
  19   1   2        1.67        5.63     18.66 o 
  21   1   2     1338.40     1384.99     85.27 o 
 -24   2   2      213.13      200.37     70.46 o 
 -22   2   2     1364.32     1491.88     82.87 o 
 -20   2   2       24.55       11.38     19.03 o 
 -18   2   2     1703.90     1608.58     51.61 o 
 -16   2   2     1284.67     1264.58     28.28 o 
 -14   2   2      795.27      792.75     18.40 o 
 -12   2   2     9050.03     8781.52     72.11 o 
 -10   2   2      553.64      596.23     11.40 o 
  -8   2   2     8018.91     8021.95     68.60 o 
  -6   2   2    28909.92    28490.91    218.54 o 
  -4   2   2     6844.51     7072.64     53.21 o 
  -2   2   2    21911.09    21298.44    156.41 o 
   0   2   2     6179.52     6709.61     56.95 o 
   2   2   2     5871.81     5947.20     47.97 o 
   4   2   2    19073.73    18844.22    132.84 o 
   6   2   2    12174.25    12230.74     96.17 o 
   8   2   2       11.63       14.78      3.48 o 
  10   2   2     4024.57     4080.73     48.28 o 
  12   2   2       15.08        3.88      7.63 o 
  14   2   2     1653.92     1612.15     57.75 o 
  16   2   2      651.84      658.97     34.31 o 
  18   2   2      531.59      585.15     34.45 o 
  20   2   2      374.31      403.36     49.71 o 
 -23   3   2      364.26      380.55     52.16 o 
 -21   3   2      483.14      450.99     26.90 o 
 -19   3   2      122.52      138.16     27.48 o 
 -17   3   2      407.22      375.93     14.57 o 
 -15   3   2      105.35       98.22      8.70 o 
 -13   3   2      312.61      297.78     11.94 o 
 -11   3   2    24095.52    24204.63    176.88 o 
  -9   3   2     7917.97     8350.66     73.64 o 
  -7   3   2     1653.24     1560.57     19.80 o 
  -5   3   2     5290.66     5154.48     56.03 o 
  -3   3   2     2645.43     2533.40     25.53 o 
  -1   3   2    10297.20    10577.89     83.46 o 
   1   3   2      429.35      473.61      9.23 o 
   3   3   2     3354.10     3619.00     38.39 o 
   5   3   2     4176.75     4031.49     40.61 o 
   7   3   2      454.74      641.34     14.48 o 
   9   3   2      222.96      216.20     10.22 o 
  11   3   2     1235.18     1149.84     34.17 o 
  13   3   2      219.64      193.84     23.23 o 
  15   3   2      317.13      300.32     29.30 o 
  17   3   2     2264.77     2217.94     64.22 o 
  19   3   2       12.19       -3.70     18.80 o 
  21   3   2        0.34      -17.34     21.41 o 
 -22   4   2      412.35      363.89     92.81 o 
 -20   4   2     1716.35     1704.69     58.11 o 
 -18   4   2       69.38       62.50     14.44 o 
 -16   4   2      139.13      152.99     13.43 o 
 -14   4   2      392.74      380.67     17.77 o 
 -12   4   2     1725.93     1742.80     32.40 o 
 -10   4   2    33482.16    33643.39    265.29 o 
  -8   4   2     4858.65     5320.72     55.53 o 
  -6   4   2     6400.00     6369.16     58.63 o 
  -4   4   2      964.97      992.32     17.64 o 
  -2   4   2     4731.35     4612.66     43.20 o 
   0   4   2    14113.72    14086.73    111.47 o 
   2   4   2       40.70       12.11      3.60 o 
   4   4   2       65.24      132.91      6.59 o 
   6   4   2     1008.25     1040.04     19.68 o 
   8   4   2    13341.38    13071.91    121.61 o 
  10   4   2     1957.37     1981.99     40.37 o 
  12   4   2     2136.62     2176.51     57.77 o 
  14   4   2      143.01      128.96     41.89 o 
  16   4   2      346.73      378.35     34.38 o 
  18   4   2       88.25       78.14     63.68 o 
  20   4   2      120.35       66.66     29.12 o 
 -23   5   2       84.93       63.80     27.29 o 
 -21   5   2        1.61       15.51     21.16 o 
 -19   5   2      287.21      264.27     25.23 o 
 -17   5   2       65.87       65.44     10.93 o 
 -15   5   2     6184.97     6052.76     97.50 o 
 -13   5   2     2790.14     2699.29     48.62 o 
 -11   5   2      305.55      343.48     13.28 o 
  -9   5   2      233.32      196.87      8.66 o 
  -7   5   2     6226.20     6349.67     65.13 o 
  -5   5   2       66.22      100.60      9.38 o 
  -3   5   2      784.06      806.83     16.14 o 
  -1   5   2       17.16       34.88      4.63 o 
   1   5   2        2.94        4.08      2.77 o 
   3   5   2     2230.23     2636.83     36.67 o 
   5   5   2      520.49      478.30     13.12 o 
   7   5   2      610.87      662.20     15.50 o 
   9   5   2       18.50       22.41      6.40 o 
  11   5   2     1057.46     1049.86     32.89 o 
  13   5   2     3191.05     2901.83    116.83 o 
  15   5   2       28.21       26.37     18.06 o 
  17   5   2        0.63       -9.15     16.54 o 
  19   5   2       12.20       -9.75     21.05 o 
 -22   6   2        0.05      -16.69     19.21 o 
 -20   6   2     1035.48      999.93     58.05 o 
 -18   6   2        3.40       -7.62      9.96 o 
 -16   6   2     2874.17     2770.47    103.01 o 
 -14   6   2     8269.24     8304.19    123.42 o 
 -12   6   2        0.50        5.59      7.87 o 
 -10   6   2     4709.53     4550.05     68.73 o 
  -8   6   2      299.00      363.70     11.73 o 
  -6   6   2     6092.05     6137.41     78.65 o 
  -4   6   2     5914.08     6232.06     71.51 o 
  -2   6   2      601.96      483.80     15.89 o 
   0   6   2     1539.67     1503.51     26.51 o 
   2   6   2      531.51      481.62     14.15 o 
   4   6   2     9348.54     9228.71     97.19 o 
   6   6   2      118.53      131.17      9.18 o 
   8   6   2     3906.65     3695.62     57.14 o 
  10   6   2     2405.34     2338.67     60.15 o 
  12   6   2     3430.15     3453.59     79.85 o 
  14   6   2      243.38      171.56     22.43 o 
  16   6   2       14.95        7.76     15.29 o 
  18   6   2       77.64       57.01     31.84 o 
 -21   7   2       24.06       34.71     21.04 o 
 -19   7   2      289.09      265.60     34.06 o 
 -17   7   2      753.07      650.40     37.16 o 
 -15   7   2      428.64      425.01     25.38 o 
 -13   7   2     1242.11     1252.76     43.49 o 
 -11   7   2     1281.42     1324.82     47.72 o 
  -9   7   2       56.35       55.13     11.50 o 
  -7   7   2     2711.40     2730.08     57.75 o 
  -5   7   2     1983.35     2045.37     39.76 o 
  -3   7   2       49.91       64.87      7.65 o 
  -1   7   2        1.34        1.10      4.17 o 
   1   7   2       23.87       18.68      5.76 o 
   3   7   2       84.46      109.44      9.06 o 
   5   7   2     4266.17     4224.19     61.52 o 
   7   7   2      284.70      293.83     19.69 o 
   9   7   2     2718.57     2613.45     57.16 o 
  11   7   2      318.76      308.62     30.81 o 
  13   7   2      314.73      313.81     27.39 o 
  15   7   2       98.87      105.55     19.86 o 
  17   7   2      179.81      260.33     41.64 o 
 -20   8   2     1040.00      923.50     58.34 o 
 -18   8   2     2788.04     2793.76     93.52 o 
 -16   8   2      369.02      391.50     30.74 o 
 -14   8   2      577.96      620.95     38.64 o 
 -12   8   2      186.34      181.21     23.66 o 
 -10   8   2      262.20      319.54     25.68 o 
  -8   8   2      436.75      393.89     31.10 o 
  -6   8   2       48.62       44.97     12.57 o 
  -4   8   2       33.70       36.83      7.59 o 
  -2   8   2     1241.11     1165.52     30.23 o 
   0   8   2     4448.16     4250.83     77.46 o 
   2   8   2     1105.34     1027.98     25.94 o 
   4   8   2     3671.66     3481.85     60.90 o 
   6   8   2     1355.98     1188.10     40.22 o 
   8   8   2     1544.42     1601.84     50.17 o 
  10   8   2      641.37      607.20     33.33 o 
  12   8   2      183.02      212.82     23.58 o 
  14   8   2        1.95       -7.69     12.01 o 
  16   8   2       59.07       58.26     21.24 o 
 -19   9   2       19.90       29.79     30.97 o 
 -17   9   2       32.59       39.74     18.22 o 
 -15   9   2        0.02       10.28     14.75 o 
 -13   9   2      327.51      400.76     28.84 o 
 -11   9   2     3295.14     3247.35     77.01 o 
  -9   9   2     3231.86     3252.43     74.71 o 
  -7   9   2        7.70       -3.57      7.41 o 
  -5   9   2       13.14       34.15      9.99 o 
  -3   9   2      390.38      409.04     21.89 o 
  -1   9   2      842.17      789.02     26.82 o 
   1   9   2     1288.46     1220.63     33.45 o 
   3   9   2     2197.29     1997.38     44.91 o 
   5   9   2     1922.94     1744.85     57.21 o 
   7   9   2      550.68      451.00     28.42 o 
   9   9   2     1735.81     1774.31     56.27 o 
  11   9   2      164.06      209.47     28.98 o 
  13   9   2      367.36      394.90     36.43 o 
  15   9   2       17.99       10.02     17.73 o 
 -16  10   2      245.60      310.63     36.24 o 
 -14  10   2      161.56      178.93     34.88 o 
 -12  10   2       70.09       87.56     19.95 o 
 -10  10   2      175.29      174.39     20.92 o 
  -8  10   2     1046.42     1067.02     41.35 o 
  -6  10   2        0.93       12.67      9.49 o 
  -4  10   2     1785.75     1687.25     50.22 o 
  -2  10   2      159.09      141.05     19.75 o 
   0  10   2      775.04      751.77     33.76 o 
   2  10   2       45.92       57.22     12.22 o 
   4  10   2       84.76       86.66     16.33 o 
   6  10   2     2755.50     2690.77     70.47 o 
   8  10   2        1.27       -2.45     10.40 o 
  10  10   2      400.21      448.42     32.40 o 
  12  10   2        0.22       -1.61     17.70 o 
  14  10   2      198.82      169.37     54.20 o 
 -15  11   2      759.01      810.77     64.41 o 
 -13  11   2        0.91       13.15     19.48 o 
 -11  11   2      103.12      131.33     23.36 o 
  -9  11   2        0.70       11.80     11.37 o 
  -7  11   2      476.82      448.48     40.68 o 
  -5  11   2     1084.91     1096.36     43.27 o 
  -3  11   2      316.04      312.08     26.99 o 
  -1  11   2     1599.02     1537.75     57.21 o 
   1  11   2      424.71      407.14     32.56 o 
   3  11   2       75.87       74.71     18.50 o 
   5  11   2       64.95       63.69     18.63 o 
   7  11   2       10.60       21.09     23.03 o 
   9  11   2      200.25      267.78     41.86 o 
  11  11   2       60.03       52.84     35.23 o 
  13  11   2       24.47       92.13     42.00 o 
 -12  12   2      940.71      881.83     62.49 o 
 -10  12   2        0.67       32.22     19.62 o 
  -8  12   2      276.54      227.19     28.50 o 
  -6  12   2       31.78       43.13     16.89 o 
  -4  12   2      667.74      775.17     56.81 o 
  -2  12   2       19.21       11.15     14.08 o 
   0  12   2       25.09       25.28     20.65 o 
   2  12   2        1.68       32.52     25.74 o 
   4  12   2        6.30       24.69     19.65 o 
   6  12   2      409.12      375.82     46.07 o 
   8  12   2      397.77      387.51     62.33 o 
  10  12   2     1185.66     1551.39    116.52 o 
  -9  13   2        8.21       63.68     36.58 o 
  -7  13   2      270.83      245.24     55.55 o 
  -5  13   2      211.00      202.13     36.80 o 
  -3  13   2      124.30      123.13     30.48 o 
  -1  13   2      129.13      121.94     40.65 o 
   1  13   2       37.64       36.58     28.45 o 
   3  13   2      118.84      151.75     44.71 o 
   5  13   2        0.03        8.13     25.74 o 
   7  13   2      822.63      979.61     94.84 o 
  -4  14   2        5.14       50.13     35.23 o 
  -2  14   2      108.12      163.95     47.42 o 
   0  14   2        9.80       28.45     31.16 o 
 -25   1   3       52.40       92.59     30.08 o 
 -23   1   3        5.37       13.52     21.00 o 
 -21   1   3       99.99      136.29     29.21 o 
 -19   1   3      964.64      930.97     69.10 o 
 -17   1   3      486.37      498.56     38.79 o 
 -15   1   3     2763.16     2578.32     82.84 o 
 -13   1   3      608.21      532.13     15.92 o 
 -11   1   3     1141.42     1107.59     18.58 o 
  -9   1   3     1836.92     1713.33     29.34 o 
  -7   1   3     1710.51     1604.06     26.85 o 
  -5   1   3      789.70      769.18     12.51 o 
  -3   1   3     6508.77     6733.82     63.45 o 
  -1   1   3    13497.56    13820.37    118.46 o 
   1   1   3     5774.59     6184.71     53.74 o 
   3   1   3    32330.42    31351.92    243.73 o 
   5   1   3     1379.26     1434.52     22.55 o 
   7   1   3      288.54      210.43      9.15 o 
   9   1   3     1173.00     1111.54     25.05 o 
  11   1   3      256.61      244.28     17.68 o 
  13   1   3      221.75      239.51     25.01 o 
  15   1   3      285.78      295.04     28.65 o 
  17   1   3     1838.68     1959.63     61.77 o 
  19   1   3      927.58      954.45    181.56 o 
 -24   2   3       87.75       99.58     30.60 o 
 -22   2   3       70.28       49.94     34.55 o 
 -20   2   3       69.36       69.28     21.41 o 
 -18   2   3      102.14      111.11     56.23 o 
 -16   2   3     4775.89     4571.54     68.47 o 
 -14   2   3      163.56      211.80     14.28 o 
 -12   2   3     8516.74     8813.50     78.03 o 
 -10   2   3     9114.31     9478.31     80.25 o 
  -8   2   3     9954.47    11511.26     97.80 o 
  -6   2   3      885.39     1098.71     15.73 o 
  -4   2   3     9869.47    10506.77     88.08 o 
  -2   2   3      637.87      635.67      8.78 o 
   0   2   3      296.92      208.10      5.62 o 
   2   2   3    19668.94    19976.29    144.22 o 
   4   2   3     3345.92     3757.72     36.71 o 
   6   2   3     3892.54     3882.98     41.84 o 
   8   2   3     4918.40     4941.67     54.59 o 
  10   2   3      293.75      262.66     15.72 o 
  12   2   3      272.36      247.88     24.96 o 
  14   2   3      134.22      114.07     20.59 o 
  16   2   3      410.13      445.94     30.98 o 
  18   2   3       45.08       63.58     25.81 o 
  20   2   3      509.46      500.06     56.43 o 
 -23   3   3       60.81       45.39     23.95 o 
 -21   3   3        3.70        3.31     15.95 o 
 -19   3   3       23.12       42.00     20.32 o 
 -17   3   3      112.81      127.73     14.17 o 
 -15   3   3      168.65      196.84     11.42 o 
 -13   3   3      437.19      463.41     14.09 o 
 -11   3   3       54.39       75.30      5.62 o 
  -9   3   3      691.83      725.06     12.50 o 
  -7   3   3      103.41      116.54      4.88 o 
  -5   3   3      695.51      730.18     10.99 o 
  -3   3   3     2210.28     2321.32     23.73 o 
  -1   3   3     7487.79     7486.84     65.09 o 
   1   3   3     4622.94     4256.59     44.47 o 
   3   3   3      701.09      930.43     14.48 o 
   5   3   3     1384.60     1172.62     18.89 o 
   7   3   3     3188.92     3073.26     36.81 o 
   9   3   3      391.91      395.36     16.99 o 
  11   3   3      592.50      537.98     28.51 o 
  13   3   3     1452.98     1477.32     56.73 o 
  15   3   3     2082.61     2169.34    102.86 o 
  17   3   3      382.48      467.48     32.60 o 
  19   3   3       20.83       10.93     29.13 o 
 -24   4   3       12.73       54.48     27.19 o 
 -22   4   3      154.90      137.61     32.53 o 
 -20   4   3      836.93      790.68     30.78 o 
 -18   4   3        0.14       -7.17      7.17 o 
 -16   4   3     4027.46     3906.72     69.50 o 
 -14   4   3       35.66       19.81      6.56 o 
 -12   4   3       86.95      137.56      7.35 o 
 -10   4   3     1584.94     1846.11     26.20 o 
  -8   4   3     3090.26     3046.73     35.41 o 
  -6   4   3     3143.05     3262.30     37.85 o 
  -4   4   3        3.25        2.21      3.24 o 
  -2   4   3        5.13       17.31      2.95 o 
   0   4   3     1639.17     1547.94     20.50 o 
   2   4   3     9107.18     9052.75     87.51 o 
   4   4   3      863.37      696.52     17.93 o 
   6   4   3    15129.68    15191.60    130.27 o 
   8   4   3      859.59      869.08     21.40 o 
  10   4   3       22.41       12.82      7.99 o 
  12   4   3        3.87       -3.00      8.20 o 
  14   4   3      101.18       75.37     15.45 o 
  16   4   3        4.10       10.24     15.04 o 
  18   4   3       18.40        3.30     21.48 o 
 -23   5   3       25.12       42.12     26.77 o 
 -21   5   3       47.58       35.23     20.24 o 
 -19   5   3      104.70      101.20     15.95 o 
 -17   5   3        0.15       -2.87      8.69 o 
 -15   5   3     2346.67     2305.57     41.51 o 
 -13   5   3     7919.61     8017.93    109.60 o 
 -11   5   3      158.92      159.31     10.15 o 
  -9   5   3      464.47      372.82     16.42 o 
  -7   5   3       36.04       27.03      3.53 o 
  -5   5   3       75.80       74.86      5.87 o 
  -3   5   3     3081.69     3014.42     38.87 o 
  -1   5   3     1875.55     2053.28     28.59 o 
   1   5   3       18.80       96.14      7.07 o 
   3   5   3        3.22        4.35      3.49 o 
   5   5   3     7869.27     7722.56     84.35 o 
   7   5   3      664.24      605.56     25.37 o 
   9   5   3    11698.67    11289.11    136.42 o 
  11   5   3     1973.41     1915.11     46.67 o 
  13   5   3      283.43      331.19     31.45 o 
  15   5   3      219.24      287.76     31.89 o 
  17   5   3       34.79       24.39     24.39 o 
  19   5   3      516.45      501.98     73.84 o 
 -22   6   3      256.50      300.76     38.97 o 
 -20   6   3      597.13      563.82     32.23 o 
 -18   6   3        3.29       59.15     14.45 o 
 -16   6   3      444.01      450.93     26.58 o 
 -14   6   3      404.74      407.46     24.69 o 
 -12   6   3     4083.07     4007.46     68.05 o 
 -10   6   3     6223.28     5924.13     81.12 o 
  -8   6   3       94.32       92.80      6.37 o 
  -6   6   3     3391.13     3540.82     46.66 o 
  -4   6   3      279.30      295.67     11.82 o 
  -2   6   3      448.81      481.04     14.51 o 
   0   6   3     1980.11     2010.11     31.92 o 
   2   6   3       47.16       51.64      6.34 o 
   4   6   3     2559.81     2546.11     36.74 o 
   6   6   3      421.68      418.34     16.27 o 
   8   6   3     1317.28     1279.23     31.84 o 
  10   6   3     1360.08     1424.10     46.81 o 
  12   6   3      199.32      221.63     23.11 o 
  14   6   3        9.93       14.00     14.31 o 
  16   6   3        8.78       -3.97     18.80 o 
  18   6   3       56.75       54.85     29.29 o 
 -21   7   3        1.10       12.81     22.21 o 
 -19   7   3     1590.86     1515.40     53.13 o 
 -17   7   3      933.97      991.60     42.27 o 
 -15   7   3      182.89      166.20     19.16 o 
 -13   7   3        0.37        2.26      7.75 o 
 -11   7   3      114.22      107.31     14.51 o 
  -9   7   3     4242.50     4361.27     82.58 o 
  -7   7   3        5.54       11.89      4.85 o 
  -5   7   3      154.45      139.54     10.50 o 
  -3   7   3     3237.30     3422.38     47.38 o 
  -1   7   3      798.34      868.93     20.80 o 
   1   7   3     3662.30     3486.17     48.60 o 
   3   7   3      134.31      175.55     11.48 o 
   5   7   3    11451.89    11161.12    172.69 o 
   7   7   3      118.84      103.62     16.10 o 
   9   7   3      642.41      703.81     33.61 o 
  11   7   3     1128.69     1044.26     46.74 o 
  13   7   3      253.23      292.38     27.50 o 
  15   7   3      402.42      366.83     44.27 o 
  17   7   3        0.08       14.36     22.55 o 
 -20   8   3       13.01       36.57     20.11 o 
 -18   8   3     1342.30     1314.57     64.08 o 
 -16   8   3      172.75      181.31     25.32 o 
 -14   8   3     3100.44     3050.39     73.81 o 
 -12   8   3      336.79      331.69     24.09 o 
 -10   8   3     2185.96     2252.48     57.39 o 
  -8   8   3     2441.42     2313.67     64.15 o 
  -6   8   3     4978.88     4652.06     88.98 o 
  -4   8   3     1087.13     1063.72     28.79 o 
  -2   8   3      764.11      829.20     32.82 o 
   0   8   3     5471.70     5542.67     73.88 o 
   2   8   3        0.04       -1.64      5.08 o 
   4   8   3     4090.53     3828.64     68.27 o 
   6   8   3      539.83      472.30     34.88 o 
   8   8   3     1737.45     1804.71     52.95 o 
  10   8   3      118.64       96.78     17.34 o 
  12   8   3       49.24       58.60     15.74 o 
  14   8   3      517.44      578.29     59.02 o 
  16   8   3      102.57      103.02     30.93 o 
 -19   9   3       22.54       21.27     20.31 o 
 -17   9   3       21.09       30.91     18.23 o 
 -15   9   3        3.10       17.38     15.29 o 
 -13   9   3        3.72       -4.20      9.49 o 
 -11   9   3        0.92       -0.30      8.60 o 
  -9   9   3      164.69      140.15     17.01 o 
  -7   9   3      453.24      451.32     26.02 o 
  -5   9   3      238.98      296.00     21.32 o 
  -3   9   3      126.95      151.92     15.03 o 
  -1   9   3      983.86      979.78     30.02 o 
   1   9   3      403.00      350.67     24.07 o 
   3   9   3        3.30        1.32      6.83 o 
   5   9   3      850.73      727.84     31.14 o 
   7   9   3      622.12      597.10     32.83 o 
   9   9   3     1074.12     1038.56     42.91 o 
  11   9   3       72.19       83.02     17.55 o 
  13   9   3       36.10       51.49     39.29 o 
  15   9   3       21.93       -6.77     35.23 o 
 -18  10   3      615.95      756.26     62.54 o 
 -16  10   3       18.55      -11.97     17.70 o 
 -14  10   3     1246.70     1262.23     72.22 o 
 -12  10   3      635.19      810.04     69.67 o 
 -10  10   3     1265.46     1261.01     60.23 o 
  -8  10   3        5.17        7.82      9.30 o 
  -6  10   3     1363.91     1332.95     44.92 o 
  -4  10   3     3350.03     3373.63     75.36 o 
  -2  10   3     3194.06     3022.72     70.37 o 
   0  10   3     2143.89     2016.33     51.64 o 
   2  10   3      318.94      319.85     24.74 o 
   4  10   3     2763.94     2741.40     80.46 o 
   6  10   3       43.61       31.19     15.98 o 
   8  10   3      248.68      316.10     59.62 o 
  10  10   3       17.01       19.44     20.58 o 
  12  10   3      373.44      359.05     67.75 o 
 -15  11   3       28.65       20.73     20.58 o 
 -13  11   3      341.86      282.55     39.14 o 
 -11  11   3       63.69       95.83     20.85 o 
  -9  11   3        6.13       -1.62     10.26 o 
  -7  11   3      341.07      390.94     33.85 o 
  -5  11   3       59.38       45.78     13.19 o 
  -3  11   3     1672.97     1567.48     50.72 o 
  -1  11   3        1.31        8.48     12.21 o 
   1  11   3     2882.75     2799.75    104.51 o 
   3  11   3     3243.87     3297.26    118.98 o 
   5  11   3      107.22      127.91     29.27 o 
   7  11   3       46.48       52.50     22.76 o 
   9  11   3      214.09      241.18     54.20 o 
  11  11   3       48.83       66.39     37.94 o 
 -14  12   3       78.48      111.87     31.83 o 
 -12  12   3      170.62      185.89     56.23 o 
 -10  12   3       81.68       68.92     29.13 o 
  -8  12   3     1496.50     1587.32     81.81 o 
  -6  12   3     1654.66     1588.57     66.18 o 
  -4  12   3     1059.72      939.80     62.49 o 
  -2  12   3       14.92      -11.65     14.28 o 
   0  12   3      409.97      439.43     88.75 o 
   2  12   3     1259.22     1172.01     93.49 o 
   4  12   3       14.40       47.42     25.74 o 
   6  12   3      129.21      170.49     42.00 o 
   8  12   3      218.04      265.57     56.91 o 
 -11  13   3      170.01      153.11     51.49 o 
  -9  13   3       69.62      100.26     40.65 o 
  -7  13   3      165.44      165.30     50.13 o 
  -5  13   3       63.79       58.26     36.58 o 
  -3  13   3      277.22      161.89     34.18 o 
  -1  13   3      659.92      701.23     58.23 o 
   1  13   3       30.49       42.00     29.81 o 
   3  13   3        1.60       36.58     28.45 o 
   5  13   3      595.01      582.62     75.88 o 
  -4  14   3      639.69      869.86     93.49 o 
  -2  14   3      974.22     1185.56    104.33 o 
 -26   0   4      157.80      142.27     50.13 o 
 -24   0   4     1157.93     1368.47    112.46 o 
 -22   0   4       21.16       52.84     29.81 o 
 -20   0   4     2479.14     2220.72    126.01 o 
 -18   0   4        7.36       -8.13     13.55 o 
 -16   0   4     5886.41     5906.11    203.24 o 
 -14   0   4     5087.99     5614.14    101.20 o 
 -12   0   4    19404.74    20209.38    227.04 o 
 -10   0   4     2784.84     2640.75     55.89 o 
  -8   0   4    30777.60    29331.29    403.90 o 
  -6   0   4       18.81       11.59      5.42 o 
  -4   0   4     1025.89     1185.56     40.65 o 
  -2   0   4     4690.35     4543.07     61.16 o 
   0   0   4     1039.31     1240.16     25.50 o 
   2   0   4    15969.77    16007.51    203.99 o 
   4   0   4     1834.21     1718.06     42.81 o 
   6   0   4       91.92       93.90     11.85 o 
   8   0   4     5040.40     5057.00     89.54 o 
  10   0   4      120.95      121.90     22.50 o 
  12   0   4     1734.55     1755.98    101.62 o 
  14   0   4       91.73      125.29     30.49 o 
  16   0   4     1849.10     1900.19     87.17 o 
  18   0   4     1357.61     1491.77    117.88 o 
 -25   1   4       94.07       50.87     26.02 o 
 -23   1   4       11.85        5.03     16.26 o 
 -21   1   4      235.74      209.29     33.04 o 
 -19   1   4      322.96      275.67     34.00 o 
 -17   1   4       38.38       38.36     15.24 o 
 -15   1   4     8871.32     8724.47    118.14 o 
 -13   1   4        0.12        1.84      2.72 o 
 -11   1   4      247.85      294.83      9.74 o 
  -9   1   4        2.20        1.39      1.98 o 
  -7   1   4       85.75      111.86      4.43 o 
  -5   1   4    14417.81    13940.59    137.83 o 
  -3   1   4    17260.39    17592.24    180.07 o 
  -1   1   4      350.15      418.19      8.37 o 
   1   1   4     4387.70     4911.52     45.95 o 
   3   1   4     3557.85     3692.79     39.30 o 
   5   1   4      137.11      131.98     10.42 o 
   7   1   4     3511.98     3695.52     52.56 o 
   9   1   4      431.16      412.95     25.65 o 
  11   1   4      476.32      491.47     24.68 o 
  13   1   4       11.50       -8.96     10.30 o 
  15   1   4      193.28      213.74     25.62 o 
  17   1   4      204.71      232.07     39.68 o 
  19   1   4      150.22      159.96     46.74 o 
 -24   2   4      951.75      913.23     66.98 o 
 -22   2   4      608.52      542.53     49.82 o 
 -20   2   4     1095.78     1047.47     61.75 o 
 -18   2   4      478.79      462.34     50.53 o 
 -16   2   4     3456.14     3483.91     70.63 o 
 -14   2   4       51.06       31.80      4.96 o 
 -12   2   4    10284.32    10301.83     99.27 o 
 -10   2   4     5759.27     6182.37    104.59 o 
  -8   2   4    11266.77    12055.78    126.03 o 
  -6   2   4    16019.89    15877.63    137.53 o 
  -4   2   4    11178.72    10808.11    109.67 o 
  -2   2   4     2939.54     2896.73     37.25 o 
   0   2   4     4949.33     5541.36     56.00 o 
   2   2   4     3537.04     4034.86     43.44 o 
   4   2   4     2624.10     2692.51     33.00 o 
   6   2   4     9092.72     9264.08     91.93 o 
   8   2   4     1035.68     1040.87     23.17 o 
  10   2   4      319.84      285.97     19.32 o 
  12   2   4     1550.42     1421.54     55.08 o 
  14   2   4      130.73      104.69     20.49 o 
  16   2   4      377.59      382.94     31.20 o 
  18   2   4        9.75       -0.27     21.68 o 
 -25   3   4      129.51      102.97     32.57 o 
 -23   3   4       31.92       28.18     21.41 o 
 -21   3   4      176.53      143.30     33.87 o 
 -19   3   4      293.34      346.02     32.00 o 
 -17   3   4       51.35       30.08      9.44 o 
 -15   3   4     1093.96      910.55     22.65 o 
 -13   3   4      246.77      277.34      8.88 o 
 -11   3   4     5004.72     5144.84     54.08 o 
  -9   3   4      705.44      664.37     12.07 o 
  -7   3   4      815.65      814.66     13.37 o 
  -5   3   4       24.31        5.71      2.33 o 
  -3   3   4    13991.88    14792.36    132.43 o 
  -1   3   4    24144.62    23851.07    208.93 o 
   1   3   4     3317.76     2882.03     31.88 o 
   3   3   4    34421.59    35253.77    287.61 o 
   5   3   4      460.74      609.92     16.43 o 
   7   3   4      174.24      169.21      9.71 o 
   9   3   4      463.10      481.32     22.66 o 
  11   3   4      102.76      109.13     16.54 o 
  13   3   4       66.22       67.60     17.69 o 
  15   3   4      904.42      878.09     49.90 o 
  17   3   4      512.22      565.74     71.81 o 
  19   3   4       19.43        1.20     24.42 o 
 -24   4   4      480.23      483.72     71.13 o 
 -22   4   4      781.69      823.63     61.23 o 
 -20   4   4      664.67      741.61     46.36 o 
 -18   4   4     1566.61     1575.22     35.56 o 
 -16   4   4      558.00      536.04     17.44 o 
 -14   4   4     1838.55     1739.99     35.95 o 
 -12   4   4      494.73      503.06     15.49 o 
 -10   4   4     3422.37     3470.62     57.57 o 
  -8   4   4    11915.04    12277.74    108.58 o 
  -6   4   4     4272.00     4883.13     46.17 o 
  -4   4   4     7902.46     8029.86     70.01 o 
  -2   4   4      472.89      560.60     13.53 o 
   0   4   4    11400.24    11143.61    114.42 o 
   2   4   4     7966.51     8263.65     89.17 o 
   4   4   4      263.13      250.73     10.23 o 
   6   4   4      876.92      930.54     20.51 o 
   8   4   4     1954.56     1903.49     39.94 o 
  10   4   4     2644.31     2627.30     87.40 o 
  12   4   4      381.78      376.34     26.70 o 
  14   4   4      527.24      553.81     40.24 o 
  16   4   4       47.35       58.26     25.05 o 
  18   4   4       91.95      110.64     32.08 o 
 -23   5   4       60.76       49.39     33.87 o 
 -21   5   4       87.39       79.22     23.10 o 
 -19   5   4      119.49      120.02     13.79 o 
 -17   5   4      216.96      199.07     15.75 o 
 -15   5   4       36.85       36.15      8.83 o 
 -13   5   4     2253.86     2120.10     46.78 o 
 -11   5   4     1043.53      997.67     19.74 o 
  -9   5   4      311.13      316.30     11.27 o 
  -7   5   4      160.59      170.20      8.01 o 
  -5   5   4     1229.92     1182.59     18.01 o 
  -3   5   4      395.33      302.02     10.52 o 
  -1   5   4     4380.48     4731.15     55.12 o 
   1   5   4     2475.96     2464.10     40.68 o 
   3   5   4     4004.20     3998.57     58.97 o 
   5   5   4      233.10      240.33     11.22 o 
   7   5   4     1837.30     1877.49     33.80 o 
   9   5   4      786.03      755.16     28.45 o 
  11   5   4       14.67       30.28     11.60 o 
  13   5   4       12.86        5.29     13.11 o 
  15   5   4       97.10       86.21     21.89 o 
  17   5   4      136.48      128.42     48.10 o 
 -22   6   4      824.53      811.13     68.45 o 
 -20   6   4       68.77       57.48     18.02 o 
 -18   6   4     2158.62     2251.75     52.97 o 
 -16   6   4     1250.84     1278.65     37.49 o 
 -14   6   4     3222.51     3372.34     75.68 o 
 -12   6   4     1542.05     1401.29     62.76 o 
 -10   6   4     3005.88     2871.23     40.12 o 
  -8   6   4       84.43       88.98      7.30 o 
  -6   6   4      607.16      639.04     15.76 o 
  -4   6   4     6972.51     6869.75     75.56 o 
  -2   6   4     3811.78     4100.18     51.37 o 
   0   6   4    15856.43    15826.09    151.52 o 
   2   6   4       87.80      100.01      8.83 o 
   4   6   4     4689.54     4624.05     63.13 o 
   6   6   4     2463.34     2460.48     67.56 o 
   8   6   4       15.70       22.09      9.17 o 
  10   6   4        4.39        7.26      9.97 o 
  12   6   4      297.97      383.69     47.00 o 
  14   6   4     1120.35     1021.51     62.89 o 
  16   6   4       13.51       35.20     23.05 o 
 -21   7   4      276.78      258.16     42.65 o 
 -19   7   4     1014.25      956.55     45.57 o 
 -17   7   4      130.01      192.14     20.76 o 
 -15   7   4       17.36       18.02      9.65 o 
 -13   7   4      263.91      271.33     23.08 o 
 -11   7   4      118.14       96.73     13.80 o 
  -9   7   4     3830.57     3735.89     64.30 o 
  -7   7   4      619.23      575.99     19.30 o 
  -5   7   4      834.52      839.55     20.52 o 
  -3   7   4       90.84       71.66      8.59 o 
  -1   7   4      146.94      149.50     10.49 o 
   1   7   4     2766.39     2786.20     49.91 o 
   3   7   4      311.75      327.81     16.36 o 
   5   7   4      262.13      249.37     18.84 o 
   7   7   4     3239.75     3108.03     63.00 o 
   9   7   4      945.34     1010.40     40.59 o 
  11   7   4      811.53      876.40     40.88 o 
  13   7   4       76.12       70.75     20.74 o 
  15   7   4      136.42      245.46     38.72 o 
 -20   8   4      812.83      728.33     54.44 o 
 -18   8   4     1293.51     1278.47     48.81 o 
 -16   8   4      441.11      502.14     35.89 o 
 -14   8   4     1735.00     1741.31     52.29 o 
 -12   8   4     1253.84     1346.75     45.19 o 
 -10   8   4       46.56       26.94      9.57 o 
  -8   8   4     5432.59     5151.93     93.57 o 
  -6   8   4     3430.99     3416.68    106.71 o 
  -4   8   4     1653.10     1686.28     38.88 o 
  -2   8   4        0.56        1.70      4.69 o 
   0   8   4     5541.73     5532.52     74.24 o 
   2   8   4     2245.46     2173.69     40.84 o 
   4   8   4     1683.36     1735.94     65.95 o 
   6   8   4        1.86       -5.30      8.31 o 
   8   8   4     1022.66      988.17     51.70 o 
  10   8   4      427.23      446.91     44.39 o 
  12   8   4      119.34       92.27     21.83 o 
  14   8   4      166.75      185.62     55.55 o 
 -19   9   4       12.70       -3.28     17.75 o 
 -17   9   4      124.52      145.99     32.41 o 
 -15   9   4      320.06      363.75     32.26 o 
 -13   9   4      958.48     1068.55     41.69 o 
 -11   9   4       16.67        6.70      9.19 o 
  -9   9   4        9.04        6.58      8.38 o 
  -7   9   4      545.72      557.77     42.44 o 
  -5   9   4      182.39      199.23     22.11 o 
  -3   9   4     6054.06     5888.03    104.40 o 
  -1   9   4     2439.39     2426.73     48.76 o 
   1   9   4     2501.06     2408.51     54.80 o 
   3   9   4      426.83      327.84     24.94 o 
   5   9   4     1314.67     1334.59     46.97 o 
   7   9   4        0.75      -10.46     10.46 o 
   9   9   4        0.06       17.82     18.52 o 
  11   9   4     1011.83     1048.55     72.91 o 
  13   9   4      231.36      304.86     66.39 o 
 -18  10   4      105.41      159.33     32.76 o 
 -16  10   4     1226.81     1346.06     89.43 o 
 -14  10   4      276.94      306.49     30.90 o 
 -12  10   4        3.55       17.61     13.30 o 
 -10  10   4      233.79      276.94     29.49 o 
  -8  10   4      837.87      810.13     61.34 o 
  -6  10   4       36.66       21.76     10.21 o 
  -4  10   4      828.19      841.37     35.38 o 
  -2  10   4     5085.21     5046.35     97.60 o 
   0  10   4      331.38      310.56     42.09 o 
   2  10   4      347.35      300.61     30.72 o 
   4  10   4       66.21       58.80     18.24 o 
   6  10   4      214.36      259.28     38.37 o 
   8  10   4      228.65      247.66     40.20 o 
  10  10   4      159.54      146.33     46.07 o 
  12  10   4       18.54       44.71     35.23 o 
 -17  11   4      137.68      157.71     62.33 o 
 -15  11   4      300.91      326.49     42.96 o 
 -13  11   4      375.35      503.49     58.26 o 
 -11  11   4      293.20      278.54     29.21 o 
  -9  11   4      181.93      202.18     22.03 o 
  -7  11   4      501.54      646.13     41.90 o 
  -5  11   4      255.76      248.53     28.86 o 
  -3  11   4     3082.63     3113.14     91.18 o 
  -1  11   4     1341.67     1121.47     53.82 o 
   1  11   4     3155.04     3174.06    113.29 o 
   3  11   4      515.53      470.16     62.33 o 
   5  11   4       49.65       89.85     27.29 o 
   7  11   4       83.14       93.78     29.12 o 
   9  11   4       11.20        4.06     27.10 o 
 -14  12   4       95.52       75.88     42.00 o 
 -12  12   4      782.79      777.73     89.42 o 
 -10  12   4       88.34      107.04     39.29 o 
  -8  12   4      270.72      277.44     67.07 o 
  -6  12   4      749.80      719.65     73.18 o 
  -4  12   4      532.22      477.53     47.79 o 
  -2  12   4      188.93      188.05     33.49 o 
   0  12   4     1430.26     1517.09     90.78 o 
   2  12   4      887.23      886.12     84.01 o 
   4  12   4       19.90       29.81     28.45 o 
   6  12   4      188.08      191.04     50.13 o 
   8  12   4      131.54      155.82     47.42 o 
 -11  13   4      279.63      340.09     67.75 o 
  -9  13   4       78.01       47.42     36.58 o 
  -7  13   4     1097.21      982.32     97.55 o 
  -5  13   4     1912.96     1949.74    128.72 o 
  -3  13   4      106.71      185.62     48.78 o 
  -1  13   4      674.01      804.76     63.04 o 
   1  13   4        0.09        9.48     24.39 o 
   3  13   4      401.28      456.61     67.75 o 
   5  13   4      190.53       43.36     35.23 o 
 -25   1   5      311.17      312.56    110.43 o 
 -23   1   5       92.78       96.60     31.16 o 
 -21   1   5      161.04      186.13     31.57 o 
 -19   1   5      400.60      370.02     36.41 o 
 -17   1   5      703.78      766.77     54.90 o 
 -15   1   5      802.07      794.17     17.79 o 
 -13   1   5     1480.64     1523.37     26.26 o 
 -11   1   5     1644.36     1717.89     34.69 o 
  -9   1   5    16420.17    15957.19    163.26 o 
  -7   1   5       66.00       53.36      5.09 o 
  -5   1   5    43316.10    42434.55    444.36 o 
  -3   1   5      368.52      341.51     13.23 o 
  -1   1   5    19558.38    19613.08    182.87 o 
   1   1   5      145.75      140.33      6.91 o 
   3   1   5     9708.92    10260.14    108.40 o 
   5   1   5     4540.21     4521.85     60.15 o 
   7   1   5      617.72      586.71     23.63 o 
   9   1   5     5562.24     5287.96    121.45 o 
  11   1   5      191.53      196.31     20.95 o 
  13   1   5     3589.77     3678.23     99.16 o 
  15   1   5        1.86        4.45     13.15 o 
  17   1   5     1073.15     1058.41     71.84 o 
 -26   2   5       15.15       -8.72     17.70 o 
 -24   2   5        4.35        2.52     29.81 o 
 -22   2   5        9.71       29.11     18.97 o 
 -20   2   5     2924.47     2862.14    100.58 o 
 -18   2   5      486.46      535.26     26.33 o 
 -16   2   5     2263.89     2126.14     72.16 o 
 -14   2   5      408.18      425.13     11.51 o 
 -12   2   5     2778.83     3077.26     46.36 o 
 -10   2   5     7224.68     7243.61     75.53 o 
  -8   2   5    22039.61    23542.31    286.74 o 
  -6   2   5     5127.02     4821.99     59.81 o 
  -4   2   5     2064.46     2473.87     35.99 o 
  -2   2   5    11031.21    11695.51    124.10 o 
   0   2   5       17.10       41.60      4.67 o 
   2   2   5      417.61      486.18     13.82 o 
   4   2   5      278.98      310.86     12.84 o 
   6   2   5      189.34      207.44     11.45 o 
   8   2   5      304.85      327.47     16.63 o 
  10   2   5     2837.82     2756.25     59.97 o 
  12   2   5     1136.02     1249.95     53.35 o 
  14   2   5     1160.99     1212.58     88.80 o 
  16   2   5      292.76      359.49     45.32 o 
  18   2   5       26.50        1.30     33.20 o 
 -25   3   5        6.68       13.84     21.48 o 
 -23   3   5       18.73       26.72     20.45 o 
 -21   3   5      799.04      689.23     44.31 o 
 -19   3   5       29.11       41.75     11.45 o 
 -17   3   5       36.18       33.59     10.18 o 
 -15   3   5     1543.55     1500.16     34.10 o 
 -13   3   5       12.78       33.78      4.63 o 
 -11   3   5      792.22      828.30     16.45 o 
  -9   3   5     9721.95    10511.51     97.26 o 
  -7   3   5     3922.38     4422.86     45.93 o 
  -5   3   5     4905.46     5203.18     52.39 o 
  -3   3   5      202.23      117.60      5.83 o 
  -1   3   5     1184.73     1208.88     18.27 o 
   1   3   5     5093.88     4942.73     75.31 o 
   3   3   5      399.03      301.29     12.32 o 
   5   3   5     1347.92     1289.23     27.56 o 
   7   3   5     2275.89     2242.09     38.38 o 
   9   3   5     1194.67     1110.28     38.48 o 
  11   3   5     1216.47     1188.30     42.56 o 
  13   3   5     1743.07     1691.50     54.35 o 
  15   3   5      571.40      626.17     42.05 o 
  17   3   5      172.52      146.35     36.80 o 
 -24   4   5      807.13      736.74     62.49 o 
 -22   4   5      148.18      152.45     26.98 o 
 -20   4   5     1327.87     1271.45     47.48 o 
 -18   4   5       20.89        6.20      8.39 o 
 -16   4   5     3042.75     2810.82     62.98 o 
 -14   4   5      235.70      290.48     14.72 o 
 -12   4   5     1115.08     1323.43     21.23 o 
 -10   4   5      424.30      501.54     14.04 o 
  -8   4   5     6604.23     7202.11     72.34 o 
  -6   4   5    16418.04    16694.17    150.57 o 
  -4   4   5     3302.69     3545.68     40.94 o 
  -2   4   5    17546.31    17797.90    172.76 o 
   0   4   5      139.94      150.01      7.23 o 
   2   4   5      503.17      473.79     13.75 o 
   4   4   5       59.71       42.92      7.43 o 
   6   4   5     1328.45     1325.31     29.58 o 
   8   4   5     2237.48     2147.84     48.50 o 
  10   4   5      512.22      520.58     28.39 o 
  12   4   5      736.15      788.31     37.06 o 
  14   4   5      565.18      515.99     68.40 o 
  16   4   5       93.72      127.35     32.08 o 
 -25   5   5       33.38       19.78     24.85 o 
 -23   5   5       61.24       62.75     22.15 o 
 -21   5   5      267.85      287.60     33.39 o 
 -19   5   5       33.19       45.60     12.72 o 
 -17   5   5     2966.15     3086.73     47.77 o 
 -15   5   5     1012.71      969.12     27.06 o 
 -13   5   5     1775.22     1939.57     38.26 o 
 -11   5   5     8414.81     8595.93     94.95 o 
  -9   5   5     2385.48     2546.36     36.12 o 
  -7   5   5     6222.87     5838.44     62.84 o 
  -5   5   5     1628.82     1596.67     26.78 o 
  -3   5   5     5844.70     5619.76     66.52 o 
  -1   5   5      458.41      381.87     14.13 o 
   1   5   5      100.15       31.46      7.15 o 
   3   5   5        5.64        1.45      3.68 o 
   5   5   5     1240.84     1130.71     28.49 o 
   7   5   5     1162.67     1157.28     31.30 o 
   9   5   5     1806.03     1658.96     43.58 o 
  11   5   5     5379.01     5136.39    121.38 o 
  13   5   5      420.61      427.44     37.06 o 
  15   5   5      903.82      948.84    115.17 o 
  17   5   5      133.38      102.21     32.80 o 
 -24   6   5      415.38      391.44     43.25 o 
 -22   6   5      682.22      671.14     51.95 o 
 -20   6   5      352.36      351.63     35.59 o 
 -18   6   5      141.83      143.35     19.48 o 
 -16   6   5        0.38        1.15      7.42 o 
 -14   6   5      805.68      901.80     32.03 o 
 -12   6   5     2732.06     2558.45     55.96 o 
 -10   6   5      349.52      311.12     14.63 o 
  -8   6   5        1.04        3.74      3.28 o 
  -6   6   5     3072.70     3176.05     36.80 o 
  -4   6   5     3776.18     3911.28     56.43 o 
  -2   6   5      783.74      852.42     29.29 o 
   0   6   5       42.09       30.65      6.27 o 
   2   6   5      196.61      214.70     13.25 o 
   4   6   5     1075.39     1119.53     28.42 o 
   6   6   5       81.85       62.58      8.91 o 
   8   6   5       34.66       15.37      9.29 o 
  10   6   5      382.25      407.00     33.27 o 
  12   6   5      543.59      498.68     38.58 o 
  14   6   5      213.95      218.22     39.97 o 
  16   6   5        7.46       32.52     40.65 o 
 -23   7   5       65.79       35.12     22.51 o 
 -21   7   5       58.30       71.81     23.11 o 
 -19   7   5       12.70       10.47     13.30 o 
 -17   7   5     1336.25     1265.25     41.81 o 
 -15   7   5     1315.77     1360.01     42.55 o 
 -13   7   5      705.38      701.08     29.95 o 
 -11   7   5      399.70      320.32     17.01 o 
  -9   7   5       11.95        3.82      6.32 o 
  -7   7   5     4378.54     4360.55     53.82 o 
  -5   7   5     3324.74     3456.47     43.28 o 
  -3   7   5     3488.48     3322.66     49.78 o 
  -1   7   5      654.24      703.77     26.03 o 
   1   7   5     5311.97     4949.54     79.27 o 
   3   7   5     3006.12     2940.38     52.86 o 
   5   7   5      369.33      293.74     18.28 o 
   7   7   5     2341.58     2319.21     57.22 o 
   9   7   5      600.10      584.80     32.43 o 
  11   7   5      538.62      677.31     43.47 o 
  13   7   5      121.87      119.23     46.07 o 
  15   7   5     1377.80     1161.17    113.81 o 
 -22   8   5      330.33      398.39     43.25 o 
 -20   8   5        1.02      -13.95     13.95 o 
 -18   8   5     1101.94     1213.17     89.86 o 
 -16   8   5      126.88      167.13     22.39 o 
 -14   8   5     1234.05     1148.73     41.21 o 
 -12   8   5       63.64       55.65     12.07 o 
 -10   8   5      160.03      197.99     18.06 o 
  -8   8   5     9082.08     8929.32    139.12 o 
  -6   8   5      271.30      268.14     17.02 o 
  -4   8   5     1063.66      995.33     29.73 o 
  -2   8   5        4.28        2.20      4.99 o 
   0   8   5     1734.78     1778.79     36.29 o 
   2   8   5      444.85      495.73     21.81 o 
   4   8   5        2.00       11.45      8.65 o 
   6   8   5     1152.08     1091.78     41.69 o 
   8   8   5      643.47      672.57     55.89 o 
  10   8   5      288.82      340.70     46.28 o 
  12   8   5      188.81      162.59     50.13 o 
  14   8   5      824.61      845.47    100.26 o 
 -21   9   5       20.59      -12.17     17.25 o 
 -19   9   5      534.82      565.85     52.89 o 
 -17   9   5      156.05      123.90     27.61 o 
 -15   9   5      439.03      420.51     58.65 o 
 -13   9   5      733.20      726.73     34.55 o 
 -11   9   5        1.21       -3.28      8.21 o 
  -9   9   5     1028.55     1059.44     38.09 o 
  -7   9   5      884.69      886.25     34.04 o 
  -5   9   5      342.19      334.49     22.19 o 
  -3   9   5     4379.12     4561.74    102.60 o 
  -1   9   5     1213.56     1059.42     56.95 o 
   1   9   5     1403.29     1259.45     45.99 o 
   3   9   5     1298.85     1189.27     53.31 o 
   5   9   5       66.87       66.07     18.10 o 
   7   9   5      257.34      223.52     37.62 o 
   9   9   5       11.85       -3.47     18.66 o 
  11   9   5      131.24       51.49     35.23 o 
  13   9   5       64.72      109.75     48.78 o 
 -18  10   5      558.23      589.55     56.71 o 
 -16  10   5       81.21       65.45     24.69 o 
 -14  10   5     2655.61     2645.74     80.53 o 
 -12  10   5     1728.18     1853.64     70.87 o 
 -10  10   5      822.67      836.31     45.76 o 
  -8  10   5      213.39      238.27     32.94 o 
  -6  10   5     1271.72     1339.06     74.96 o 
  -4  10   5     4855.96     4847.65    115.93 o 
  -2  10   5        0.30       11.07     12.47 o 
   0  10   5      131.42      192.42     25.42 o 
   2  10   5      627.45      569.65     47.24 o 
   4  10   5      531.54      523.87     67.27 o 
   6  10   5      775.66      748.51     98.23 o 
   8  10   5       73.16       45.05     23.56 o 
  10  10   5     1039.22     1047.36    101.62 o 
 -17  11   5        0.25      -25.74     25.74 o 
 -15  11   5        0.03       21.68     31.16 o 
 -13  11   5      464.97      418.67     69.10 o 
 -11  11   5       28.09       61.31     29.81 o 
  -9  11   5     1638.36     1631.47    193.08 o 
  -7  11   5       13.04        5.19     12.21 o 
  -5  11   5     1452.67     1526.38     61.97 o 
  -3  11   5      424.86      457.28     36.43 o 
  -1  11   5      756.74      744.13     55.08 o 
   1  11   5      458.55      518.48     47.79 o 
   3  11   5       10.88       20.32     24.39 o 
   5  11   5      119.76       54.20     33.87 o 
   7  11   5        3.97       -5.78     19.62 o 
   9  11   5      179.82      238.47     58.26 o 
 -14  12   5     1042.46     1085.29    108.39 o 
 -12  12   5      564.38      440.35     73.17 o 
 -10  12   5     1063.80     1108.33    101.62 o 
  -8  12   5      536.63      582.92    100.94 o 
  -6  12   5      713.65      721.86    226.27 o 
  -4  12   5      100.10       70.69     19.75 o 
  -2  12   5        5.34       21.71     19.48 o 
   0  12   5     1175.87     1129.30     92.13 o 
   2  12   5      142.11      207.30     47.42 o 
   4  12   5       29.85       -6.77     27.10 o 
   6  12   5     1356.03     1452.48    115.17 o 
 -11  13   5       90.93       55.55     37.94 o 
  -9  13   5      870.51     1037.87    101.62 o 
  -7  13   5      105.26      247.95     59.62 o 
  -5  13   5      657.80      582.62     75.88 o 
  -3  13   5       28.03       31.16     29.81 o 
  -1  13   5       58.01       67.75     33.87 o 
   1  13   5      189.90      132.78     44.71 o 
   3  13   5      396.13      344.15     63.68 o 
 -26   0   6      163.90      188.33     54.20 o 
 -24   0   6     3567.01     3368.34    173.43 o 
 -22   0   6      168.36      216.79     48.78 o 
 -20   0   6      786.98      842.76     73.17 o 
 -18   0   6     2438.76     2400.93    117.88 o 
 -16   0   6     2106.49     2036.95     40.17 o 
 -14   0   6    19334.71    18822.62    403.77 o 
 -12   0   6        0.93        4.56      5.96 o 
 -10   0   6    20328.66    19929.37    286.31 o 
  -8   0   6     1144.79     1200.58     38.58 o 
  -6   0   6    16107.64    16136.61    281.19 o 
  -4   0   6     8869.11     9152.51    223.56 o 
  -2   0   6    22278.69    22994.96    281.90 o 
   0   0   6      537.73      691.99     33.83 o 
   2   0   6     3000.83     2951.55     55.79 o 
   4   0   6    19834.75    20361.98    309.61 o 
   6   0   6     4575.32     4825.04    131.93 o 
   8   0   6     2401.49     2243.39     79.29 o 
  10   0   6       63.86       35.67     19.65 o 
  12   0   6     2188.71     2071.68    120.59 o 
  14   0   6        6.74       -1.94     16.58 o 
  16   0   6     3962.96     4017.35    200.53 o 
 -27   1   6       43.49       55.34     27.59 o 
 -25   1   6      155.22      145.69     34.96 o 
 -23   1   6     1087.28     1078.53     66.11 o 
 -21   1   6       26.90       25.82     17.70 o 
 -19   1   6        5.05       -0.75     11.96 o 
 -17   1   6      998.56     1026.06     26.58 o 
 -15   1   6      930.73      966.65     23.36 o 
 -13   1   6     7159.96     7380.34    127.36 o 
 -11   1   6    11894.65    12200.98    145.98 o 
  -9   1   6     1417.78     1769.45     34.75 o 
  -7   1   6     4049.30     4286.59     56.40 o 
  -5   1   6      959.69      902.30     21.64 o 
  -3   1   6    10313.40    10996.19    114.32 o 
  -1   1   6      433.73      624.06     13.12 o 
   1   1   6      822.97      897.93     23.60 o 
   3   1   6      400.14      450.45     15.76 o 
   5   1   6     6393.40     6565.12     88.08 o 
   7   1   6      489.11      512.77     21.53 o 
   9   1   6      206.70      229.38     43.14 o 
  11   1   6     3429.74     3510.14     94.23 o 
  13   1   6      554.99      548.75     40.38 o 
  15   1   6      791.40      750.23     78.59 o 
  17   1   6      562.65      582.56     75.20 o 
 -26   2   6      208.02      192.32     39.25 o 
 -24   2   6       17.25       64.76     68.42 o 
 -22   2   6       85.77      113.46     25.66 o 
 -20   2   6     6862.62     6626.86    185.25 o 
 -18   2   6      768.07      746.53     29.53 o 
 -16   2   6      513.39      479.05     18.58 o 
 -14   2   6     5135.90     5221.10     74.10 o 
 -12   2   6      414.37      423.15     15.85 o 
 -10   2   6    17106.36    17268.23    219.97 o 
  -8   2   6     4286.05     4547.24     68.89 o 
  -6   2   6    12383.50    13008.25    145.21 o 
  -4   2   6     2776.07     2894.24     42.61 o 
  -2   2   6     4176.50     4382.40     49.24 o 
   0   2   6     3607.14     3941.57     52.34 o 
   2   2   6      186.75      254.15     11.20 o 
   4   2   6       25.81       48.38      7.01 o 
   6   2   6     1287.94     1316.68     30.05 o 
   8   2   6     6746.74     6889.01    118.67 o 
  10   2   6      231.95      229.14     17.88 o 
  12   2   6      702.32      800.67     46.21 o 
  14   2   6       98.31       51.78     19.95 o 
  16   2   6      120.93      135.63     26.76 o 
 -25   3   6      310.95      348.50     46.95 o 
 -23   3   6     1152.13     1232.74     72.33 o 
 -21   3   6      578.70      557.99     67.65 o 
 -19   3   6     3163.12     3018.27     68.59 o 
 -17   3   6      836.24      837.33     30.82 o 
 -15   3   6     2527.20     2765.91     53.03 o 
 -13   3   6       50.43       31.18      6.34 o 
 -11   3   6      708.67      736.14     28.72 o 
  -9   3   6     3188.37     3370.47     45.10 o 
  -7   3   6     5875.13     6204.27     60.98 o 
  -5   3   6       93.51      130.11      8.00 o 
  -3   3   6      527.29      508.93     16.29 o 
  -1   3   6     6596.27     6918.81     88.33 o 
   1   3   6    10291.20    11056.33    131.72 o 
   3   3   6      494.84      594.62     18.82 o 
   5   3   6    11764.54    12213.61    134.23 o 
   7   3   6     5610.71     5704.82     73.06 o 
   9   3   6     5848.92     5922.25     89.17 o 
  11   3   6      178.03      186.01     25.26 o 
  13   3   6      101.68       84.51     18.39 o 
  15   3   6       10.03        4.16     16.54 o 
  17   3   6       40.44        8.96     34.55 o 
 -26   4   6     1072.09     1037.07     75.17 o 
 -24   4   6     1622.57     1530.27     71.40 o 
 -22   4   6     2448.32     2462.64    107.16 o 
 -20   4   6      317.05      320.28     24.65 o 
 -18   4   6      735.38      712.04     31.32 o 
 -16   4   6     5723.61     5734.69    135.57 o 
 -14   4   6      280.07      297.39     14.89 o 
 -12   4   6      193.09      185.00      8.90 o 
 -10   4   6        1.24        1.71      2.26 o 
  -8   4   6     5331.29     5386.20     57.20 o 
  -6   4   6     4111.49     4710.61     51.04 o 
  -4   4   6     1266.69     1174.47     19.03 o 
  -2   4   6       70.86       67.89      4.65 o 
   0   4   6     1531.31     1598.19     35.79 o 
   2   4   6     1526.51     1720.35     31.37 o 
   4   4   6      871.40      885.70     23.24 o 
   6   4   6        6.70        4.61      6.16 o 
   8   4   6     4745.58     4929.01    111.26 o 
  10   4   6     1191.06     1159.04     49.06 o 
  12   4   6      706.68      631.81     35.98 o 
  14   4   6       81.80       86.14     28.15 o 
  16   4   6       24.18       46.73     26.69 o 
 -25   5   6       10.72        9.18     18.69 o 
 -23   5   6      718.53      623.03     47.98 o 
 -21   5   6        2.56       -3.39     13.17 o 
 -19   5   6      455.90      423.20     27.41 o 
 -17   5   6      279.08      279.70     24.25 o 
 -15   5   6     1210.64     1137.68     28.57 o 
 -13   5   6     1832.94     1778.11     34.05 o 
 -11   5   6     1377.63     1538.91     26.08 o 
  -9   5   6      171.67      189.79     15.76 o 
  -7   5   6      107.08      118.06      7.75 o 
  -5   5   6     7072.02     7307.41     75.81 o 
  -3   5   6      582.73      630.55     16.37 o 
  -1   5   6      269.17      326.07     13.43 o 
   1   5   6     5492.80     5790.73     70.09 o 
   3   5   6       97.61       70.20      8.54 o 
   5   5   6     4552.35     4656.60     72.13 o 
   7   5   6       72.68       73.49     11.84 o 
   9   5   6     1279.71     1305.04     44.05 o 
  11   5   6       11.43       19.50     14.64 o 
  13   5   6      309.03      407.49     37.65 o 
  15   5   6      137.92      195.11     62.33 o 
 -24   6   6        5.53       14.63     19.50 o 
 -22   6   6     1780.98     1886.14     76.23 o 
 -20   6   6      496.21      515.25     40.71 o 
 -18   6   6      422.48      481.72     28.96 o 
 -16   6   6       50.08       48.15     13.69 o 
 -14   6   6       31.50       18.13     10.17 o 
 -12   6   6    10146.10    10143.73    130.66 o 
 -10   6   6     2585.19     2523.52     52.51 o 
  -8   6   6     4540.87     4415.85     52.88 o 
  -6   6   6      466.43      502.16     15.95 o 
  -4   6   6     4986.61     4802.89     62.06 o 
  -2   6   6      660.16      719.99     20.76 o 
   0   6   6      263.24      234.43     13.45 o 
   2   6   6       81.78      104.10      9.20 o 
   4   6   6      440.44      394.81     15.70 o 
   6   6   6     2064.47     2057.08     43.52 o 
   8   6   6      430.12      449.02     29.03 o 
  10   6   6      285.55      309.07     30.74 o 
  12   6   6      774.03      740.66     66.39 o 
  14   6   6        1.05       13.55     35.23 o 
 -23   7   6       16.09       14.39     19.09 o 
 -21   7   6      195.19      163.47     46.10 o 
 -19   7   6      383.03      404.90     37.53 o 
 -17   7   6       19.02       17.57      8.88 o 
 -15   7   6      476.76      578.15     27.29 o 
 -13   7   6     1362.18     1252.34     38.69 o 
 -11   7   6     3917.67     3788.39     76.08 o 
  -9   7   6     9146.42     8982.72    122.95 o 
  -7   7   6     2197.77     2105.16     42.36 o 
  -5   7   6      207.02      199.49     10.92 o 
  -3   7   6     2160.05     2160.30     41.11 o 
  -1   7   6        5.50       13.07      5.88 o 
   1   7   6      651.42      618.51     22.30 o 
   3   7   6       31.45       33.22      6.78 o 
   5   7   6        0.58       -5.29      6.85 o 
   7   7   6     2026.03     2033.57     98.32 o 
   9   7   6      130.26      180.11     34.83 o 
  11   7   6     1534.40     1693.11     90.35 o 
  13   7   6      161.73       44.71     40.65 o 
 -22   8   6      115.08       97.05     26.44 o 
 -20   8   6       14.57       -2.24     16.80 o 
 -18   8   6      703.91      731.02     37.28 o 
 -16   8   6      929.49     1038.66     45.27 o 
 -14   8   6       13.64        0.82      8.20 o 
 -12   8   6      487.73      500.95     26.30 o 
 -10   8   6       16.58       29.33      9.13 o 
  -8   8   6     5318.73     5288.13     84.74 o 
  -6   8   6      947.75      957.59     38.45 o 
  -4   8   6     1291.09     1305.89     34.44 o 
  -2   8   6      104.40      115.62     15.49 o 
   0   8   6      308.27      363.81     21.92 o 
   2   8   6     1374.58     1305.34     46.86 o 
   4   8   6      452.37      486.35     37.00 o 
   6   8   6      137.02      147.85     24.69 o 
   8   8   6        3.77        8.36     19.48 o 
  10   8   6        0.04       -9.52     19.85 o 
  12   8   6       93.30      169.37     51.49 o 
 -21   9   6      572.27      671.04     52.29 o 
 -19   9   6      119.89      125.08     33.49 o 
 -17   9   6      153.53      119.25     21.43 o 
 -15   9   6     1040.88     1139.65     59.76 o 
 -13   9   6     1310.34     1191.57     46.18 o 
 -11   9   6     4475.55     4815.07     93.01 o 
  -9   9   6     2572.11     2580.00     75.93 o 
  -7   9   6     4326.32     4085.41    100.33 o 
  -5   9   6     2459.40     2466.60     83.90 o 
  -3   9   6      450.38      426.80     26.29 o 
  -1   9   6       96.20       80.80     14.51 o 
   1   9   6        2.27        1.32     10.30 o 
   3   9   6     2387.71     2279.06     90.88 o 
   5   9   6        8.93       14.12     13.01 o 
   7   9   6      669.89      804.75     63.06 o 
   9   9   6       40.02       65.15     27.78 o 
  11   9   6     1190.00     1334.60    116.52 o 
 -20  10   6       90.20       78.59     47.42 o 
 -18  10   6       18.04       46.07     36.58 o 
 -16  10   6        9.61       -2.71     25.74 o 
 -14  10   6     1134.15     1136.75     63.81 o 
 -12  10   6      840.55      778.25     53.37 o 
 -10  10   6      102.54      126.32     21.48 o 
  -8  10   6       67.60       67.53     16.80 o 
  -6  10   6       59.26       51.10     15.29 o 
  -4  10   6       63.94       73.62     14.83 o 
  -2  10   6      255.55      282.86     53.41 o 
   0  10   6        1.60        4.90     10.96 o 
   2  10   6       65.07       51.61     46.07 o 
   4  10   6      193.83      203.76     34.45 o 
   6  10   6        7.06       17.61     24.39 o 
   8  10   6      420.98      502.51     54.95 o 
  10  10   6      246.18      181.56     54.20 o 
 -17  11   6     1222.94     1208.59    117.88 o 
 -15  11   6      569.63      607.01     85.36 o 
 -13  11   6      133.98      108.39     42.00 o 
 -11  11   6      493.94      586.67     50.10 o 
  -9  11   6      344.78      331.55     39.68 o 
  -7  11   6      387.60      467.23     76.06 o 
  -5  11   6      147.06      207.93     31.13 o 
  -3  11   6     1131.08     1012.53     52.33 o 
  -1  11   6     4404.21     4255.90    273.02 o 
   1  11   6      106.60       72.17     23.46 o 
   3  11   6     1071.02     1043.53     67.84 o 
   5  11   6        0.06       58.26     32.52 o 
   7  11   6     1296.84     1459.25    116.52 o 
 -14  12   6      266.51      340.09     69.10 o 
 -12  12   6      294.85      402.41     70.46 o 
 -10  12   6     1127.33      987.74     97.55 o 
  -8  12   6       70.59      101.62     39.29 o 
  -6  12   6      425.74      506.20     48.75 o 
  -4  12   6       12.09        7.17     17.90 o 
  -2  12   6      247.81      221.89     36.80 o 
   0  12   6        0.02       15.04     19.09 o 
   2  12   6        1.62      -21.68     21.68 o 
   4  12   6      564.52      695.08     84.01 o 
 -11  13   6       27.69       35.23     33.87 o 
  -9  13   6      374.53      368.54     70.46 o 
  -7  13   6      211.24      277.76     60.97 o 
  -5  13   6     1460.31     1708.56    123.30 o 
  -3  13   6       97.21      189.69     51.49 o 
  -1  13   6      179.24      261.50     58.26 o 
   1  13   6      168.26      216.79     55.55 o 
 -27   1   7     1106.75     1209.52     79.45 o 
 -25   1   7      429.90      407.05     47.88 o 
 -23   1   7      793.50      713.50    106.36 o 
 -21   1   7     1446.23     1434.24     68.02 o 
 -19   1   7        0.04        0.63      6.14 o 
 -17   1   7     3519.51     3434.67     64.95 o 
 -15   1   7      159.57      231.63     19.26 o 
 -13   1   7     9387.97     9160.91    108.27 o 
 -11   1   7     2943.32     3117.16     50.40 o 
  -9   1   7     2148.77     1755.01     31.54 o 
  -7   1   7      101.40       93.55      7.74 o 
  -5   1   7     9800.33     9894.00    113.52 o 
  -3   1   7     4585.81     4789.36     57.28 o 
  -1   1   7     1442.79     1871.96     29.14 o 
   1   1   7    13352.67    13612.71    130.51 o 
   3   1   7      926.54     1004.20     24.07 o 
   5   1   7    11502.62    11485.03    128.51 o 
   7   1   7     1627.42     1602.83     36.00 o 
   9   1   7     2400.90     2398.71     63.00 o 
  11   1   7     4083.83     4050.39    120.28 o 
  13   1   7       40.93       37.31     18.52 o 
  15   1   7      667.30      745.83     62.25 o 
 -26   2   7      314.20      287.15     44.04 o 
 -24   2   7       73.55       77.91     25.87 o 
 -22   2   7       22.60       51.19     16.61 o 
 -20   2   7      686.66      772.42     31.49 o 
 -18   2   7      651.53      617.37     24.13 o 
 -16   2   7     1975.52     1961.74     67.86 o 
 -14   2   7     1764.74     1705.64     39.94 o 
 -12   2   7     3773.86     3597.30     64.68 o 
 -10   2   7     6126.31     5913.94     88.69 o 
  -8   2   7      838.75      972.61     23.69 o 
  -6   2   7     3982.93     4253.32     49.81 o 
  -4   2   7        9.76        0.56      4.64 o 
  -2   2   7      670.80      668.75     15.74 o 
   0   2   7     8203.95     8841.15    102.62 o 
   2   2   7     2786.86     2968.96     44.20 o 
   4   2   7      827.82      710.00     21.39 o 
   6   2   7     1861.81     1753.73     36.79 o 
   8   2   7      894.44      808.96     39.16 o 
  10   2   7     1262.17     1288.45     51.50 o 
  12   2   7       28.16       44.61     15.19 o 
  14   2   7      173.05      135.83     26.05 o 
  16   2   7       79.07       81.64     24.59 o 
 -27   3   7       38.80       47.25     26.23 o 
 -25   3   7      608.42      600.71     64.36 o 
 -23   3   7      744.88      782.86     80.87 o 
 -21   3   7       96.20      121.12     16.49 o 
 -19   3   7      789.45      672.64     28.88 o 
 -17   3   7     1162.40     1119.82     36.19 o 
 -15   3   7     1521.19     1607.01     49.80 o 
 -13   3   7      947.54      833.13     22.80 o 
 -11   3   7        7.43        1.95      4.56 o 
  -9   3   7    26676.25    28820.51    351.18 o 
  -7   3   7    20310.87    21030.07    211.61 o 
  -5   3   7     2833.55     3696.31     54.76 o 
  -3   3   7     7647.23     7583.53     99.26 o 
  -1   3   7     3518.12     3424.73     52.58 o 
   1   3   7     1203.58     1192.75     30.30 o 
   3   3   7     2481.68     2417.31     43.46 o 
   5   3   7      786.59      772.38     29.00 o 
   7   3   7     4000.61     3847.97     61.78 o 
   9   3   7      829.68      840.31     40.43 o 
  11   3   7      242.47      255.45     34.81 o 
  13   3   7      998.69     1019.49     46.79 o 
  15   3   7      683.36      628.54    143.62 o 
 -26   4   7      186.19      143.93     34.88 o 
 -24   4   7      104.31      107.85     24.72 o 
 -22   4   7        4.25       -9.05     12.94 o 
 -20   4   7       73.14       62.64     12.92 o 
 -18   4   7     4620.37     4502.26    104.98 o 
 -16   4   7     2761.22     2970.22     69.78 o 
 -14   4   7      695.01      685.26     23.56 o 
 -12   4   7      569.39      568.49     13.06 o 
 -10   4   7     1450.82     1388.90     19.44 o 
  -8   4   7      746.83      789.36     15.57 o 
  -6   4   7     6334.25     6304.74     72.14 o 
  -4   4   7     6387.49     7223.86     82.18 o 
  -2   4   7      742.51      830.51     17.57 o 
   0   4   7     2756.88     2633.50     60.72 o 
   2   4   7     6546.41     6545.05     80.34 o 
   4   4   7     3161.16     3099.92     50.15 o 
   6   4   7      546.11      503.71     30.65 o 
   8   4   7       53.13       60.42     12.51 o 
  10   4   7      319.90      296.90     25.16 o 
  12   4   7        1.90       -3.57     12.13 o 
  14   4   7      424.19      399.70     74.52 o 
 -25   5   7      788.48      733.04     62.60 o 
 -23   5   7       10.95       30.29     17.59 o 
 -21   5   7      360.60      364.21     37.75 o 
 -19   5   7     1532.61     1709.73     51.18 o 
 -17   5   7      434.99      423.99     27.67 o 
 -15   5   7     1766.63     1827.24     53.16 o 
 -13   5   7      775.79      911.59     46.35 o 
 -11   5   7     8881.63     8986.54     89.85 o 
  -9   5   7     1218.46     1297.91     22.62 o 
  -7   5   7     6161.71     5840.80     63.52 o 
  -5   5   7    20183.23    20105.34    186.09 o 
  -3   5   7     2984.42     2951.02     45.45 o 
  -1   5   7     1662.19     1423.98     25.46 o 
   1   5   7        4.49        7.52      4.84 o 
   3   5   7    11593.72    11129.56    132.09 o 
   5   5   7      474.09      482.53     22.91 o 
   7   5   7      308.21      354.65     27.20 o 
   9   5   7      604.85      640.30     32.89 o 
  11   5   7     1208.96     1191.46     76.57 o 
  13   5   7      404.99      422.74     74.52 o 
 -24   6   7      656.54      700.92     52.53 o 
 -22   6   7      467.37      502.28     42.18 o 
 -20   6   7      429.88      441.42     37.98 o 
 -18   6   7      127.49      109.80     18.69 o 
 -16   6   7      100.43      112.24     17.72 o 
 -14   6   7     4358.90     4149.14     63.49 o 
 -12   6   7     1522.34     1659.21     33.17 o 
 -10   6   7      770.27      799.19     24.73 o 
  -8   6   7      508.68      473.62     14.90 o 
  -6   6   7       86.05       79.69      6.62 o 
  -4   6   7     4753.68     4680.63     56.66 o 
  -2   6   7      112.43      135.38     10.24 o 
   0   6   7     1468.74     1578.85     29.83 o 
   2   6   7     1050.86     1086.16     35.53 o 
   4   6   7     1148.90     1056.76     38.62 o 
   6   6   7       18.27       32.62     14.64 o 
   8   6   7      328.06      240.16     37.75 o 
  10   6   7       78.71       35.23     22.99 o 
  12   6   7       82.66       21.68     35.23 o 
  14   6   7      173.54       89.42     44.71 o 
 -23   7   7       71.52      133.50     27.10 o 
 -21   7   7      202.89      199.53     30.90 o 
 -19   7   7      652.82      723.77    130.07 o 
 -17   7   7      349.88      354.81     18.74 o 
 -15   7   7     3353.52     3433.67     82.92 o 
 -13   7   7     1016.03      914.17     48.58 o 
 -11   7   7      818.32      888.30     39.35 o 
  -9   7   7     1146.83     1265.99     38.53 o 
  -7   7   7     1302.39     1321.86     27.98 o 
  -5   7   7        1.81        9.15      5.80 o 
  -3   7   7      373.71      331.83     21.81 o 
  -1   7   7    17700.85    17315.95    219.09 o 
   1   7   7      123.60      111.24     14.59 o 
   3   7   7     2139.31     2121.86     52.29 o 
   5   7   7       10.15       21.24     14.14 o 
   7   7   7     1302.05     1300.66     83.66 o 
   9   7   7       58.29       46.01     23.72 o 
  11   7   7      279.19      266.15     45.14 o 
  13   7   7      608.67      730.30     94.84 o 
 -22   8   7      268.83      335.27     40.23 o 
 -20   8   7     1033.79     1184.31     74.98 o 
 -18   8   7      431.95      496.97     27.64 o 
 -16   8   7     1411.67     1399.86     49.94 o 
 -14   8   7      110.80       90.94     14.01 o 
 -12   8   7     1512.25     1510.63     43.78 o 
 -10   8   7       24.29       20.33      9.49 o 
  -8   8   7      936.03      795.26     49.87 o 
  -6   8   7       30.12       39.63     11.52 o 
  -4   8   7      344.79      350.58     27.77 o 
  -2   8   7      253.58      267.93     21.80 o 
   0   8   7      678.86      646.96     36.38 o 
   2   8   7      990.72      925.95     50.01 o 
   4   8   7      394.18      397.38     34.74 o 
   6   8   7      855.13      888.28     51.59 o 
   8   8   7       27.72       62.91     26.01 o 
  10   8   7       10.01      -17.90     19.85 o 
  12   8   7       64.05       86.72     46.07 o 
 -21   9   7      297.82      266.98     45.03 o 
 -19   9   7      193.55      228.52     23.79 o 
 -17   9   7      168.02      191.72     26.84 o 
 -15   9   7      878.88      878.56     51.33 o 
 -13   9   7      773.59      805.04     40.85 o 
 -11   9   7      785.49      781.16     40.48 o 
  -9   9   7      890.37      892.14     66.89 o 
  -7   9   7     2611.33     2617.59     66.39 o 
  -5   9   7     2567.93     2555.69     65.35 o 
  -3   9   7      177.30      177.74     19.45 o 
  -1   9   7     1798.51     1772.32     53.35 o 
   1   9   7     1320.51     1312.10     99.51 o 
   3   9   7     1169.64     1051.30     62.75 o 
   5   9   7      795.27      806.85     58.42 o 
   7   9   7       99.76       65.65     26.02 o 
   9   9   7      219.46      286.77     46.92 o 
 -20  10   7      309.21      336.02     75.88 o 
 -18  10   7      214.46      371.25     73.17 o 
 -16  10   7     1419.42     1415.90    117.88 o 
 -14  10   7       17.21       18.97     29.81 o 
 -12  10   7     3110.71     3030.44    106.10 o 
 -10  10   7       19.49       -2.51     11.01 o 
  -8  10   7      637.13      635.89     43.85 o 
  -6  10   7       29.74       17.70     10.96 o 
  -4  10   7      456.70      473.90     35.31 o 
  -2  10   7     1008.24      995.03     50.03 o 
   0  10   7       22.22       24.82     13.50 o 
   2  10   7      704.79      730.68     79.94 o 
   4  10   7        5.90       32.78     19.62 o 
   6  10   7      254.20      257.44     55.55 o 
   8  10   7        1.36      -17.61     25.74 o 
 -17  11   7      345.95      394.28     74.52 o 
 -15  11   7        7.86       13.55     29.81 o 
 -13  11   7       42.88       48.78     33.87 o 
 -11  11   7      273.44      284.61     39.29 o 
  -9  11   7     1326.69     1361.89     81.97 o 
  -7  11   7      143.22      141.82     29.12 o 
  -5  11   7       42.80       56.68     17.96 o 
  -3  11   7      188.81      147.84     25.01 o 
  -1  11   7       13.08       -2.37     27.10 o 
   1  11   7      819.45      950.96     64.17 o 
   3  11   7       37.42       38.25     23.03 o 
   5  11   7     1239.90     1410.48    112.46 o 
   7  11   7        7.52       31.16     32.52 o 
 -14  12   7      323.22      363.12     70.46 o 
 -12  12   7      754.61      835.99     94.84 o 
 -10  12   7      250.12      373.96     69.10 o 
  -8  12   7      107.84      176.14     51.49 o 
  -6  12   7      329.53      384.80     63.68 o 
  -4  12   7       68.41      139.56     43.36 o 
  -2  12   7        0.07        7.58     17.70 o 
   0  12   7        0.16       12.26     19.65 o 
   2  12   7      246.34      262.86     58.26 o 
   4  12   7      306.51      417.32     70.46 o 
 -11  13   7        9.19        0.00     31.16 o 
  -9  13   7      300.12      299.44     65.04 o 
  -7  13   7       98.91       92.13     40.65 o 
  -5  13   7       46.01       93.49     39.29 o 
  -3  13   7      274.58      250.66     58.26 o 
  -1  13   7      403.67      501.32     75.88 o 
 -28   0   8      239.08      234.40     59.62 o 
 -26   0   8     1897.83     1848.12    128.72 o 
 -24   0   8       29.65       50.13     31.16 o 
 -22   0   8      758.73      789.92     73.17 o 
 -20   0   8     1338.90     1288.53     85.36 o 
 -18   0   8     8762.00     8794.86    196.74 o 
 -16   0   8     3350.50     3399.39    117.20 o 
 -14   0   8      199.70      333.36     23.96 o 
 -12   0   8      333.50      249.55     18.79 o 
 -10   0   8      213.34      252.87     20.32 o 
  -8   0   8      925.43      982.58     44.04 o 
  -6   0   8     1162.01     1312.43     44.71 o 
  -4   0   8      829.55      757.31     28.97 o 
  -2   0   8    17367.29    18673.67    238.31 o 
   0   0   8    20959.97    20260.00    262.51 o 
   2   0   8      360.27      496.13     23.46 o 
   4   0   8     1568.89     1373.16     41.18 o 
   6   0   8      510.87      552.29     33.23 o 
   8   0   8      454.80      492.68    117.20 o 
  10   0   8     1842.89     1821.90     92.13 o 
  12   0   8      239.86      143.62     46.07 o 
  14   0   8      461.09      405.12     70.46 o 
 -27   1   8      981.17      968.66     70.37 o 
 -25   1   8     1286.40     1176.38     92.81 o 
 -23   1   8      617.50      631.62     54.20 o 
 -21   1   8       55.01       63.48     11.44 o 
 -19   1   8      559.73      568.58     23.13 o 
 -17   1   8     2605.39     2641.47     69.44 o 
 -15   1   8      168.53      203.00     13.38 o 
 -13   1   8      333.81      321.08     15.96 o 
 -11   1   8     6489.91     6823.07     89.89 o 
  -9   1   8      192.01      218.63     16.48 o 
  -7   1   8        2.55       10.42      6.26 o 
  -5   1   8     1154.58     1254.51     21.26 o 
  -3   1   8    16668.18    18540.17    190.30 o 
  -1   1   8      271.39      262.53     10.50 o 
   1   1   8     1058.42     1246.87     24.70 o 
   3   1   8        1.69        4.54      5.10 o 
   5   1   8       17.05       15.71      7.55 o 
   7   1   8        5.58        5.38      8.30 o 
   9   1   8      136.90      118.25     16.26 o 
  11   1   8      365.36      397.19     30.92 o 
  13   1   8      118.81      134.72     33.03 o 
  15   1   8        1.28      -10.06     16.91 o 
 -26   2   8       27.74       17.07     21.54 o 
 -24   2   8       96.25       79.94     24.91 o 
 -22   2   8     1921.95     1884.11     52.43 o 
 -20   2   8     2105.07     2184.71     62.19 o 
 -18   2   8     1277.63     1210.00     46.85 o 
 -16   2   8        1.51        2.32      6.67 o 
 -14   2   8     6351.34     6466.65    104.03 o 
 -12   2   8      482.71      536.19     21.32 o 
 -10   2   8      975.41     1135.21     28.69 o 
  -8   2   8      125.13      127.65      8.67 o 
  -6   2   8     8137.43     8824.64    107.79 o 
  -4   2   8    10373.37    10661.07    144.01 o 
  -2   2   8      610.77      741.65     18.09 o 
   0   2   8     1385.31     1375.89     26.82 o 
   2   2   8      200.99      240.98     13.76 o 
   4   2   8       42.54       31.13      7.11 o 
   6   2   8     1091.77     1066.05     29.45 o 
   8   2   8       78.40       91.88     14.35 o 
  10   2   8     1213.27     1260.04     43.04 o 
  12   2   8      231.33      243.80     27.06 o 
  14   2   8       83.03       51.02     21.90 o 
 -27   3   8      189.53      216.41     40.51 o 
 -25   3   8        7.08       -2.95     16.20 o 
 -23   3   8     1778.97     2021.25     74.34 o 
 -21   3   8     8761.01     8539.04    140.92 o 
 -19   3   8     1092.45     1124.04     36.02 o 
 -17   3   8     1081.87      954.13     40.99 o 
 -15   3   8     2472.24     2539.64     53.24 o 
 -13   3   8        2.35        5.64      4.25 o 
 -11   3   8     1238.76     1342.43     47.91 o 
  -9   3   8     1228.60     1157.61     36.96 o 
  -7   3   8      890.32      958.62     21.88 o 
  -5   3   8     1427.37     1506.63     31.00 o 
  -3   3   8     2846.15     2624.39     76.86 o 
  -1   3   8       41.62       20.40      4.99 o 
   1   3   8     9978.85    10157.29    120.28 o 
   3   3   8      847.48      810.31     29.89 o 
   5   3   8     2143.63     2001.22     43.12 o 
   7   3   8      897.85      975.13     62.64 o 
   9   3   8        9.72        4.69      8.82 o 
  11   3   8      208.91      193.81     23.89 o 
  13   3   8       34.91        3.56     21.05 o 
 -26   4   8      364.75      396.86     54.96 o 
 -24   4   8     1746.40     1701.06     71.87 o 
 -22   4   8       58.00       47.98     17.39 o 
 -20   4   8      265.71      321.18     22.68 o 
 -18   4   8      637.97      726.37     32.29 o 
 -16   4   8     3205.71     3176.70     60.63 o 
 -14   4   8      499.62      476.57     16.60 o 
 -12   4   8     2436.78     2377.85     40.70 o 
 -10   4   8      378.01      485.34     11.00 o 
  -8   4   8     1172.63     1189.39     19.54 o 
  -6   4   8     1218.98     1238.00     24.29 o 
  -4   4   8      381.98      350.29     13.75 o 
  -2   4   8     2540.45     2454.75     34.65 o 
   0   4   8      486.77      454.39     15.80 o 
   2   4   8     3998.01     3873.10     56.76 o 
   4   4   8        0.37        4.39      5.78 o 
   6   4   8     1774.63     1569.88     49.50 o 
   8   4   8      502.90      470.95     26.51 o 
  10   4   8       74.14       52.89     19.16 o 
  12   4   8        5.44        6.17     15.69 o 
  14   4   8       96.33       59.62     47.42 o 
 -25   5   8     1455.56     1347.18     77.06 o 
 -23   5   8      872.98      888.10     52.56 o 
 -21   5   8      432.50      487.23     75.24 o 
 -19   5   8     1026.81     1005.69     42.08 o 
 -17   5   8     2213.29     2092.61     87.01 o 
 -15   5   8       85.43      137.56     16.76 o 
 -13   5   8     1178.94     1079.68     32.82 o 
 -11   5   8      381.47      383.07     11.75 o 
  -9   5   8      730.02      868.68     17.93 o 
  -7   5   8     2045.09     2107.06     29.83 o 
  -5   5   8     5493.10     5653.38     71.17 o 
  -3   5   8     7623.52     7363.82     89.94 o 
  -1   5   8       63.34       56.00      9.75 o 
   1   5   8      886.94      872.29     27.32 o 
   3   5   8     1719.16     1765.28     41.92 o 
   5   5   8      723.11      717.70     31.06 o 
   7   5   8       65.48       73.72     15.34 o 
   9   5   8       97.05       86.81     20.31 o 
  11   5   8      922.12     1087.81    122.62 o 
  13   5   8      290.16      295.37     67.75 o 
 -24   6   8      689.39      698.84     68.41 o 
 -22   6   8      145.76      118.14     25.24 o 
 -20   6   8     1388.59     1415.59     60.26 o 
 -18   6   8       36.28       17.08     12.97 o 
 -16   6   8      119.81      138.90     17.74 o 
 -14   6   8      631.05      609.06     22.56 o 
 -12   6   8     5149.42     5035.29     68.28 o 
 -10   6   8     2780.95     2713.35     53.87 o 
  -8   6   8      177.62      220.42     13.59 o 
  -6   6   8     4611.42     4335.12     64.53 o 
  -4   6   8     1557.26     1490.47     34.12 o 
  -2   6   8     5128.33     4987.72     83.90 o 
   0   6   8     4015.01     3833.27     71.99 o 
   2   6   8      630.40      644.11     25.28 o 
   4   6   8      840.30      784.64     32.25 o 
   6   6   8      466.23      494.92     31.68 o 
   8   6   8      131.46      157.17     34.45 o 
  10   6   8      191.03      244.55     43.21 o 
  12   6   8       94.11       36.58     39.29 o 
 -23   7   8      519.44      605.38     48.07 o 
 -21   7   8      223.20      168.22     28.29 o 
 -19   7   8      320.38      329.49     40.64 o 
 -17   7   8      181.73      189.42     27.85 o 
 -15   7   8      288.59      290.55     17.53 o 
 -13   7   8      175.08      166.28     14.70 o 
 -11   7   8      513.59      505.16     25.50 o 
  -9   7   8     2861.51     2897.38     64.66 o 
  -7   7   8     9915.83     9764.27    136.24 o 
  -5   7   8     1407.85     1371.26     50.67 o 
  -3   7   8      298.19      306.02     22.06 o 
  -1   7   8     9647.17     9505.21    152.32 o 
   1   7   8       23.46       12.70      8.70 o 
   3   7   8      420.99      441.70     27.58 o 
   5   7   8      103.89       88.36     20.01 o 
   7   7   8      833.78      881.19     64.96 o 
   9   7   8     1233.98     1472.50    162.59 o 
  11   7   8      227.87      199.17     59.62 o 
 -22   8   8        3.94       14.96     21.97 o 
 -20   8   8      153.11       93.49     40.65 o 
 -18   8   8      316.79      222.21     54.20 o 
 -16   8   8      688.66      708.22     37.96 o 
 -14   8   8      106.30      122.01     17.26 o 
 -12   8   8      606.44      581.42     39.24 o 
 -10   8   8     2271.07     2246.33     60.04 o 
  -8   8   8      989.65      981.81     43.22 o 
  -6   8   8     5240.02     5285.61    100.65 o 
  -4   8   8      638.10      639.02     39.61 o 
  -2   8   8      541.96      486.79     33.14 o 
   0   8   8     1069.97     1045.67     40.51 o 
   2   8   8       51.88       54.60     16.51 o 
   4   8   8      177.50      175.49     31.13 o 
   6   8   8      149.13      169.58     32.57 o 
   8   8   8        4.17      -14.19     20.05 o 
  10   8   8      318.31      384.80     70.46 o 
 -21   9   8       76.72       86.72     42.00 o 
 -19   9   8     1292.00     1394.22    120.59 o 
 -17   9   8       36.57       55.65     21.00 o 
 -15   9   8     2534.42     2761.70    123.30 o 
 -13   9   8      333.73      323.42     27.45 o 
 -11   9   8     5586.06     5507.65    121.87 o 
  -9   9   8      121.30      131.31     17.05 o 
  -7   9   8      678.50      716.64     42.63 o 
  -5   9   8     7219.89     7160.71    131.03 o 
  -3   9   8      300.98      328.16     25.37 o 
  -1   9   8     1384.31     1335.70     55.99 o 
   1   9   8       20.91       13.63     13.46 o 
   3   9   8     2628.92     2438.44     98.63 o 
   5   9   8     1015.89      980.22     65.06 o 
   7   9   8      180.25      193.75     50.13 o 
   9   9   8      152.70      235.76     58.26 o 
 -20  10   8        8.95       24.39     31.16 o 
 -18  10   8        1.52       -5.42     28.45 o 
 -16  10   8      224.02      177.50     51.49 o 
 -14  10   8      275.42      289.78     58.94 o 
 -12  10   8       40.87       13.47     16.58 o 
 -10  10   8     1665.11     1789.07     78.52 o 
  -8  10   8      537.77      508.05     31.93 o 
  -6  10   8        7.77       -0.11      9.74 o 
  -4  10   8       70.93       70.16     17.42 o 
  -2  10   8      145.27      168.66     24.46 o 
   0  10   8      196.33      203.41     33.04 o 
   2  10   8      731.10      890.04    155.82 o 
   4  10   8       32.85       31.60     20.58 o 
   6  10   8       19.52       54.20     33.87 o 
 -17  11   8      390.95      516.23     82.65 o 
 -15  11   8     2819.97     3026.90    174.79 o 
 -13  11   8     1027.70      991.80     98.91 o 
 -11  11   8      522.57      559.58     75.88 o 
  -9  11   8     2135.03     2208.08     97.55 o 
  -7  11   8       98.32      119.46     29.13 o 
  -5  11   8      321.88      345.22     40.51 o 
  -3  11   8       33.34       39.85     16.19 o 
  -1  11   8     1868.64     2078.87    111.10 o 
   1  11   8     1810.02     1827.24     88.52 o 
   3  11   8      383.35      368.58     45.96 o 
   5  11   8      916.84     1130.01    104.33 o 
 -14  12   8      469.71      479.64     79.94 o 
 -12  12   8      360.99      398.35     71.81 o 
 -10  12   8        0.01       10.84     28.45 o 
  -8  12   8       24.06       18.97     25.74 o 
  -6  12   8      416.80      418.67     69.10 o 
  -4  12   8      317.40      253.37     55.55 o 
  -2  12   8      419.21      418.67     67.75 o 
   0  12   8      169.36      207.30     54.20 o 
   2  12   8       41.23       20.32     29.81 o 
  -9  13   8      415.25      585.33     85.36 o 
  -7  13   8      366.22      387.51     71.81 o 
  -5  13   8      248.11      116.52     44.71 o 
  -3  13   8      530.69      692.37     86.72 o 
 -27   1   9       80.14       76.77     28.15 o 
 -25   1   9      427.27      483.10     48.86 o 
 -23   1   9       93.37      124.74     26.62 o 
 -21   1   9     3695.76     3817.98     73.87 o 
 -19   1   9     3511.34     3302.66     83.51 o 
 -17   1   9    12700.94    12366.44    160.56 o 
 -15   1   9     4968.09     4889.76     83.92 o 
 -13   1   9     3767.20     3400.08     56.58 o 
 -11   1   9     3567.55     3364.53     52.94 o 
  -9   1   9        6.57       34.13      6.62 o 
  -7   1   9     4067.72     3647.90     59.46 o 
  -5   1   9      191.73      249.55     12.56 o 
  -3   1   9     7343.77     6805.76     75.66 o 
  -1   1   9     2432.60     2585.82     37.12 o 
   1   1   9     5660.00     5448.83     66.10 o 
   3   1   9     2090.09     2040.15     43.27 o 
   5   1   9      210.16      213.09     18.70 o 
   7   1   9     1348.38     1278.26     40.23 o 
   9   1   9      334.36      353.49     25.29 o 
  11   1   9     1307.11     1333.93     53.41 o 
  13   1   9        4.27      -16.64     16.64 o 
 -28   2   9        3.76       25.86     35.91 o 
 -26   2   9      520.69      439.76     48.86 o 
 -24   2   9        2.32       10.67     14.70 o 
 -22   2   9       18.09       26.20      9.76 o 
 -20   2   9      461.97      488.01     33.50 o 
 -18   2   9        2.01        6.53      7.43 o 
 -16   2   9      943.98      923.77     32.81 o 
 -14   2   9      492.71      504.79     22.92 o 
 -12   2   9      186.70      124.64     11.57 o 
 -10   2   9        2.87        5.86      4.31 o 
  -8   2   9    12299.40    13149.99    149.76 o 
  -6   2   9     7770.78     8223.20    103.96 o 
  -4   2   9      444.55      365.91     13.13 o 
  -2   2   9     3456.64     3435.09     46.54 o 
   0   2   9     1480.36     1512.92     29.73 o 
   2   2   9      694.80      718.32     22.16 o 
   4   2   9       30.61       28.23      7.78 o 
   6   2   9      441.55      442.90     24.30 o 
   8   2   9       67.71       74.57     14.42 o 
  10   2   9      476.16      462.06     37.39 o 
  12   2   9       16.50       12.97     19.85 o 
 -27   3   9       25.98       13.41     22.93 o 
 -25   3   9      579.30      535.03     43.62 o 
 -23   3   9     1635.67     1674.93     50.73 o 
 -21   3   9      643.26      765.80     30.16 o 
 -19   3   9      165.26      182.42     22.66 o 
 -17   3   9      986.47      850.28     45.87 o 
 -15   3   9     1594.22     1588.52     34.42 o 
 -13   3   9     3760.15     3629.25     67.26 o 
 -11   3   9     3698.68     3725.34     65.36 o 
  -9   3   9     1852.17     1918.07     32.39 o 
  -7   3   9     3713.50     3478.19     53.69 o 
  -5   3   9     3730.26     3841.90     60.43 o 
  -3   3   9      614.57      559.01     26.75 o 
  -1   3   9     3406.09     3194.11     46.19 o 
   1   3   9      560.45      491.19     24.64 o 
   3   3   9     2686.89     2542.76     59.62 o 
   5   3   9     4445.14     4142.76     75.79 o 
   7   3   9      695.96      668.00     30.62 o 
   9   3   9      191.49      195.45     24.15 o 
  11   3   9      290.11      310.62     35.39 o 
  13   3   9      264.93      322.19     44.76 o 
 -26   4   9      190.17      213.45     33.66 o 
 -24   4   9      378.64      408.93     79.14 o 
 -22   4   9        0.72        2.32      9.32 o 
 -20   4   9      616.97      590.55     30.84 o 
 -18   4   9      189.09      206.74     18.07 o 
 -16   4   9      870.99      824.87     56.27 o 
 -14   4   9      115.42      130.76     13.89 o 
 -12   4   9     4349.95     4643.85     61.19 o 
 -10   4   9     1385.60     1517.43     33.35 o 
  -8   4   9      131.33       84.29      7.16 o 
  -6   4   9      270.60      230.81     13.48 o 
  -4   4   9      187.59      225.41     14.20 o 
  -2   4   9     5806.27     5633.81     86.32 o 
   0   4   9       70.42       46.86      8.63 o 
   2   4   9       49.65       23.12      8.20 o 
   4   4   9       71.56       49.50     10.24 o 
   6   4   9        2.26        7.99     14.47 o 
   8   4   9       95.35       93.04     18.17 o 
  10   4   9      643.20      587.25     65.28 o 
  12   4   9      370.06      365.83     73.17 o 
 -25   5   9      581.82      591.75     58.36 o 
 -23   5   9      648.46      672.17     45.79 o 
 -21   5   9      149.88      141.59     17.56 o 
 -19   5   9      747.97      859.21     74.45 o 
 -17   5   9     1161.65      986.82     37.33 o 
 -15   5   9     2308.31     2357.93     53.55 o 
 -13   5   9      140.77      180.71     14.58 o 
 -11   5   9      291.16      264.34      9.57 o 
  -9   5   9     9953.30     9841.35    127.17 o 
  -7   5   9       26.85       39.14      7.01 o 
  -5   5   9    19523.64    19126.59    209.61 o 
  -3   5   9     1414.74     1388.29     33.30 o 
  -1   5   9     2059.47     1966.45     46.76 o 
   1   5   9     1408.29     1211.42     33.69 o 
   3   5   9      355.93      344.74     20.89 o 
   5   5   9      518.22      499.37     45.57 o 
   7   5   9      509.40      455.59     31.40 o 
   9   5   9     1649.59     1623.01     85.23 o 
  11   5   9       94.97      139.56     50.13 o 
 -24   6   9       64.40      103.77     32.39 o 
 -22   6   9        8.20      -13.80     13.80 o 
 -20   6   9       79.85       69.31     33.87 o 
 -18   6   9       19.61        7.18     11.15 o 
 -16   6   9      623.87      689.23     33.17 o 
 -14   6   9       34.31       32.41      9.56 o 
 -12   6   9     2288.07     2148.97     41.08 o 
 -10   6   9      398.93      409.22     17.84 o 
  -8   6   9       33.60       40.29      9.72 o 
  -6   6   9     2634.50     2755.75     62.48 o 
  -4   6   9     1398.62     1472.12     38.02 o 
  -2   6   9     4190.82     4050.52     81.97 o 
   0   6   9      600.67      516.46     28.00 o 
   2   6   9        4.72        2.78      7.32 o 
   4   6   9       40.68       54.25     21.51 o 
   6   6   9       15.84       31.41     13.27 o 
   8   6   9       75.51       74.52     29.70 o 
  10   6   9      417.13      413.37     53.42 o 
 -23   7   9     1072.79     1148.95     77.87 o 
 -21   7   9       15.94       32.52     31.16 o 
 -19   7   9     1931.54     1628.62    119.23 o 
 -17   7   9       22.33       27.69     14.54 o 
 -15   7   9       16.37       22.99     10.55 o 
 -13   7   9      265.53      264.79     18.05 o 
 -11   7   9      134.91      156.70     15.52 o 
  -9   7   9     5685.96     5723.27    105.43 o 
  -7   7   9     1218.83     1071.56     31.39 o 
  -5   7   9     2138.90     2025.74     47.03 o 
  -3   7   9      673.14      641.96     31.41 o 
  -1   7   9     2589.18     2519.56     63.86 o 
   1   7   9      338.23      296.71     21.05 o 
   3   7   9      439.98      477.24     29.67 o 
   5   7   9      400.61      500.90     59.62 o 
   7   7   9       73.87       75.88     39.29 o 
   9   7   9      768.29      726.24     89.42 o 
 -22   8   9       63.44        4.06     35.23 o 
 -20   8   9     2057.18     1823.73    132.78 o 
 -18   8   9      344.96      327.89     62.33 o 
 -16   8   9      862.89      837.64     36.80 o 
 -14   8   9        1.03       12.88      9.19 o 
 -12   8   9        9.46        1.50      8.38 o 
 -10   8   9      210.91      187.78     21.28 o 
  -8   8   9     1331.66     1375.98     48.89 o 
  -6   8   9     7863.32     7576.37    131.26 o 
  -4   8   9       25.64       10.12      8.07 o 
  -2   8   9       13.73        7.07      9.14 o 
   0   8   9      280.80      234.30     22.66 o 
   2   8   9      274.65      257.92     29.44 o 
   4   8   9       32.52       15.81     17.17 o 
   6   8   9       44.14       25.45     19.85 o 
   8   8   9       31.36       18.97     29.81 o 
 -21   9   9       40.15        2.71     32.52 o 
 -19   9   9        0.35       -5.42     27.10 o 
 -17   9   9      460.71      465.20     29.53 o 
 -15   9   9      520.61      581.06     71.13 o 
 -13   9   9     1849.04     1628.06     68.36 o 
 -11   9   9      465.88      500.28     29.99 o 
  -9   9   9      211.47      243.02     22.83 o 
  -7   9   9      930.96      873.84     38.48 o 
  -5   9   9       29.74       16.01     10.43 o 
  -3   9   9      319.34      350.46     26.65 o 
  -1   9   9        0.39       -1.81     11.73 o 
   1   9   9      611.11      584.48     50.75 o 
   3   9   9      431.59      427.76     46.07 o 
   5   9   9      285.34      288.68     40.51 o 
   7   9   9       27.58        9.48     27.10 o 
 -20  10   9      181.35      181.56     59.62 o 
 -18  10   9       81.49       36.58     35.23 o 
 -16  10   9      471.51      368.54     67.75 o 
 -14  10   9       72.57       59.53     19.69 o 
 -12  10   9     1027.36      981.48     57.62 o 
 -10  10   9     1618.25     1752.76     65.06 o 
  -8  10   9        0.90       11.47     12.92 o 
  -6  10   9      520.94      557.61     39.31 o 
  -4  10   9       93.20       69.09     29.07 o 
  -2  10   9      661.81      710.62     72.33 o 
   0  10   9       29.43       32.86     20.58 o 
   2  10   9        1.56       -0.23     17.17 o 
   4  10   9      165.79      176.95     35.92 o 
   6  10   9      255.89      228.98     56.91 o 
 -17  11   9      306.48      283.18     66.39 o 
 -15  11   9       92.87      149.04     48.78 o 
 -13  11   9      139.19       96.20     43.36 o 
 -11  11   9     2070.90     2060.84    136.85 o 
  -9  11   9       51.08        8.13     25.74 o 
  -7  11   9      994.33      894.63     60.38 o 
  -5  11   9      183.54      144.54     30.17 o 
  -3  11   9      153.86      179.54     33.52 o 
  -1  11   9      237.75      204.59     50.13 o 
   1  11   9       69.28      151.75     46.07 o 
   3  11   9        0.01      -12.19     21.68 o 
 -14  12   9      784.64      850.89    100.26 o 
 -12  12   9       10.05       28.45     35.23 o 
 -10  12   9      163.74      222.21     56.91 o 
  -8  12   9        5.86       -1.35     21.68 o 
  -6  12   9      130.35      100.26     42.00 o 
  -4  12   9      165.35      108.39     39.29 o 
  -2  12   9       12.95       85.36     37.94 o 
   0  12   9       48.29       85.36     39.29 o 
 -28   0  10      193.04      126.01     44.71 o 
 -26   0  10     1606.23     1682.82    116.52 o 
 -24   0  10      447.44      433.58     60.97 o 
 -22   0  10     5322.52     5169.73    116.94 o 
 -20   0  10      124.28      115.99     23.11 o 
 -18   0  10     2206.77     1940.43     59.71 o 
 -16   0  10      204.71      169.83     18.38 o 
 -14   0  10       14.36        6.24      6.44 o 
 -12   0  10        7.37       -4.74      6.71 o 
 -10   0  10     2422.88     2485.74     68.98 o 
  -8   0  10     5634.78     6156.83    136.17 o 
  -6   0  10     1969.16     2342.53     63.15 o 
  -4   0  10      306.26      222.33     15.00 o 
  -2   0  10     7918.32     8303.72    123.11 o 
   0   0  10     1675.84     1668.01     43.71 o 
   2   0  10       81.74       68.76     12.88 o 
   4   0  10     4224.16     4062.23     94.85 o 
   6   0  10      175.51      205.49     28.31 o 
   8   0  10     2481.10     2682.39     82.99 o 
  10   0  10      671.59      645.07     54.12 o 
  12   0  10      134.20      139.50     34.96 o 
 -27   1  10       89.18       51.15     29.81 o 
 -25   1  10       14.53       -0.51     23.03 o 
 -23   1  10       50.95       40.59     14.45 o 
 -21   1  10       88.39      127.71     23.87 o 
 -19   1  10      246.34      256.09     23.93 o 
 -17   1  10     2691.20     2738.92     50.38 o 
 -15   1  10     1217.24     1176.90     33.38 o 
 -13   1  10        8.81       27.02      7.58 o 
 -11   1  10     1928.23     1872.30     35.90 o 
  -9   1  10     5080.50     5168.48     80.78 o 
  -7   1  10     2094.41     1943.93     39.04 o 
  -5   1  10       82.98       83.36      6.85 o 
  -3   1  10     2051.75     2158.86     35.67 o 
  -1   1  10     1040.04     1123.92     25.23 o 
   1   1  10      785.26      784.14     25.34 o 
   3   1  10       93.41       84.32     10.29 o 
   5   1  10       39.74       23.11      8.51 o 
   7   1  10       14.29       19.20      9.88 o 
   9   1  10      105.55       87.43     14.96 o 
  11   1  10      303.59      303.57     35.08 o 
 -28   2  10       74.91       94.17     27.78 o 
 -26   2  10      471.25      482.27     48.86 o 
 -24   2  10      139.38      165.12     17.38 o 
 -22   2  10        1.07       12.87      6.89 o 
 -20   2  10       33.49       37.11     12.34 o 
 -18   2  10     2796.55     2671.19     56.19 o 
 -16   2  10       88.65      111.92     14.04 o 
 -14   2  10      636.01      572.83     38.72 o 
 -12   2  10     1741.57     1894.00     65.71 o 
 -10   2  10        1.50       10.29      4.25 o 
  -8   2  10       68.37      103.73      5.70 o 
  -6   2  10     2721.33     2870.21     47.89 o 
  -4   2  10      207.33      205.75      9.81 o 
  -2   2  10      742.06      679.66     18.37 o 
   0   2  10     1157.40     1243.23     32.69 o 
   2   2  10      281.83      340.30     16.94 o 
   4   2  10      580.86      533.03     23.42 o 
   6   2  10      148.25      126.77     16.08 o 
   8   2  10     1124.28     1207.84     48.48 o 
  10   2  10       10.55       -9.00     15.39 o 
  12   2  10      657.06      647.56     88.07 o 
 -27   3  10        6.05        1.16     25.07 o 
 -25   3  10        6.11       10.88     16.25 o 
 -23   3  10     1233.06     1326.08     42.95 o 
 -21   3  10      454.77      424.00     19.61 o 
 -19   3  10     1438.17     1407.05     51.95 o 
 -17   3  10      272.35      225.09     18.92 o 
 -15   3  10     2203.19     2099.79     50.00 o 
 -13   3  10      408.77      442.57     21.51 o 
 -11   3  10     6840.08     6756.80    101.95 o 
  -9   3  10      218.64      200.44     12.76 o 
  -7   3  10     7877.92     7474.06     99.53 o 
  -5   3  10      855.81      779.56     23.80 o 
  -3   3  10     1165.60     1138.78     30.96 o 
  -1   3  10       48.48       34.09      7.52 o 
   1   3  10      817.46      977.70     38.38 o 
   3   3  10      963.62     1048.02     38.14 o 
   5   3  10     1167.11     1108.19     48.94 o 
   7   3  10      328.90      370.95     29.45 o 
   9   3  10      324.25      336.23     34.85 o 
  11   3  10      524.49      453.47     48.50 o 
 -26   4  10       39.21        5.25     16.94 o 
 -24   4  10        0.25       14.27     15.83 o 
 -22   4  10        1.02        3.77      8.49 o 
 -20   4  10      387.79      401.61     21.17 o 
 -18   4  10       15.31       12.87     13.41 o 
 -16   4  10     1337.49     1354.72     40.37 o 
 -14   4  10     2486.47     2458.63     59.06 o 
 -12   4  10     1551.37     1607.30     32.34 o 
 -10   4  10      765.05      824.13     26.86 o 
  -8   4  10      757.33      686.72     21.08 o 
  -6   4  10        0.41        9.12      6.06 o 
  -4   4  10     3636.81     3737.84     67.71 o 
  -2   4  10        0.14       -0.69      5.76 o 
   0   4  10     2992.83     2879.52     53.64 o 
   2   4  10      112.35      123.02     14.27 o 
   4   4  10        1.20       -2.96      8.55 o 
   6   4  10      452.30      466.50     31.38 o 
   8   4  10       52.46       36.80     15.10 o 
  10   4  10      854.50      866.82     55.81 o 
 -25   5  10      720.34      691.98     81.67 o 
 -23   5  10      333.81      378.91     45.56 o 
 -21   5  10       63.46       87.59     17.01 o 
 -19   5  10      266.17      306.52     22.27 o 
 -17   5  10      252.66      253.16     18.31 o 
 -15   5  10     4015.41     3708.77     83.51 o 
 -13   5  10      997.10      931.80     48.50 o 
 -11   5  10     3243.58     3156.23     54.26 o 
  -9   5  10      123.15      136.09     11.24 o 
  -7   5  10     1675.43     1797.15     39.95 o 
  -5   5  10      357.23      383.07     19.39 o 
  -3   5  10     2173.63     2212.64     48.97 o 
  -1   5  10        0.29       16.05      8.08 o 
   1   5  10      318.40      352.55     21.61 o 
   3   5  10      155.86      152.75     20.04 o 
   5   5  10        3.56       -6.77     10.77 o 
   7   5  10     1374.37     1363.53     59.39 o 
   9   5  10        2.12       -0.39     14.78 o 
  11   5  10       30.62      -17.61     35.23 o 
 -26   6  10       49.81       45.56     48.10 o 
 -24   6  10      387.29      415.13     53.52 o 
 -22   6  10      144.67      108.39     29.62 o 
 -20   6  10     1126.20     1119.75     59.62 o 
 -18   6  10      106.95      110.13     19.28 o 
 -16   6  10      512.41      527.10     31.82 o 
 -14   6  10      297.66      336.82     42.98 o 
 -12   6  10        0.65        0.84      4.66 o 
 -10   6  10     1894.22     1864.77     40.50 o 
  -8   6  10     2665.84     2519.98     50.50 o 
  -6   6  10      905.75      867.87     29.47 o 
  -4   6  10      454.56      405.64     21.26 o 
  -2   6  10      102.90       99.87     13.09 o 
   0   6  10     1058.18     1041.48     35.82 o 
   2   6  10      283.16      250.40     23.01 o 
   4   6  10      979.83      975.34     47.44 o 
   6   6  10     1545.70     1495.09     60.62 o 
   8   6  10      693.34      719.46     85.36 o 
  10   6  10      133.73      231.69     59.62 o 
 -25   7  10        2.63       22.01     23.46 o 
 -23   7  10     1252.20     1296.31     82.84 o 
 -21   7  10      105.79      111.10     40.65 o 
 -19   7  10     1824.58     1892.83    128.72 o 
 -17   7  10      564.24      607.86     42.36 o 
 -15   7  10      542.78      522.75     34.08 o 
 -13   7  10      540.96      492.85     22.89 o 
 -11   7  10      181.92      139.30     15.58 o 
  -9   7  10     1646.52     1597.15     46.65 o 
  -7   7  10      140.91      149.61     14.28 o 
  -5   7  10     1624.13     1621.65     42.32 o 
  -3   7  10     1485.82     1540.76     42.56 o 
  -1   7  10     1496.99     1385.70     46.79 o 
   1   7  10      300.76      311.98     26.60 o 
   3   7  10       17.08       18.33     13.11 o 
   5   7  10     1335.58     1471.44     90.10 o 
   7   7  10        7.12        5.42     27.10 o 
   9   7  10      199.05      260.15     62.33 o 
 -22   8  10        1.06      -21.68     24.39 o 
 -20   8  10       32.96       29.81     32.52 o 
 -18   8  10       41.69       55.55     32.52 o 
 -16   8  10      135.28      134.14     43.36 o 
 -14   8  10      330.53      371.92     22.81 o 
 -12   8  10      890.91      850.55     34.89 o 
 -10   8  10      102.43      101.73     15.25 o 
  -8   8  10     2719.55     2658.40     66.42 o 
  -6   8  10       32.12       52.20     13.47 o 
  -4   8  10      644.22      521.50     26.16 o 
  -2   8  10        0.13        9.51      8.91 o 
   0   8  10       91.34       82.51     16.33 o 
   2   8  10     2040.45     1895.86    109.07 o 
   4   8  10       18.05       11.19     18.66 o 
   6   8  10      142.42      149.04     46.07 o 
   8   8  10      475.03      396.99     71.81 o 
 -21   9  10      177.27       82.65     44.71 o 
 -19   9  10      947.32     1066.33    107.04 o 
 -17   9  10     1202.11     1460.61    117.88 o 
 -15   9  10      254.32      252.94     37.26 o 
 -13   9  10     2615.60     2661.49    136.47 o 
 -11   9  10     1181.92     1142.93     80.63 o 
  -9   9  10     1004.42      973.17     40.71 o 
  -7   9  10      169.98      159.81     19.93 o 
  -5   9  10     2200.56     2126.12     62.16 o 
  -3   9  10      231.02      276.64     25.16 o 
  -1   9  10     1008.56     1121.08     55.34 o 
   1   9  10     1826.67     1864.99     86.21 o 
   3   9  10      306.98      297.94     41.16 o 
   5   9  10      694.22      596.17     77.23 o 
 -20  10  10       28.18       59.62     39.29 o 
 -18  10  10        1.31        5.42     29.81 o 
 -16  10  10       45.30       94.84     40.65 o 
 -14  10  10      246.52      263.72     31.18 o 
 -12  10  10     2165.91     2015.26     70.54 o 
 -10  10  10      124.99      129.48     45.21 o 
  -8  10  10      470.86      506.56     37.56 o 
  -6  10  10      223.39      232.75     27.54 o 
  -4  10  10      470.32      524.60     52.84 o 
  -2  10  10      857.63      811.94     82.65 o 
   0  10  10       44.00       73.83     24.42 o 
   2  10  10        0.01       10.84     25.74 o 
   4  10  10      125.44      136.85     48.78 o 
 -17  11  10     2141.41     2421.25    162.59 o 
 -15  11  10      358.78      528.42     81.30 o 
 -13  11  10      876.20      967.42    101.62 o 
 -11  11  10      691.32      640.88     84.01 o 
  -9  11  10     1679.54     1567.42    105.01 o 
  -7  11  10      151.97      127.36     42.00 o 
  -5  11  10      106.06      108.39     40.65 o 
  -3  11  10       40.31       40.65     31.16 o 
  -1  11  10      748.13      705.92     82.65 o 
   1  11  10      625.97      722.17     85.36 o 
 -14  12  10      514.51      506.74     81.30 o 
 -12  12  10       20.11      -17.61     24.39 o 
 -10  12  10      307.64      336.02     67.75 o 
  -8  12  10      475.11      552.81     78.59 o 
  -6  12  10      219.19      262.86     60.97 o 
  -4  12  10      102.78      170.72     51.49 o 
  -2  12  10        1.70       14.90     31.16 o 
 -27   1  11       36.69       32.72     21.05 o 
 -25   1  11      428.20      474.71     45.44 o 
 -23   1  11      329.79      328.06     31.16 o 
 -21   1  11      799.10      776.90     40.89 o 
 -19   1  11     4933.45     4936.19     84.50 o 
 -17   1  11     1832.53     1872.25     42.25 o 
 -15   1  11    15228.43    14835.82    227.57 o 
 -13   1  11      372.45      392.85     17.15 o 
 -11   1  11     5210.23     5126.90    113.78 o 
  -9   1  11      305.87      347.49     16.66 o 
  -7   1  11     6170.84     6168.90     82.81 o 
  -5   1  11     3586.02     3373.13     45.45 o 
  -3   1  11     2358.11     2392.06     38.09 o 
  -1   1  11     9427.00     8959.73    103.61 o 
   1   1  11      554.28      620.88     29.70 o 
   3   1  11     7191.91     7175.15     89.16 o 
   5   1  11        5.97        2.13      8.18 o 
   7   1  11      478.86      535.11     31.70 o 
   9   1  11       56.93       61.13     15.73 o 
  11   1  11      112.27      135.25     28.21 o 
 -28   2  11      253.94      325.03     65.04 o 
 -26   2  11      172.30      200.85     39.68 o 
 -24   2  11      524.41      505.25     25.81 o 
 -22   2  11      729.27      760.79     42.33 o 
 -20   2  11      134.87       84.09     16.63 o 
 -18   2  11      202.40      238.47     17.86 o 
 -16   2  11      126.18      128.77     14.37 o 
 -14   2  11      928.74      887.42     29.56 o 
 -12   2  11     4383.02     4082.42     62.15 o 
 -10   2  11      585.94      552.39     16.06 o 
  -8   2  11     5593.88     5638.27     76.06 o 
  -6   2  11       34.40       31.23      6.77 o 
  -4   2  11     1525.44     1625.02     46.35 o 
  -2   2  11      423.07      380.34     24.84 o 
   0   2  11     4905.28     4876.98     75.49 o 
   2   2  11       15.85       11.81      7.68 o 
   4   2  11     1727.96     1826.38     72.89 o 
   6   2  11      682.06      660.80     32.21 o 
   8   2  11       21.39        9.68     11.48 o 
  10   2  11       42.22       42.45     19.75 o 
 -27   3  11      814.28      863.95     55.05 o 
 -25   3  11      791.01      791.91     49.26 o 
 -23   3  11     1349.31     1367.34     40.30 o 
 -21   3  11      887.80      915.65     45.68 o 
 -19   3  11      945.67     1033.46     38.62 o 
 -17   3  11     1693.92     1654.21     46.18 o 
 -15   3  11      544.87      599.21     25.75 o 
 -13   3  11     1472.07     1387.29     36.45 o 
 -11   3  11     9789.64    10032.62    144.50 o 
  -9   3  11     4094.94     3902.73    133.62 o 
  -7   3  11     1070.98     1124.28     28.18 o 
  -5   3  11      347.32      317.07     25.47 o 
  -3   3  11     1065.73     1041.37     28.04 o 
  -1   3  11     2474.43     2506.51     48.88 o 
   1   3  11      787.51      826.36     41.41 o 
   3   3  11     1022.38     1027.32     33.74 o 
   5   3  11     1455.12     1465.15     50.57 o 
   7   3  11      989.47      996.75     60.82 o 
   9   3  11      105.47       98.93     23.44 o 
 -26   4  11      503.36      447.08     41.72 o 
 -24   4  11      915.69      857.58     52.39 o 
 -22   4  11       34.34       47.58     10.94 o 
 -20   4  11      319.79      320.81     34.49 o 
 -18   4  11      207.84      206.13     23.56 o 
 -16   4  11     1585.57     1652.84     45.19 o 
 -14   4  11      302.79      262.32     34.36 o 
 -12   4  11     1940.10     1815.78     42.94 o 
 -10   4  11      275.37      295.44     17.82 o 
  -8   4  11      149.31      168.98     12.09 o 
  -6   4  11      636.76      631.36     22.99 o 
  -4   4  11        0.47        1.06      6.01 o 
  -2   4  11      349.82      350.68     18.24 o 
   0   4  11     4885.32     4784.96     77.14 o 
   2   4  11     3275.28     3103.04     73.06 o 
   4   4  11      399.99      452.03     33.97 o 
   6   4  11      328.86      290.72     30.57 o 
   8   4  11      315.59      336.30     34.22 o 
  10   4  11      109.50      165.80     39.29 o 
 -27   5  11      988.03     1266.88    114.49 o 
 -25   5  11      576.49      703.96     63.15 o 
 -23   5  11      846.77      820.14     63.58 o 
 -21   5  11     1558.83     1461.46     58.21 o 
 -19   5  11      560.67      542.38     57.58 o 
 -17   5  11      734.29      865.32     49.93 o 
 -15   5  11       30.55       27.31     12.72 o 
 -13   5  11     6641.66     6217.28    104.75 o 
 -11   5  11      265.72      236.55     17.74 o 
  -9   5  11     5330.82     5066.05     78.52 o 
  -7   5  11      556.95      575.39     22.74 o 
  -5   5  11     1353.65     1379.24     36.95 o 
  -3   5  11     2885.68     2906.86     71.89 o 
  -1   5  11      191.06      209.75     16.15 o 
   1   5  11     2409.08     2328.65     52.48 o 
   3   5  11       61.20       47.25     17.21 o 
   5   5  11      357.27      337.63     32.25 o 
   7   5  11        9.94       -6.53     14.14 o 
   9   5  11      807.73      938.96     98.91 o 
 -26   6  11        0.54       29.45     23.46 o 
 -24   6  11       51.27       17.28     23.11 o 
 -22   6  11       28.40       10.84     31.16 o 
 -20   6  11      212.28      189.33     34.55 o 
 -18   6  11      542.94      535.12     63.89 o 
 -16   6  11       55.59       62.89     14.31 o 
 -14   6  11       95.88      100.40     17.12 o 
 -12   6  11       27.18       65.58      8.81 o 
 -10   6  11      197.84      197.48     14.16 o 
  -8   6  11       54.51       47.35      9.34 o 
  -6   6  11     2576.37     2480.27     53.21 o 
  -4   6  11     4068.02     4014.92     74.11 o 
  -2   6  11      184.45      149.38     15.73 o 
   0   6  11      801.96      706.31     28.07 o 
   2   6  11      330.06      253.13     30.51 o 
   4   6  11      127.82      103.23     20.34 o 
   6   6  11       18.11       17.44     15.15 o 
   8   6  11        0.02       40.65     35.23 o 
 -25   7  11        0.54        8.45     22.14 o 
 -23   7  11      449.05      468.80     78.59 o 
 -21   7  11     1810.54     1899.60    135.49 o 
 -19   7  11        0.18       13.55     24.39 o 
 -17   7  11     3067.48     2893.87     84.82 o 
 -15   7  11       20.33       45.77     18.27 o 
 -13   7  11      998.62     1110.07     33.78 o 
 -11   7  11       22.47       27.19      9.36 o 
  -9   7  11     2308.70     2197.44     75.22 o 
  -7   7  11      596.87      618.16     26.30 o 
  -5   7  11     2663.50     2547.44     56.38 o 
  -3   7  11      396.81      352.95     22.52 o 
  -1   7  11       61.66       68.89     12.00 o 
   1   7  11     1230.46     1240.77     47.75 o 
   3   7  11      885.09      878.75     48.04 o 
   5   7  11     1450.73     1347.33     77.53 o 
   7   7  11       21.09       25.74     32.52 o 
 -22   8  11      144.93      117.88     52.84 o 
 -20   8  11      138.42      241.18     58.26 o 
 -18   8  11      205.72      214.08     51.49 o 
 -16   8  11      451.24      407.59     47.79 o 
 -14   8  11       96.56       81.25     14.19 o 
 -12   8  11     1883.13     1866.82     52.49 o 
 -10   8  11        1.30       23.82     10.13 o 
  -8   8  11      246.66      211.86     32.46 o 
  -6   8  11     1010.30     1024.72     41.68 o 
  -4   8  11      269.23      294.88     24.88 o 
  -2   8  11      885.99      882.06     39.43 o 
   0   8  11        0.80        2.30     10.05 o 
   2   8  11      825.14      936.51    123.30 o 
   4   8  11      630.37      611.40     94.17 o 
   6   8  11      214.40      345.51     65.04 o 
 -21   9  11      203.81      161.24     55.55 o 
 -19   9  11       69.13       62.33     42.00 o 
 -17   9  11      740.85      739.79     88.07 o 
 -15   9  11      182.24      186.30     19.52 o 
 -13   9  11      725.83      793.43     41.31 o 
 -11   9  11     1163.32     1116.71     49.79 o 
  -9   9  11     1465.16     1407.25     56.54 o 
  -7   9  11      439.30      422.57     33.72 o 
  -5   9  11      127.40      115.27     18.95 o 
  -3   9  11      113.95      123.09     19.52 o 
  -1   9  11        0.64       -0.88     10.86 o 
   1   9  11       51.13       60.25     24.08 o 
   3   9  11       60.09       88.07     37.94 o 
   5   9  11      170.82      134.14     47.42 o 
 -20  10  11       42.34       33.87     35.23 o 
 -18  10  11        5.06       -4.06     28.45 o 
 -16  10  11     1539.45     1650.30    128.72 o 
 -14  10  11       27.95      -13.55     24.39 o 
 -12  10  11        7.55       29.60     21.54 o 
 -10  10  11       79.71       79.10     18.74 o 
  -8  10  11      294.84      280.29     30.26 o 
  -6  10  11       15.42       18.82     14.82 o 
  -4  10  11      281.27      325.18     59.62 o 
  -2  10  11        6.23        5.42     24.39 o 
   0  10  11      254.80      265.57     56.91 o 
   2  10  11     1874.18     1784.43    126.01 o 
 -17  11  11     1175.25     1433.51    127.36 o 
 -15  11  11      325.06      295.37     65.04 o 
 -13  11  11      452.91      434.93     74.52 o 
 -11  11  11      224.02      226.33     40.51 o 
  -9  11  11       65.12       46.55     25.27 o 
  -7  11  11      935.67     1120.52    101.62 o 
  -5  11  11       22.16       36.58     32.52 o 
  -3  11  11        0.12        6.77     27.10 o 
  -1  11  11       88.20       60.97     35.23 o 
 -12  12  11      454.31      499.97     81.30 o 
 -10  12  11      147.07      169.37     54.20 o 
  -8  12  11      264.62      239.82     59.62 o 
  -6  12  11       11.10        1.35     28.45 o 
 -28   0  12       14.64       29.81     32.52 o 
 -26   0  12      863.22      924.06     86.72 o 
 -24   0  12      480.00      605.65     67.75 o 
 -22   0  12      124.71      160.28     29.12 o 
 -20   0  12     2968.13     2942.14    107.16 o 
 -18   0  12    11763.61    11239.62    193.45 o 
 -16   0  12     1497.61     1488.06     52.78 o 
 -14   0  12     5156.46     5192.33    127.52 o 
 -12   0  12     4340.88     4158.55    105.41 o 
 -10   0  12      555.23      549.38     30.82 o 
  -8   0  12        2.93        0.00     10.84 o 
  -6   0  12     7852.55     8043.37    144.22 o 
  -4   0  12       19.45       19.05      8.06 o 
  -2   0  12       11.72        2.49      6.60 o 
   0   0  12     9365.58     9086.69    144.78 o 
   2   0  12     1623.56     1559.04     76.27 o 
   4   0  12     1797.12     2201.41     70.13 o 
   6   0  12      662.04      677.59     53.65 o 
   8   0  12       36.40       30.96     22.14 o 
 -27   1  12      237.59      308.95     44.04 o 
 -25   1  12        0.82      -10.42     16.71 o 
 -23   1  12       93.19       63.70     17.42 o 
 -21   1  12      247.14      264.55     30.21 o 
 -19   1  12      812.64      812.92     28.05 o 
 -17   1  12      143.97      175.51     17.07 o 
 -15   1  12     7268.36     7357.57    103.57 o 
 -13   1  12     1797.78     1807.13     37.88 o 
 -11   1  12      296.41      306.31     17.12 o 
  -9   1  12      563.08      550.82     21.00 o 
  -7   1  12     2891.84     2788.81     47.40 o 
  -5   1  12      705.71      760.66     22.40 o 
  -3   1  12        6.28        5.85      5.46 o 
  -1   1  12     3443.02     3231.49     57.51 o 
   1   1  12      163.48      160.85     13.76 o 
   3   1  12      442.61      433.39     22.02 o 
   5   1  12        8.42       -6.18     11.31 o 
   7   1  12      499.72      485.73     30.69 o 
   9   1  12       23.78       23.03     21.08 o 
 -28   2  12       52.11       37.30     23.11 o 
 -26   2  12        0.68        5.80     15.39 o 
 -24   2  12      220.60      280.90     54.07 o 
 -22   2  12       82.95       61.22     16.87 o 
 -20   2  12      378.88      358.91     28.68 o 
 -18   2  12      323.86      356.46     23.33 o 
 -16   2  12     1487.95     1543.61     43.24 o 
 -14   2  12     4223.90     4006.87     88.31 o 
 -12   2  12        0.89        0.58      5.81 o 
 -10   2  12        7.35        2.41      5.32 o 
  -8   2  12      526.10      515.28     22.35 o 
  -6   2  12      318.19      289.42     15.50 o 
  -4   2  12     4855.81     4568.49     68.54 o 
  -2   2  12      176.22      209.43     22.43 o 
   0   2  12      949.62     1006.62     35.95 o 
   2   2  12     1226.51     1177.31     42.60 o 
   4   2  12      452.45      394.31     28.59 o 
   6   2  12      441.01      480.91     32.96 o 
   8   2  12        2.89        7.97     18.73 o 
 -27   3  12       35.07       51.05     22.14 o 
 -25   3  12       26.13       23.45     16.35 o 
 -23   3  12      411.74      365.60     42.42 o 
 -21   3  12      629.46      696.88     39.44 o 
 -19   3  12     1872.13     1816.03     51.79 o 
 -17   3  12      910.06      858.84     32.94 o 
 -15   3  12     3422.94     3193.40     81.49 o 
 -13   3  12      762.45      701.94     36.75 o 
 -11   3  12     1514.26     1568.34     50.84 o 
  -9   3  12      392.45      439.80     21.44 o 
  -7   3  12      114.59      100.62     10.45 o 
  -5   3  12     7389.68     6925.83    101.67 o 
  -3   3  12     5291.64     5115.22     77.04 o 
  -1   3  12      168.26      178.04     15.02 o 
   1   3  12       26.08       12.64      8.16 o 
   3   3  12     4295.05     4211.37     83.51 o 
   5   3  12      187.33      179.65     25.26 o 
   7   3  12        4.31       15.51     14.11 o 
   9   3  12      179.25      208.91     36.47 o 
 -26   4  12       10.86       15.41     20.58 o 
 -24   4  12       57.47       61.59     27.10 o 
 -22   4  12      219.09      236.46     36.26 o 
 -20   4  12       49.76       85.88     24.85 o 
 -18   4  12      238.98      237.97     34.72 o 
 -16   4  12      320.19      253.61     24.45 o 
 -14   4  12     2984.60     2903.11     58.31 o 
 -12   4  12      260.75      291.79     17.99 o 
 -10   4  12     2188.51     2100.85     65.72 o 
  -8   4  12     2169.77     2021.30     42.53 o 
  -6   4  12     3786.44     3469.14     63.30 o 
  -4   4  12       25.30       14.95      8.67 o 
  -2   4  12     2270.67     2277.51     47.86 o 
   0   4  12        9.06       17.45      9.59 o 
   2   4  12      211.12      194.01     19.66 o 
   4   4  12      205.63      208.76     23.31 o 
   6   4  12      783.77      791.37     50.46 o 
   8   4  12      366.60      418.74     52.07 o 
 -27   5  12      138.10      141.51     38.72 o 
 -25   5  12      181.35       88.95     35.91 o 
 -23   5  12      508.42      491.04     51.50 o 
 -21   5  12       72.94       73.88     15.75 o 
 -19   5  12        4.30        1.00      8.78 o 
 -17   5  12       48.65       64.36     12.26 o 
 -15   5  12     1851.82     1730.21     86.55 o 
 -13   5  12     1827.78     1882.30     48.73 o 
 -11   5  12     3928.69     3853.12     76.85 o 
  -9   5  12     4476.83     4197.91     70.16 o 
  -7   5  12      255.75      250.22     17.01 o 
  -5   5  12        2.79        2.76      7.01 o 
  -3   5  12      776.32      736.16     29.79 o 
  -1   5  12     4343.50     4254.78     73.56 o 
   1   5  12      254.18      259.67     19.65 o 
   3   5  12      143.95      188.10     22.34 o 
   5   5  12     1533.75     1593.60     64.14 o 
   7   5  12      492.41      511.04     41.27 o 
 -26   6  12       37.78       17.45     23.34 o 
 -24   6  12      261.44      227.92     42.16 o 
 -22   6  12      247.65      322.47     65.04 o 
 -20   6  12        1.02       11.29     12.12 o 
 -18   6  12     1771.37     1617.13     57.13 o 
 -16   6  12      710.85      751.14     48.10 o 
 -14   6  12       49.89       32.13     12.36 o 
 -12   6  12     4004.30     3630.87     92.35 o 
 -10   6  12       15.45       13.58      6.90 o 
  -8   6  12      166.81      202.73     16.00 o 
  -6   6  12     4658.44     4651.62     81.34 o 
  -4   6  12      144.65      150.40     16.28 o 
  -2   6  12     1859.73     1874.59     56.34 o 
   0   6  12      596.12      648.79     29.86 o 
   2   6  12      652.99      549.22     33.35 o 
   4   6  12      330.57      344.99     29.36 o 
   6   6  12        0.07       29.81     32.52 o 
 -25   7  12      733.49      795.95     69.76 o 
 -23   7  12      107.40       71.81     43.36 o 
 -21   7  12      707.40      807.53     93.49 o 
 -19   7  12     1009.68     1138.14    102.97 o 
 -17   7  12     2853.07     2758.42    111.65 o 
 -15   7  12        0.90       -9.93      9.93 o 
 -13   7  12      704.49      679.24     40.01 o 
 -11   7  12      184.89      177.27     27.97 o 
  -9   7  12      394.95      464.39     27.01 o 
  -7   7  12      997.54      971.56     33.58 o 
  -5   7  12      759.19      773.98     31.53 o 
  -3   7  12      227.33      269.61     21.32 o 
  -1   7  12        1.11       12.45      9.89 o 
   1   7  12     1701.48     1748.68     56.51 o 
   3   7  12      480.24      419.85     37.55 o 
   5   7  12        8.64       20.32     31.16 o 
 -22   8  12      976.39     1239.76    120.59 o 
 -20   8  12      239.66      295.37     63.68 o 
 -18   8  12      112.56       67.75     35.23 o 
 -16   8  12      138.81      249.14     73.84 o 
 -14   8  12       41.06       49.45     20.12 o 
 -12   8  12      115.45      143.37     18.74 o 
 -10   8  12      480.92      483.33     28.56 o 
  -8   8  12      611.76      659.53     33.97 o 
  -6   8  12      127.70      113.57     19.95 o 
  -4   8  12      345.53      337.91     23.90 o 
  -2   8  12      454.35      440.55     27.53 o 
   0   8  12        0.15       -0.01     10.51 o 
   2   8  12      514.17      487.19    139.56 o 
   4   8  12       97.51       86.72     42.00 o 
 -21   9  12     2372.42     2480.87    165.30 o 
 -19   9  12      467.44      391.57     73.17 o 
 -17   9  12      971.24     1069.03    102.97 o 
 -15   9  12      226.91      295.66     57.58 o 
 -13   9  12     1471.41     1625.06     58.08 o 
 -11   9  12       98.09       87.98     23.29 o 
  -9   9  12      172.05      187.51     24.81 o 
  -7   9  12      984.31     1144.60     84.24 o 
  -5   9  12        0.26      -10.90     10.90 o 
  -3   9  12     6570.13     6865.99    151.76 o 
  -1   9  12       66.07       65.38     29.81 o 
   1   9  12      447.53      524.15     49.28 o 
   3   9  12      109.73      146.55     32.53 o 
 -20  10  12       69.09      101.62     48.78 o 
 -18  10  12       11.12       -6.77     27.10 o 
 -16  10  12        5.32       14.90     32.52 o 
 -14  10  12       31.43        4.74     21.08 o 
 -12  10  12       72.86       50.70     22.93 o 
 -10  10  12       59.80       28.93     20.58 o 
  -8  10  12       69.78       62.56     41.33 o 
  -6  10  12      138.53       55.01     27.10 o 
  -4  10  12      288.00      284.53     56.91 o 
  -2  10  12       83.64      150.40     44.71 o 
   0  10  12        3.73       29.81     31.16 o 
 -15  11  12      372.63      299.44     66.39 o 
 -13  11  12      215.50      285.84     46.46 o 
 -11  11  12      556.68      570.02     57.91 o 
  -9  11  12      172.95      209.82     39.93 o 
  -7  11  12     1684.90     1796.63    127.36 o 
  -5  11  12      401.11      350.93     66.39 o 
  -3  11  12      881.74      928.12     97.55 o 
 -27   1  13      737.74      898.43    111.10 o 
 -25   1  13      560.72      523.03     39.18 o 
 -23   1  13     2982.05     3077.12     85.65 o 
 -21   1  13        2.42       11.55      9.38 o 
 -19   1  13     3646.31     3657.63     63.11 o 
 -17   1  13        9.65        8.20      7.40 o 
 -15   1  13      324.23      327.55     22.53 o 
 -13   1  13     5092.83     4936.43     74.22 o 
 -11   1  13      181.64      201.47     19.86 o 
  -9   1  13     8994.99     8871.54    133.52 o 
  -7   1  13       30.56       26.74      6.88 o 
  -5   1  13     5285.28     5089.93     81.86 o 
  -3   1  13      918.42      792.27     29.34 o 
  -1   1  13     1829.27     1863.79     43.08 o 
   1   1  13       96.41       87.46     12.98 o 
   3   1  13       51.12       55.90     12.67 o 
   5   1  13      483.82      476.84     33.28 o 
   7   1  13      102.56      125.16     29.90 o 
 -28   2  13       48.12       84.68     27.78 o 
 -26   2  13      113.70      110.80     23.77 o 
 -24   2  13      959.70     1038.40     73.33 o 
 -22   2  13       28.98       20.80     12.17 o 
 -20   2  13     3537.60     3419.39     68.57 o 
 -18   2  13     2524.26     2490.28     60.45 o 
 -16   2  13      366.71      354.38     28.60 o 
 -14   2  13     3506.46     3276.18     82.09 o 
 -12   2  13     1962.79     1746.30     68.93 o 
 -10   2  13     4649.04     4508.60    135.92 o 
  -8   2  13     1120.82     1094.41     52.61 o 
  -6   2  13     2322.74     2015.66     40.36 o 
  -4   2  13      281.49      295.28     19.17 o 
  -2   2  13     1144.70     1196.94     36.46 o 
   0   2  13      123.73      141.43     15.22 o 
   2   2  13      800.65      824.37     33.83 o 
   4   2  13      238.84      244.32     24.66 o 
   6   2  13        9.55        7.75     15.61 o 
   8   2  13      159.16      223.66     38.79 o 
 -27   3  13     1327.10     1432.57     85.42 o 
 -25   3  13     1575.18     1677.39    117.88 o 
 -23   3  13     1355.38     1414.52     74.66 o 
 -21   3  13     1513.26     1523.46     61.76 o 
 -19   3  13       35.23       22.23     13.02 o 
 -17   3  13     1115.49     1153.81     55.11 o 
 -15   3  13     1464.69     1380.47     55.20 o 
 -13   3  13      929.61      865.98     27.32 o 
 -11   3  13     3560.88     3399.29     67.70 o 
  -9   3  13     4865.25     4777.45     87.67 o 
  -7   3  13      986.33      909.08     28.12 o 
  -5   3  13     2723.72     2733.84     60.25 o 
  -3   3  13        1.30       -1.29      6.19 o 
  -1   3  13       90.60      102.99     12.94 o 
   1   3  13     1639.61     1751.67     45.30 o 
   3   3  13      768.24      807.76     39.54 o 
   5   3  13      826.89      885.07     56.52 o 
   7   3  13        2.93       -5.84     14.06 o 
 -26   4  13       49.72       76.64     27.29 o 
 -24   4  13      387.85      384.42     91.46 o 
 -22   4  13     1733.55     1843.06     85.42 o 
 -20   4  13     1925.89     2077.42    103.65 o 
 -18   4  13      756.07      613.69     59.62 o 
 -16   4  13       73.52       71.19     16.46 o 
 -14   4  13       99.67      101.40     12.00 o 
 -12   4  13     3060.73     3024.52     65.12 o 
 -10   4  13        0.21        5.80      7.41 o 
  -8   4  13     1033.56      979.56     33.89 o 
  -6   4  13     2183.51     2145.57     48.32 o 
  -4   4  13      268.37      295.05     17.59 o 
  -2   4  13       19.85       21.95      8.17 o 
   0   4  13       36.56       32.90     10.17 o 
   2   4  13       55.99       54.31     13.26 o 
   4   4  13        0.02        4.57     11.10 o 
   6   4  13      969.23     1059.10     56.70 o 
 -27   5  13      657.35      604.13    105.68 o 
 -25   5  13      250.56      343.05     65.71 o 
 -23   5  13       23.33       27.10     31.16 o 
 -21   5  13     2684.21     2613.27     71.64 o 
 -19   5  13      676.98      671.46     32.44 o 
 -17   5  13     6244.33     6007.65    124.21 o 
 -15   5  13      821.26      800.08     37.04 o 
 -13   5  13      985.44     1198.43     39.04 o 
 -11   5  13     3642.94     3407.69     73.24 o 
  -9   5  13       85.02       85.75     12.50 o 
  -7   5  13     3816.57     3575.94     67.20 o 
  -5   5  13      467.57      479.25     29.36 o 
  -3   5  13     1640.39     1683.73     56.45 o 
  -1   5  13     1574.99     1590.52     46.66 o 
   1   5  13      874.36      949.81     41.05 o 
   3   5  13       52.87       36.25     14.17 o 
   5   5  13       32.13       35.94     18.65 o 
 -26   6  13      424.00      313.34     75.88 o 
 -24   6  13       71.85      137.80     59.62 o 
 -22   6  13       10.01       -2.71     24.39 o 
 -20   6  13      300.46      261.41     44.71 o 
 -18   6  13       11.73       -2.85     10.66 o 
 -16   6  13      227.38      209.94     30.68 o 
 -14   6  13       63.87       54.36     15.23 o 
 -12   6  13       10.05       -6.17      9.66 o 
 -10   6  13       50.72       63.31     10.21 o 
  -8   6  13     1661.61     1640.24     42.82 o 
  -6   6  13      759.36      712.76     29.67 o 
  -4   6  13      627.75      548.86     42.42 o 
  -2   6  13        1.38       18.68      9.08 o 
   0   6  13      108.77       96.90     15.62 o 
   2   6  13     1115.65     1200.90     48.90 o 
   4   6  13      466.43      414.33     37.48 o 
 -25   7  13      232.60      253.17     44.91 o 
 -23   7  13       36.24       69.10     40.65 o 
 -21   7  13     1917.43     1917.22    135.49 o 
 -19   7  13      737.37      767.61    134.14 o 
 -17   7  13     2474.25     2589.70    197.82 o 
 -15   7  13     2055.56     2110.85    151.07 o 
 -13   7  13       96.06       85.36     18.65 o 
 -11   7  13     1357.78     1390.23     42.91 o 
  -9   7  13      991.12      893.29     36.75 o 
  -7   7  13     1672.74     1474.75     42.66 o 
  -5   7  13       13.61       15.48      9.24 o 
  -3   7  13     2359.09     2349.60     53.46 o 
  -1   7  13        0.56       -0.54     10.42 o 
   1   7  13       22.36       41.31     16.94 o 
   3   7  13      743.97      765.34     58.92 o 
 -22   8  13        9.71        4.06     28.45 o 
 -20   8  13       98.77       24.39     33.87 o 
 -18   8  13      456.91      537.56    138.20 o 
 -16   8  13      550.71      504.47     56.91 o 
 -14   8  13       21.92       21.25     22.36 o 
 -12   8  13       82.62       78.56     15.29 o 
 -10   8  13     1625.42     1429.25     55.00 o 
  -8   8  13      345.40      355.92     55.35 o 
  -6   8  13      315.03      292.91     29.45 o 
  -4   8  13       47.17       56.44     14.39 o 
  -2   8  13     2416.03     2497.65     80.33 o 
   0   8  13      359.09      360.54     42.99 o 
   2   8  13      247.54      268.39     40.20 o 
 -21   9  13       54.10       28.45     35.23 o 
 -19   9  13      174.16      136.85     48.78 o 
 -17   9  13        0.03       16.54     20.58 o 
 -15   9  13      909.73      939.58     70.99 o 
 -13   9  13      408.25      379.91     40.37 o 
 -11   9  13      594.27      562.35     37.01 o 
  -9   9  13       14.22        8.38     13.59 o 
  -7   9  13      355.60      372.22     44.48 o 
  -5   9  13        1.82       15.95     24.39 o 
  -3   9  13       40.96       29.07     20.82 o 
  -1   9  13      275.29      234.96     35.84 o 
   1   9  13       93.48      130.25     32.00 o 
 -18  10  13      145.04      181.56     52.84 o 
 -16  10  13      623.11      685.65     64.96 o 
 -14  10  13       33.84       51.81     24.30 o 
 -12  10  13       64.46      113.19     31.57 o 
 -10  10  13        9.94        7.40     18.52 o 
  -8  10  13      294.74      420.03     70.46 o 
  -6  10  13     2148.44     2148.60     98.17 o 
  -4  10  13       21.44       55.55     36.58 o 
  -2  10  13      152.51      226.27     55.55 o 
 -15  11  13       58.07       94.84     42.00 o 
 -13  11  13       64.13       58.69     28.69 o 
 -11  11  13       54.74       86.04     29.70 o 
  -9  11  13      744.70      574.49     82.65 o 
  -7  11  13       30.62       89.42     39.29 o 
 -28   0  14       22.57       79.94     37.94 o 
 -26   0  14     2123.96     1975.48    121.94 o 
 -24   0  14      958.53     1017.49     61.35 o 
 -22   0  14        1.44      -11.97     11.97 o 
 -20   0  14      196.88      204.69     22.95 o 
 -18   0  14     1730.97     1636.19     54.74 o 
 -16   0  14    20273.14    19769.04    377.95 o 
 -14   0  14     3797.00     3892.07    107.08 o 
 -12   0  14     3335.00     3060.98    223.56 o 
 -10   0  14     3193.95     3152.91    146.33 o 
  -8   0  14      818.88      935.68     46.55 o 
  -6   0  14     2831.14     2795.60     92.15 o 
  -4   0  14      244.40      273.55     64.36 o 
  -2   0  14     1629.51     1493.54     71.33 o 
   0   0  14     1952.35     1959.84     85.41 o 
   2   0  14      248.96      304.73     38.32 o 
   4   0  14      160.54      180.20     47.42 o 
   6   0  14     2565.02     2628.55    155.82 o 
 -27   1  14      199.04      282.18     39.25 o 
 -25   1  14     1252.60     1166.66     53.95 o 
 -23   1  14        8.01        9.32      9.65 o 
 -21   1  14     1229.48     1193.24     41.14 o 
 -19   1  14      750.33      714.85     29.97 o 
 -17   1  14      833.63      788.10     40.98 o 
 -15   1  14      749.88      755.15     38.37 o 
 -13   1  14     3942.98     3852.94    106.88 o 
 -11   1  14       68.82       87.55     15.52 o 
  -9   1  14     1020.64     1032.60     33.35 o 
  -7   1  14     3174.95     3146.69     58.79 o 
  -5   1  14      595.88      563.25     24.44 o 
  -3   1  14     1255.80     1091.04     36.18 o 
  -1   1  14       48.35       86.27     13.95 o 
   1   1  14       84.40       75.34     14.69 o 
   3   1  14      555.89      677.66     44.06 o 
   5   1  14       39.20       40.07     23.34 o 
 -28   2  14       45.35       26.08     23.56 o 
 -26   2  14       79.16       53.09     26.02 o 
 -24   2  14       39.68       76.27     24.85 o 
 -22   2  14     2027.98     2068.62     62.21 o 
 -20   2  14     1129.95     1038.07     42.17 o 
 -18   2  14     1291.93     1143.16     58.03 o 
 -16   2  14       18.08        9.30      9.97 o 
 -14   2  14     3052.17     2926.99     78.58 o 
 -12   2  14     6035.49     5870.56     99.57 o 
 -10   2  14     2821.24     2660.03     58.97 o 
  -8   2  14      629.60      643.14     33.18 o 
  -6   2  14     3571.54     3386.45     69.51 o 
  -4   2  14     1533.73     1556.11     37.68 o 
  -2   2  14        8.03       -2.03      6.57 o 
   0   2  14       94.62       89.05     13.33 o 
   2   2  14     2385.99     2251.35     90.82 o 
   4   2  14      275.46      333.54     42.56 o 
   6   2  14       62.05      117.75     30.48 o 
 -27   3  14      441.22      537.90     55.35 o 
 -25   3  14      192.63      284.21     42.12 o 
 -23   3  14     3059.77     2817.64    100.42 o 
 -21   3  14      322.93      347.70     66.39 o 
 -19   3  14        0.27       -0.37     10.16 o 
 -17   3  14     4775.29     4444.93    106.96 o 
 -15   3  14      636.28      663.68     37.31 o 
 -13   3  14      113.54      106.18     12.26 o 
 -11   3  14     1216.84     1140.61     36.62 o 
  -9   3  14     1411.40     1294.30     48.99 o 
  -7   3  14      409.12      333.57     18.72 o 
  -5   3  14       23.77        3.20      6.77 o 
  -3   3  14      512.46      484.49     25.26 o 
  -1   3  14       16.32       15.01      8.41 o 
   1   3  14      139.77      152.75     18.23 o 
   3   3  14       65.23       77.39     23.28 o 
   5   3  14     1130.10     1098.92     71.33 o 
 -26   4  14       10.39       39.21     22.14 o 
 -24   4  14      831.43      822.21     63.15 o 
 -22   4  14      400.60      345.68     67.75 o 
 -20   4  14      376.13      440.75     78.59 o 
 -18   4  14     2009.52     1688.88    138.20 o 
 -16   4  14       17.07        2.58      6.51 o 
 -14   4  14     1062.14      853.06     31.92 o 
 -12   4  14     1127.68      947.04     34.95 o 
 -10   4  14     5516.18     5344.16     99.68 o 
  -8   4  14     3335.83     3211.09     61.19 o 
  -6   4  14      535.79      546.75     24.90 o 
  -4   4  14       28.01       17.75      7.82 o 
  -2   4  14     3902.31     3632.81     92.30 o 
   0   4  14      351.82      356.73     23.13 o 
   2   4  14       15.78       13.29     19.54 o 
   4   4  14      224.44      256.99     31.36 o 
 -25   5  14      126.98      171.54     37.26 o 
 -23   5  14      507.59      478.29     74.52 o 
 -21   5  14      470.80      504.27     29.17 o 
 -19   5  14       90.92       92.40     14.99 o 
 -17   5  14        0.32        1.57      9.27 o 
 -15   5  14        4.95       -8.03      8.03 o 
 -13   5  14     3201.35     2984.25     69.05 o 
 -11   5  14      379.49      383.93     25.81 o 
  -9   5  14      553.19      562.65     23.92 o 
  -7   5  14        3.42       10.25      7.74 o 
  -5   5  14       20.40        2.33      7.69 o 
  -3   5  14      293.45      248.93     18.92 o 
  -1   5  14      121.59      115.91     14.88 o 
   1   5  14      595.44      685.40     46.90 o 
   3   5  14       18.69        4.42     14.25 o 
 -26   6  14      312.62      260.70     46.83 o 
 -24   6  14      187.23      277.76     63.68 o 
 -22   6  14       21.22      105.68     42.00 o 
 -20   6  14        2.96       11.29     20.32 o 
 -18   6  14        0.27       19.94     12.26 o 
 -16   6  14      335.29      260.23     37.34 o 
 -14   6  14     4127.04     3862.54    124.95 o 
 -12   6  14       64.07       60.91     16.17 o 
 -10   6  14     1126.80     1222.19     35.37 o 
  -8   6  14      588.34      625.14     27.62 o 
  -6   6  14     2138.43     1973.96     64.78 o 
  -4   6  14      364.32      341.61     22.96 o 
  -2   6  14      251.75      281.77     22.37 o 
   0   6  14      362.46      414.61     35.39 o 
   2   6  14      139.36      135.60     24.62 o 
 -23   7  14       19.17      -21.68     23.03 o 
 -21   7  14      559.81      623.26     84.01 o 
 -19   7  14      448.45      370.17     92.81 o 
 -17   7  14     1069.24     1098.09     72.91 o 
 -15   7  14     2162.47     2062.87    136.85 o 
 -13   7  14       11.28       15.79     16.58 o 
 -11   7  14      268.78      255.11     39.51 o 
  -9   7  14      213.70      166.96     21.21 o 
  -7   7  14     1427.37     1483.84     48.12 o 
  -5   7  14       65.34       45.00     12.83 o 
  -3   7  14     1165.76     1220.71     95.63 o 
  -1   7  14       91.83       76.06     19.92 o 
   1   7  14      710.76      751.85     47.37 o 
 -22   8  14       17.00       18.97     35.23 o 
 -20   8  14       11.67       -7.63     20.58 o 
 -18   8  14      593.15      694.43     63.45 o 
 -16   8  14      116.77       71.33     26.82 o 
 -14   8  14     1887.47     1918.45     93.32 o 
 -12   8  14       60.80       38.69     12.41 o 
 -10   8  14      719.91      626.42     57.91 o 
  -8   8  14       11.87        6.04     11.26 o 
  -6   8  14       87.49      143.99     63.68 o 
  -4   8  14      144.33      134.76     23.82 o 
  -2   8  14        0.06        4.69     18.52 o 
   0   8  14      674.56      808.48     63.00 o 
 -21   9  14     1228.16     1077.16    113.81 o 
 -19   9  14      432.81      452.54     77.23 o 
 -17   9  14      180.07      196.70     43.36 o 
 -15   9  14      506.42      495.98     54.93 o 
 -13   9  14       76.60       63.38     15.12 o 
 -11   9  14     2240.16     2339.67    135.49 o 
  -9   9  14       37.85       33.81     21.54 o 
  -7   9  14     1265.86     1502.84     81.81 o 
  -5   9  14       57.87       61.76     35.23 o 
  -3   9  14      993.88      917.28     92.13 o 
  -1   9  14     1524.68     1569.03     81.71 o 
 -18  10  14      156.95      283.18     67.75 o 
 -16  10  14       69.81       76.49     29.65 o 
 -14  10  14        3.81       13.96     20.45 o 
 -12  10  14       59.67       50.71     29.81 o 
 -10  10  14       29.62       19.99     29.81 o 
  -8  10  14      374.74      404.26     49.17 o 
  -6  10  14        8.52        9.48     27.10 o 
  -4  10  14      786.61      945.74     98.91 o 
 -27   1  15     1635.48     1819.96    109.07 o 
 -25   1  15      380.13      483.25     47.36 o 
 -23   1  15      851.04      933.93     43.27 o 
 -21   1  15     2885.60     2805.55     73.14 o 
 -19   1  15       45.47       33.26     12.01 o 
 -17   1  15     1989.73     1902.83     68.78 o 
 -15   1  15       74.90       37.56     15.88 o 
 -13   1  15      950.52      965.37     88.94 o 
 -11   1  15      987.06      960.37     39.75 o 
  -9   1  15     2077.98     2054.26     65.32 o 
  -7   1  15      654.68      573.24     29.33 o 
  -5   1  15      695.23      650.91     33.83 o 
  -3   1  15      591.25      638.81     29.87 o 
  -1   1  15      195.75      222.72     21.60 o 
   1   1  15      219.50      231.51     63.68 o 
   3   1  15     1122.39     1030.97    189.01 o 
   5   1  15       96.05       69.86     26.33 o 
 -28   2  15        6.60       21.29     21.54 o 
 -26   2  15      144.92      168.22     64.36 o 
 -24   2  15      246.30      306.36     48.19 o 
 -22   2  15      713.83      720.51     38.58 o 
 -20   2  15      828.36      851.79     46.67 o 
 -18   2  15      707.07      674.69     54.59 o 
 -16   2  15     1397.73     1296.24     51.66 o 
 -14   2  15     2587.91     2483.95     72.46 o 
 -12   2  15     5178.07     5079.80     92.79 o 
 -10   2  15      172.37      218.30     18.38 o 
  -8   2  15      114.70      138.39     13.77 o 
  -6   2  15      557.98      548.72     25.85 o 
  -4   2  15       59.33       80.40     15.76 o 
  -2   2  15       50.00       65.59     13.38 o 
   0   2  15      475.94      407.24     27.85 o 
   2   2  15     1053.18     1026.79    132.11 o 
   4   2  15        1.63        2.54     19.62 o 
 -27   3  15      555.72      510.54     54.95 o 
 -25   3  15     1884.32     2109.17     96.11 o 
 -23   3  15      312.47      339.35     35.54 o 
 -21   3  15      425.48      364.43     43.93 o 
 -19   3  15     1342.33     1412.27     58.39 o 
 -17   3  15       17.24       31.76     13.11 o 
 -15   3  15      518.08      537.42     24.06 o 
 -13   3  15     1076.57      883.53     32.93 o 
 -11   3  15      949.71      870.06     51.63 o 
  -9   3  15     1099.09     1097.21     39.42 o 
  -7   3  15     1541.40     1546.81     37.95 o 
  -5   3  15       31.20       34.17      8.95 o 
  -3   3  15      153.03      125.56     14.64 o 
  -1   3  15       13.10        3.77      9.25 o 
   1   3  15       36.26       56.71     23.46 o 
   3   3  15      555.76      611.62     65.71 o 
 -26   4  15      213.38      222.84     42.68 o 
 -24   4  15      539.05      614.10     91.46 o 
 -22   4  15      503.36      423.76     49.38 o 
 -20   4  15      297.58      334.78     42.60 o 
 -18   4  15       70.40       56.07      9.77 o 
 -16   4  15     3080.45     3200.36    104.62 o 
 -14   4  15      132.79      205.12     20.53 o 
 -12   4  15     1285.28     1321.61     43.11 o 
 -10   4  15     1191.66     1198.43     42.08 o 
  -8   4  15      757.55      709.84     27.28 o 
  -6   4  15       61.11       47.48     10.19 o 
  -4   4  15       32.77       17.35      8.27 o 
  -2   4  15      147.35      166.92     18.41 o 
   0   4  15      136.12      115.55     22.44 o 
   2   4  15      520.96      528.98     48.67 o 
 -25   5  15      306.12      320.14     46.40 o 
 -23   5  15     1248.55     1128.47     77.93 o 
 -21   5  15        0.88       12.53     11.06 o 
 -19   5  15      453.47      467.34     55.59 o 
 -17   5  15      878.03      782.58     40.69 o 
 -15   5  15     3091.23     3275.07    139.19 o 
 -13   5  15       84.57       88.19     14.93 o 
 -11   5  15      818.63      878.93     53.27 o 
  -9   5  15      546.08      592.79     45.05 o 
  -7   5  15      406.13      383.65     25.03 o 
  -5   5  15      138.95      158.52     16.76 o 
  -3   5  15      153.07      150.59     17.67 o 
  -1   5  15     2105.15     2300.94     77.04 o 
   1   5  15       38.62       58.66     19.63 o 
 -24   6  15       85.81      154.46     52.84 o 
 -22   6  15      170.79      172.80     37.05 o 
 -20   6  15      287.39      212.48     38.79 o 
 -18   6  15       26.38       26.73     19.48 o 
 -16   6  15        0.96       16.69     17.53 o 
 -14   6  15       24.63       -1.55     30.49 o 
 -12   6  15       57.42       59.77     21.54 o 
 -10   6  15        7.70        3.31      7.98 o 
  -8   6  15      424.16      465.65     42.11 o 
  -6   6  15     1988.28     1965.57     57.21 o 
  -4   6  15        2.39        5.42     13.02 o 
  -2   6  15       15.82       14.46     14.59 o 
   0   6  15      154.62      199.92     28.68 o 
 -23   7  15       38.09       78.59     42.00 o 
 -21   7  15      387.30      285.71     46.22 o 
 -19   7  15     2713.12     2950.55    123.45 o 
 -17   7  15      162.48      220.19     51.49 o 
 -15   7  15      744.38      735.75     59.79 o 
 -13   7  15       17.90       33.55     19.85 o 
 -11   7  15      106.92      134.99     16.50 o 
  -9   7  15        2.80        0.96     10.69 o 
  -7   7  15       15.83       37.49     12.51 o 
  -5   7  15      348.37      331.11     35.89 o 
  -3   7  15       38.67       46.00     16.25 o 
  -1   7  15     1356.56     1457.83     63.78 o 
 -22   8  15       24.15       58.26     40.65 o 
 -20   8  15       17.13       68.83     28.55 o 
 -18   8  15      202.38      244.45     43.95 o 
 -16   8  15       50.42       64.46     43.36 o 
 -14   8  15      410.63      546.17     54.51 o 
 -12   8  15       16.63       23.72     15.17 o 
 -10   8  15     1643.40     1768.78     88.15 o 
  -8   8  15      263.40      261.13     39.25 o 
  -6   8  15       60.51       99.94     63.68 o 
  -4   8  15      500.27      607.95     61.73 o 
  -2   8  15        5.59       12.93     15.92 o 
 -19   9  15       70.28       39.34     27.78 o 
 -17   9  15       58.23      114.47     35.91 o 
 -15   9  15       18.51       -6.52     20.05 o 
 -13   9  15      299.86      339.68     50.81 o 
 -11   9  15      115.72       81.08     26.77 o 
  -9   9  15      454.13      443.92     50.35 o 
  -7   9  15      531.77      490.98     71.13 o 
  -5   9  15      206.25      169.39     45.39 o 
 -16  10  15       37.11        3.57     23.46 o 
 -14  10  15      849.95      918.38     82.65 o 
 -12  10  15      238.26      301.63     45.96 o 
 -10  10  15      137.03      185.04     38.37 o 
  -8  10  15      117.77       87.48     29.95 o 
 -24   0  16        0.48       -8.13     21.68 o 
 -22   0  16      279.70      233.05     54.20 o 
 -20   0  16     1320.48     1425.38    107.04 o 
 -18   0  16        0.03       -2.71     18.97 o 
 -16   0  16     1029.37      924.06     84.01 o 
 -14   0  16      348.88      390.22     58.26 o 
 -12   0  16     3504.60     3119.03    155.82 o 
 -10   0  16     3952.19     3711.53    110.51 o 
  -8   0  16     2316.87     2270.88     88.07 o 
  -6   0  16     3063.39     3228.82    111.03 o 
  -4   0  16       47.48       22.88     16.93 o 
   0   0  16        2.78        0.00     18.97 o 
   2   0  16     1231.04     1323.76    112.46 o 
 -27   1  16       18.63       46.55     25.05 o 
 -25   1  16        1.66       13.10     14.23 o 
 -23   1  16        8.64       17.36     15.54 o 
 -21   1  16     1137.47     1088.96    119.98 o 
 -19   1  16      185.13      170.82     32.20 o 
 -17   1  16      141.24      120.15     26.62 o 
 -15   1  16       38.86       52.47     25.07 o 
 -13   1  16     1543.43     1509.21     54.65 o 
 -11   1  16      741.80      668.91     35.67 o 
  -9   1  16       37.74       29.69      9.92 o 
  -7   1  16      201.39      202.90     20.80 o 
  -5   1  16       36.59       43.50     14.08 o 
  -3   1  16      694.68      694.51     54.12 o 
  -1   1  16        5.03       -2.49     14.64 o 
   1   1  16      228.59      264.26     39.75 o 
   3   1  16      520.10      472.70     82.65 o 
 -28   2  16       18.99       28.87     50.13 o 
 -26   2  16       62.11       62.87     25.71 o 
 -24   2  16     1983.98     1999.65     81.81 o 
 -22   2  16      985.68     1003.35     44.79 o 
 -20   2  16        7.33       12.53     13.15 o 
 -18   2  16        5.12      -10.37     13.84 o 
 -16   2  16      457.67      482.08     34.07 o 
 -14   2  16      367.76      369.61     22.41 o 
 -12   2  16     2915.82     2739.10    189.57 o 
 -10   2  16     1402.20     1349.63     63.26 o 
  -8   2  16      673.38      678.86     33.11 o 
  -6   2  16     3218.17     3024.23     75.89 o 
  -4   2  16      433.81      486.86     46.52 o 
  -2   2  16     1618.30     1686.35     82.87 o 
   0   2  16        0.30       -6.77     20.32 o 
   2   2  16      425.74      470.60     53.52 o 
 -27   3  16       11.05      -10.02     23.03 o 
 -25   3  16     1465.00     1479.15     97.83 o 
 -23   3  16        3.51       -2.70     13.64 o 
 -21   3  16      586.37      619.07     54.59 o 
 -19   3  16      290.13      263.22     29.79 o 
 -17   3  16     3952.72     3970.72     78.17 o 
 -15   3  16     1124.19     1094.47     37.41 o 
 -13   3  16      446.64      369.87     23.84 o 
 -11   3  16      198.05      190.47     19.08 o 
  -9   3  16     1046.09      970.72     38.67 o 
  -7   3  16     1187.67     1267.45     79.96 o 
  -5   3  16        9.65       -2.00     10.20 o 
  -3   3  16     1460.72     1336.07     56.18 o 
  -1   3  16      506.08      580.15     52.67 o 
   1   3  16       58.52       59.57     25.05 o 
 -26   4  16      847.26      829.58     84.01 o 
 -24   4  16        6.53       -7.39     15.73 o 
 -22   4  16      664.25      709.26     62.33 o 
 -20   4  16     1160.00     1106.74     91.46 o 
 -18   4  16     1869.45     1871.54     56.22 o 
 -16   4  16       96.23       86.86     14.67 o 
 -14   4  16      335.25      316.63     23.49 o 
 -12   4  16      294.55      266.81     22.59 o 
 -10   4  16      661.85      698.23     40.41 o 
  -8   4  16     1461.33     1599.50     47.33 o 
  -6   4  16      583.88      608.15     37.94 o 
  -4   4  16     1084.05     1175.21     44.63 o 
  -2   4  16        1.78       -3.52     21.00 o 
   0   4  16     1312.31     1453.74    117.88 o 
 -25   5  16        6.71        8.75     22.76 o 
 -23   5  16     1089.00      990.58    130.75 o 
 -21   5  16     2046.21     2058.16     99.72 o 
 -19   5  16       16.63       32.39     20.05 o 
 -17   5  16       19.48       21.88     18.88 o 
 -15   5  16        6.85       -1.62     14.83 o 
 -13   5  16     1572.74     1580.69     60.81 o 
 -11   5  16       56.81       88.15     18.63 o 
  -9   5  16      223.16      205.41     18.24 o 
  -7   5  16      230.55      220.78     20.79 o 
  -5   5  16       65.78       72.86     18.36 o 
  -3   5  16      525.57      523.26     44.33 o 
  -1   5  16       44.24       78.54     23.94 o 
 -24   6  16      401.48      276.40     65.04 o 
 -22   6  16      583.25      614.02     66.39 o 
 -20   6  16        6.44        9.81     27.10 o 
 -18   6  16     1036.16     1198.13     76.97 o 
 -16   6  16      329.31      323.58     67.75 o 
 -14   6  16     2665.82     2764.20    109.96 o 
 -12   6  16       34.13       27.10     18.13 o 
 -10   6  16       35.80       60.58     12.27 o 
  -8   6  16       69.66       85.61     15.00 o 
  -6   6  16      462.75      519.22     42.22 o 
  -4   6  16     2056.82     2169.05    138.32 o 
  -2   6  16       57.76       44.02     17.96 o 
 -23   7  16       43.94       93.53     34.00 o 
 -21   7  16      149.47      115.37     37.94 o 
 -19   7  16      878.11      936.36     71.27 o 
 -17   7  16      492.31      485.51     52.65 o 
 -15   7  16     1078.85     1200.45    145.65 o 
 -13   7  16      106.48       84.22     26.69 o 
 -11   7  16       25.02       19.79     10.72 o 
  -9   7  16       31.01       33.57     21.16 o 
  -7   7  16        1.38       -6.69     11.98 o 
  -5   7  16      332.06      315.87     33.89 o 
  -3   7  16      127.32      159.04     27.63 o 
 -20   8  16      621.74      724.27     68.66 o 
 -18   8  16     1307.27     1425.24    169.37 o 
 -16   8  16      139.85      132.74     33.16 o 
 -14   8  16      595.49      652.90     60.16 o 
 -12   8  16      838.19      793.15     63.06 o 
 -10   8  16       15.84       36.79     21.54 o 
  -8   8  16      239.67      242.45     39.06 o 
  -6   8  16      246.71      229.37     71.13 o 
  -4   8  16       78.77       55.13     20.42 o 
 -17   9  16      128.40      115.61     34.49 o 
 -15   9  16      948.29      918.36     73.31 o 
 -13   9  16        2.74       -2.36     20.32 o 
 -11   9  16      562.05      539.21     56.43 o 
  -9   9  16      426.36      535.60     55.89 o 
  -7   9  16      260.00      239.43     40.64 o 
 -25   1  17      600.95      649.80     71.13 o 
 -23   1  17       64.35       95.53     29.21 o 
 -21   1  17     1475.24     1473.33     80.92 o 
 -19   1  17       60.75       67.37     23.89 o 
 -17   1  17     3743.46     3771.74    130.26 o 
 -15   1  17      288.21      321.18     69.10 o 
 -13   1  17       97.37      116.73     17.93 o 
 -11   1  17      926.78      913.53     65.71 o 
  -9   1  17       19.90       13.85     15.24 o 
  -7   1  17     1422.12     1299.16     71.84 o 
  -5   1  17       73.50       66.42     22.38 o 
  -3   1  17      904.96     1015.98    105.01 o 
  -1   1  17        0.13       -2.32     16.26 o 
   1   1  17        0.07       -8.75     17.70 o 
 -26   2  17      126.35      164.48     38.32 o 
 -24   2  17       11.31        8.94     19.85 o 
 -22   2  17      165.36      142.52     52.84 o 
 -20   2  17      203.91      316.09     41.98 o 
 -18   2  17       30.45       25.45     17.24 o 
 -16   2  17      233.57      248.37     44.61 o 
 -14   2  17       14.37       34.01     11.93 o 
 -12   2  17        6.85       24.35     16.75 o 
 -10   2  17     1057.50      972.07     74.52 o 
  -8   2  17      281.50      279.86     38.18 o 
  -6   2  17     1177.56     1264.64    120.59 o 
  -4   2  17      671.21      673.04     55.99 o 
  -2   2  17      657.42      675.01     73.84 o 
   0   2  17       56.68       42.68     22.76 o 
 -27   3  17       22.76       12.62     38.62 o 
 -25   3  17       19.55        0.37     16.09 o 
 -23   3  17      718.06      770.25     61.16 o 
 -21   3  17      845.86      989.76     89.42 o 
 -19   3  17      179.02      197.07     35.91 o 
 -17   3  17       66.68      106.03     15.35 o 
 -15   3  17      350.35      345.44     26.62 o 
 -13   3  17      752.26      587.45     49.96 o 
 -11   3  17       85.36        7.28     38.62 o 
  -9   3  17        0.28       11.52     15.33 o 
  -7   3  17      202.92      193.95     33.49 o 
  -5   3  17       23.60       14.04     17.17 o 
  -3   3  17      139.27      172.29     33.04 o 
  -1   3  17        3.52       -7.39     15.61 o 
 -26   4  17       55.33       96.88     30.66 o 
 -24   4  17      371.16      424.02     53.39 o 
 -22   4  17        1.21      -18.13     18.13 o 
 -20   4  17     1625.41     1647.85     52.25 o 
 -18   4  17       34.11       28.85     22.36 o 
 -16   4  17       28.59       43.58     15.92 o 
 -14   4  17      123.25      113.96     30.37 o 
 -12   4  17      302.85      319.59     30.55 o 
 -10   4  17     1476.08     1373.94     56.25 o 
  -8   4  17      268.74      245.26     37.03 o 
  -6   4  17     1229.67     1233.04     73.25 o 
  -4   4  17       40.03       49.87     22.50 o 
  -2   4  17      644.95      857.73     63.71 o 
 -25   5  17      219.44      152.25     38.72 o 
 -23   5  17      383.26      329.45     49.00 o 
 -21   5  17       68.83       71.04     53.52 o 
 -19   5  17      745.89      760.15     61.72 o 
 -17   5  17        1.21       13.41     18.88 o 
 -15   5  17      401.75      344.11     42.65 o 
 -13   5  17      114.67      178.76     25.45 o 
 -11   5  17       27.32       43.21     21.75 o 
  -9   5  17      236.38      234.46     19.66 o 
  -7   5  17     2080.36     2165.42     74.56 o 
  -5   5  17      227.62      337.92     33.00 o 
  -3   5  17        3.39       23.03     20.12 o 
 -24   6  17      207.20      121.56     35.84 o 
 -22   6  17     1110.04     1260.76     84.94 o 
 -20   6  17      256.39      324.49     51.49 o 
 -18   6  17      224.48      292.42     88.75 o 
 -16   6  17      152.83      159.42     39.29 o 
 -14   6  17      277.81      249.37     38.72 o 
 -12   6  17        3.19       -0.49     15.61 o 
 -10   6  17       42.84       29.96     11.15 o 
  -8   6  17       77.27      136.44     24.22 o 
  -6   6  17     1005.53     1087.40     55.23 o 
  -4   6  17      543.10      552.92     63.85 o 
 -21   7  17       17.89       39.17     25.71 o 
 -19   7  17      896.59      791.81    132.11 o 
 -17   7  17      128.44      154.33     37.75 o 
 -15   7  17        5.24       17.87     20.45 o 
 -13   7  17       24.05       19.69     19.79 o 
 -11   7  17      611.26      593.37    165.30 o 
  -9   7  17     1098.72     1064.57    136.17 o 
  -7   7  17       19.49       28.04     16.15 o 
  -5   7  17       55.73       44.13     21.26 o 
 -20   8  17       62.72       98.26     34.18 o 
 -18   8  17     1131.68     1101.55     80.44 o 
 -16   8  17      147.94      179.48     39.75 o 
 -14   8  17      173.88      117.34     54.87 o 
 -12   8  17      702.30      692.52     61.12 o 
 -10   8  17       66.18       76.41     30.49 o 
  -8   8  17     1487.08     1792.36     92.15 o 
 -26   0  18       24.38       13.55     32.52 o 
 -24   0  18      518.20      696.43     89.42 o 
 -22   0  18      708.09      779.08     89.42 o 
 -20   0  18     1024.35     1323.76    111.10 o 
 -18   0  18     2147.66     2339.95    144.98 o 
 -16   0  18       94.94       78.59     33.87 o 
 -14   0  18     1330.42     1218.08    101.62 o 
 -12   0  18       45.53       47.42     27.10 o 
 -10   0  18     4559.46     4828.95    216.79 o 
  -8   0  18      386.84      340.09     60.97 o 
  -6   0  18     1561.77     1628.62    119.23 o 
  -4   0  18      281.94      292.66     59.62 o 
  -2   0  18      129.59      166.66     48.78 o 
 -27   1  18       16.66       17.61     35.23 o 
 -25   1  18      109.07      117.90     34.45 o 
 -23   1  18        0.43       -2.67     17.70 o 
 -21   1  18        4.03       22.08     19.62 o 
 -19   1  18        7.15        2.67     15.79 o 
 -17   1  18      107.00       99.03     71.13 o 
 -15   1  18        5.20       28.03     17.53 o 
 -13   1  18       60.85       63.06     22.76 o 
 -11   1  18      395.71      359.27     42.63 o 
  -9   1  18     1257.53     1323.86     75.88 o 
  -7   1  18      430.97      480.29     49.33 o 
  -5   1  18      205.08      212.82     44.71 o 
  -3   1  18      134.67      119.56     29.62 o 
 -26   2  18       12.02       48.78     36.58 o 
 -24   2  18     1302.37     1247.88    121.94 o 
 -22   2  18      715.43      737.12    126.01 o 
 -20   2  18      564.91      633.09     56.85 o 
 -18   2  18      252.40      219.55     37.03 o 
 -16   2  18      248.21      272.24     39.68 o 
 -14   2  18     1953.18     2000.30    166.66 o 
 -12   2  18      481.16      478.04     47.79 o 
 -10   2  18     1625.89     1368.14     90.78 o 
  -8   2  18      182.63      174.00     33.49 o 
  -6   2  18     1089.04     1135.44     71.86 o 
  -4   2  18      542.97      571.44     55.03 o 
  -2   2  18      125.50      127.59     32.00 o 
 -25   3  18      709.50      772.31    104.33 o 
 -23   3  18      119.47      154.46     55.55 o 
 -21   3  18      115.85      108.39     43.36 o 
 -19   3  18       17.71       45.84     22.76 o 
 -17   3  18      119.48      191.29     34.49 o 
 -15   3  18      803.03      721.65     57.27 o 
 -13   3  18     1945.35     1723.39     84.30 o 
 -11   3  18      280.06      339.05     42.43 o 
  -9   3  18       29.77       17.61     18.20 o 
  -7   3  18     2387.97     2806.90    113.82 o 
  -5   3  18        1.73        2.03     17.25 o 
  -3   3  18      157.37      281.97     43.40 o 
 -24   4  18      408.19      483.12     56.32 o 
 -22   4  18     1229.88     1170.31     77.79 o 
 -20   4  18      703.73      676.84     59.03 o 
 -18   4  18     1042.77     1128.38     71.27 o 
 -16   4  18     1265.82     1327.04     75.50 o 
 -14   4  18      816.78      797.72     60.16 o 
 -12   4  18      624.63      591.39     56.23 o 
 -10   4  18        6.01       16.30     17.70 o 
  -8   4  18     1713.18     1933.65    171.40 o 
  -6   4  18      155.17      137.96     32.00 o 
  -4   4  18     1035.51     1167.60     75.80 o 
 -23   5  18      150.76      149.68     37.32 o 
 -21   5  18       47.09       45.63     30.49 o 
 -19   5  18      263.90      300.62     44.17 o 
 -17   5  18       30.72       18.04     19.48 o 
 -15   5  18      275.86      336.27     43.30 o 
 -13   5  18      195.80      224.98     29.70 o 
 -11   5  18     1225.23     1314.07     75.41 o 
  -9   5  18       12.34       18.57     19.21 o 
  -7   5  18       46.25       39.29     22.05 o 
  -5   5  18        2.14       33.34     21.97 o 
 -22   6  18      888.76      796.05     70.79 o 
 -20   6  18      678.93      637.53    111.78 o 
 -18   6  18      375.85      438.62     52.09 o 
 -16   6  18      747.59      733.10     62.83 o 
 -14   6  18        2.79       -0.11     17.90 o 
 -12   6  18     3002.55     2917.54    147.69 o 
 -10   6  18       89.72      111.03     23.59 o 
  -8   6  18      472.86      604.56     43.35 o 
  -6   6  18        0.09      -10.88     17.55 o 
 -19   7  18       96.14       56.46     29.62 o 
 -17   7  18       26.37       69.01     28.56 o 
 -15   7  18      477.71      655.73     61.35 o 
 -13   7  18      787.19      887.76     73.84 o 
 -11   7  18       62.68       63.76     25.27 o 
  -9   7  18       13.98       12.98     20.45 o 
 -16   8  18     1982.91     2089.41    106.44 o 
 -14   8  18        0.80        1.51     21.16 o 
 -25   1  19      247.64      346.03     49.71 o 
 -23   1  19      434.19      381.15     50.93 o 
 -21   1  19       93.21       73.33     26.99 o 
 -19   1  19      296.65      221.67     38.79 o 
 -17   1  19      190.72      176.01     34.33 o 
 -15   1  19     1233.50     1307.09     77.97 o 
 -13   1  19      751.81      786.94     61.12 o 
 -11   1  19       82.35       73.84     24.85 o 
  -9   1  19      382.40      377.86     91.46 o 
  -7   1  19       38.98       17.55     20.18 o 
  -5   1  19      184.96      216.87     38.97 o 
 -26   2  19       40.68       10.84     37.94 o 
 -24   2  19       37.12      -13.55     28.45 o 
 -22   2  19      262.22      257.19     79.26 o 
 -20   2  19        2.22       -0.97     21.00 o 
 -18   2  19       37.22       24.70     23.03 o 
 -16   2  19      120.77      161.12     33.76 o 
 -14   2  19      315.30      321.85     43.58 o 
 -12   2  19     1174.03     1262.38     92.81 o 
 -10   2  19       91.65      125.97     30.60 o 
  -8   2  19        3.21       -8.21     15.79 o 
  -6   2  19       67.30      111.30     30.08 o 
  -4   2  19      721.70      776.03     65.62 o 
 -25   3  19      206.84      392.93     82.65 o 
 -23   3  19        7.91       10.84     32.52 o 
 -21   3  19      170.99      235.76     63.68 o 
 -19   3  19     1032.47     1247.85     78.52 o 
 -17   3  19        0.10       12.19     17.70 o 
 -15   3  19        6.31       10.99     16.58 o 
 -13   3  19      209.36      237.41     39.25 o 
 -11   3  19        3.51       40.12     21.48 o 
  -9   3  19        0.42       14.52     18.23 o 
  -7   3  19       64.71       75.75     26.02 o 
  -5   3  19       51.80       90.19     28.69 o 
 -24   4  19      495.76      428.16     85.36 o 
 -22   4  19      118.87       89.42     47.42 o 
 -20   4  19        0.03       13.55     32.52 o 
 -18   4  19     1899.89     2119.10    153.11 o 
 -16   4  19      169.00      100.40     28.69 o 
 -14   4  19       39.14       24.39     20.05 o 
 -12   4  19      174.27      215.43     55.55 o 
 -10   4  19      144.45      137.72     32.41 o 
  -8   4  19      158.09       75.39     44.04 o 
  -6   4  19       37.65       50.03     24.69 o 
 -23   5  19        0.09       -3.32     22.50 o 
 -21   5  19       64.24       55.55     40.65 o 
 -19   5  19       33.60       35.23     36.58 o 
 -17   5  19     1020.76     1239.76    124.65 o 
 -15   5  19       17.52       54.20     37.94 o 
 -13   5  19      570.10      562.42     54.36 o 
 -11   5  19      203.06      318.97     44.36 o 
  -9   5  19      628.63      732.03     62.89 o 
  -7   5  19      125.94      158.13     35.29 o 
 -20   6  19      283.03      342.72     51.04 o 
 -18   6  19      154.58      160.14     38.00 o 
 -16   6  19      100.56      101.21     31.57 o 
 -14   6  19      355.30      432.22     79.94 o 
 -12   6  19      698.16      602.94     89.42 o 
 -10   6  19      141.60      150.00     35.46 o 
 -15   7  19      649.65      712.40     64.46 o 
 -24   0  20      781.95     1098.84    113.81 o 
 -22   0  20      485.93      550.10     84.01 o 
 -20   0  20        3.51       42.00     32.52 o 
 -18   0  20     5635.62     5877.66    261.50 o 
 -16   0  20      435.41      376.67     67.75 o 
 -14   0  20     2716.75     2724.75    163.95 o 
 -12   0  20      141.07      102.97     42.00 o 
 -10   0  20      404.66      338.73     66.39 o 
  -8   0  20     1644.27     1819.66    134.14 o 
 -25   1  20        0.01        9.38     29.81 o 
 -23   1  20        0.49       10.13     21.01 o 
 -21   1  20       38.00       21.86     21.97 o 
 -19   1  20       16.30       54.09     25.74 o 
 -17   1  20      356.36      323.47     46.46 o 
 -15   1  20      142.72      137.28     33.76 o 
 -13   1  20      105.08      179.72     53.52 o 
 -11   1  20       11.20       17.85     19.09 o 
  -9   1  20      204.76      297.81     44.17 o 
  -7   1  20       45.19       -9.63     17.70 o 
 -24   2  20       25.55       -6.77     32.52 o 
 -22   2  20     2306.09     2328.08    111.37 o 
 -20   2  20      730.28      831.59     68.26 o 
 -18   2  20      897.61      894.13     68.96 o 
 -16   2  20      518.05      556.06     56.14 o 
 -14   2  20      995.08     1068.99     74.21 o 
 -12   2  20      891.07      961.03     72.49 o 
 -10   2  20      880.26      812.64    192.40 o 
  -8   2  20      344.17      258.90     43.11 o 
 -23   3  20      363.60      357.70     79.94 o 
 -21   3  20      254.81      331.96     75.88 o 
 -19   3  20       45.94        7.45     19.09 o 
 -17   3  20     1387.65     1688.24     92.56 o 
 -15   3  20      107.58       98.46     33.20 o 
 -13   3  20        0.26        1.43     21.00 o 
 -11   3  20       14.73      -18.97     23.71 o 
  -9   3  20       80.70       98.87     29.29 o 
 -22   4  20       13.02        8.13     33.87 o 
 -20   4  20      709.98      577.20     94.84 o 
 -18   4  20      397.92      478.29     85.36 o 
 -16   4  20     1900.74     1902.33     96.59 o 
 -14   4  20       45.77       -4.83     25.74 o 
 -12   4  20      862.76      963.27     70.99 o 
 -10   4  20      276.02      274.58     44.04 o 
 -19   5  20       97.99      178.85     62.33 o 
 -17   5  20       69.34      132.78     51.49 o 
 -15   5  20        1.79        6.77     31.16 o 
 -13   5  20      101.98      121.09     32.20 o 
 -21   1  21       70.30      100.83     32.79 o 
 -19   1  21      103.07      132.46     58.26 o 
 -17   1  21      308.55      375.19     80.62 o 
 -15   1  21     1071.12     1043.41     75.62 o 
 -13   1  21       29.41       18.94     20.79 o 
 -11   1  21      375.01      345.44     84.01 o 
 -22   2  21      649.65      836.30     71.76 o 
 -20   2  21      393.74      351.06     50.75 o 
 -18   2  21      314.60      292.95     51.49 o 
 -16   2  21       78.87       71.54     28.28 o 
 -14   2  21       43.95       94.17     30.66 o 
 -12   2  21      217.74      259.72     43.57 o 
 -19   3  21      489.46      530.95     58.22 o 
 -17   3  21       47.34       28.72     24.42 o 
 -15   3  21      122.47      208.59     40.31 o 
 -13   3  21       74.96       36.42     23.72 o 
 -16   4  21       45.40       52.86     27.29 o 
                                                 
